# Supplementary material for: Histone Chaperone Deficiency in Arabidopsis Plants Triggers Adaptive Epigenetic Changes in Histone Variants and Modifications
Source: Mol Cell Proteomics. 2024 Jun 5;23(7):100795. doi: 10.1016/j.mcpro.2024.100795 (PMC11263794; doi:10.1016/j.mcpro.2024.100795)
Supplement: Supplemental Table S1 — The list of the identified histone peptide forms by LC-MS/MS with the description of the associated proteins. Sheets 1 and 3 show Uniprot ID accession and protein description for each identified histone sequence variant with information about sequence coverage, number of identified peptides, PSMs and unique peptides, number of amino acids in the sequence, theoretical molecular weight and pI. Histone sequence variants quantified in the study are colored. Sheets 2 and 4 show modified peptides identified in each sample. The following parameters are present: Precursor Abundance, Ions Score, Expectation Value, Charge, Retention time [min], First Scan, Protein Accessions, m/z [Da], DeltaM [ppm],Deltam/z [Da]. [file mmc1.xlsx]

## Sheet: 1- Proteins_wt-fas-fasnap-nap
#PG	Accession	Description	Coverage [%]	# Peptides	# PSMs	# Unique Peptides	# Protein Groups	# AAs	MW [kDa]	calc. pI	Score Mascot: Mascot	# Peptides (by Search Engine): Mascot
1	P59259	Histone H4 OS=Arabidopsis thaliana OX=3702 GN=At1g07660 PE=1 SV=2	82	55	2146	55	1	103	11.4	11.47	49441	55
	A8MRV1	Histone H4 OS=Arabidopsis thaliana OX=3702 GN=At1g07660 PE=1 SV=1	71	28	1220	30	1	86	9.4	11.21	30501	28
	A0A178VER3	Histone H4 OS=Arabidopsis thaliana OX=3702 GN=AXX17_At3g39790 PE=3 SV=1	38	20	901	22	1	119	13.4	9.36	21572	20
2	O23629	Histone H2B.6 OS=Arabidopsis thaliana OX=3702 GN=H2B PE=1 SV=3	57	39	2009	4	1	150	16.4	10.02	27400	39
3	Q9LQQ4	Histone H2B.1 OS=Arabidopsis thaliana OX=3702 GN=At1g07790 PE=1 SV=3	80	44	1668	7	1	148	16.4	10.05	24938	44
4	Q9FFC0	Histone H2B.10 OS=Arabidopsis thaliana OX=3702 GN=At5g22880 PE=1 SV=3	92	50	1577	20	1	145	15.7	10.05	24009	50
	Q0WS75	Histone H2B OS=Arabidopsis thaliana OX=3702 GN=At5g22880 PE=2 SV=1	81	34	908	19	1	145	15.7	10.11	20385	34
	A0A178UDD3	Histone H2B OS=Arabidopsis thaliana OX=3702 GN=AXX17_At5g22390 PE=3 SV=1	68	29	821	9	1	145	15.8	10.05	18820	29
5	Q9LZT0	Histone H2B.7 OS=Arabidopsis thaliana OX=3702 GN=At3g46030 PE=1 SV=3	60	36	1571	2	1	145	15.9	10.02	25513	36
6	P26568	Histone H1.1 OS=Arabidopsis thaliana (Mouse-ear cress) OX=3702 GN=TAIR:locus:2033118 PE=1 SV=1	84	84	1421	77	1	274	28.9	10.77	35237	84
7	A0A178WDN2	Histone H2A OS=Arabidopsis thaliana OX=3702 GN=AXX17_At1g45260 PE=3 SV=1	89	39	1393	18	1	132	13.9	10.1	34321	39
8	P26569	Histone H1.2 OS=Arabidopsis thaliana (Mouse-ear cress) OX=3702 GN=TAIR:locus:2064332 PE=1 SV=1	73	74	1392	67	1	273	28.5	10.83	31402	74
9	Q9SI96	Histone H2B.3 OS=Arabidopsis thaliana OX=3702 GN=At2g28720 PE=1 SV=3	71	41	1311	9	1	151	16.5	9.99	24069	41
10	O04848;A0A178W8H7	H2AXA (H2A.X.5)_ARATH Probable histone H2AXa OS=Arabidopsis thaliana OX=3702 GN=At1g08880 PE=1 SV=1;Histone H2A OS=Arabidopsis thaliana OX=3702 GN=AXX17_At1g08690 PE=3 SV=1	90	39	1262	6	1	142	14.8	10.32	31522	39
11	Q9S9K7;A0A178WEZ4	H2AXB (H2A.X.3)_ARATH Probable histone H2AXb OS=Arabidopsis thaliana OX=3702 GN=At1g54690 PE=1 SV=1;Histone H2A OS=Arabidopsis thaliana OX=3702 GN=AXX17_At1g49200 PE=3 SV=1	90	42	1214	3	1	142	14.8	10.32	29696	42
12	P40283	Histone H2B.11 OS=Arabidopsis thaliana OX=3702 GN=At5g59910 PE=1 SV=5	55	34	1199	1	1	150	16.4	9.99	21369	34
13	A0A384LFJ0	Histone H2A OS=Arabidopsis thaliana OX=3702 GN=AXX17_At4g31350 PE=3 SV=1	89	38	1186	9	1	131	13.8	10.05	30251	38
14	Q9LHQ5	H2A2 (H2A.13)_ARATH Probable histone H2A.2 OS=Arabidopsis thaliana OX=3702 GN=At3g20670 PE=1 SV=1	87	36	1161	14	1	132	13.8	10.15	29045	36
15	P59169	Histone H3.3 OS=Arabidopsis thaliana OX=3702 GN=HTR4 PE=1 SV=2	67	28	1130	8	1	136	15.4	11.15	21189	28
	Q9LR02	Histone H3-like 3 OS=Arabidopsis thaliana (Mouse-ear cress) OX=3702 GN=TAIR:locus:2005679 PE=2 SV=3	35	6	14	2	1	136	15.4	11	77	6
16	Q9LD28	H2A6 (H2A.1)_ARATH Histone H2A.6 OS=Arabidopsis thaliana OX=3702 GN=RAT5 PE=1 SV=1	87	35	1114	7	1	130	13.6	10.15	29926	35
17	Q9C944	H2AV3 (H2A.Z.9)_ARATH Probable histone H2A variant 3 OS=Arabidopsis thaliana OX=3702 GN=At1g52740 PE=1 SV=1	87	44	1044	27	1	134	14.3	10.29	16684	44
18	P59226	Histone H3.1 OS=Arabidopsis thaliana OX=3702 GN=HTR2 PE=1 SV=2	68	28	1029	5	1	136	15.3	11.3	18442	28
19	Q9ZUS0	Histone H2B.4 OS=Arabidopsis thaliana OX=3702 GN=At2g37470 PE=1 SV=3	51	26	1027	2	1	138	15.1	10.05	17690	26
20	Q9SF55	Histone H2B.5 OS=Arabidopsis thaliana OX=3702 GN=At3g09480 PE=1 SV=3	52	29	977	4	1	126	14	10.07	14752	29
21	Q94F49	H2A5 (H2A.W.7)_ARATH Probable histone H2A.5 OS=Arabidopsis thaliana OX=3702 GN=At5g27670 PE=1 SV=1	84	35	900	25	1	150	15.9	10.46	24995	35
22	Q9FJE8	H2A7 (H2A.W.6)_ARATH Probable histone H2A.7 OS=Arabidopsis thaliana OX=3702 GN=At5g59870 PE=1 SV=1	85	40	776	30	1	150	16	10.55	21248	40
	A0A178UHR5	Histone H2A OS=Arabidopsis thaliana OX=3702 GN=AXX17_At5g59310 PE=3 SV=1	65	22	591	27	1	150	16	10.45	20376	22
23	O23628	H2AV1 (H2A.Z.11)_ARATH Histone H2A variant 1 OS=Arabidopsis thaliana OX=3702 GN=H2AV PE=1 SV=1	86	38	712	17	1	136	14.5	10.32	14245	38
24	Q9LFF6	Histone H2B.8 OS=Arabidopsis thaliana OX=3702 GN=At3g53650 PE=1 SV=3	46	20	646	10	1	138	15.2	10.08	9965	20
25	Q9SII0	H2AV2 (H2A.Z.8)_ARATH Probable histone H2A variant 2 OS=Arabidopsis thaliana OX=3702 GN=At2g38810 PE=2 SV=1	84	26	610	6	1	136	14.4	10.48	13691	26
26	Q9LZ46	Probable histone H2A.4 OS=Arabidopsis thaliana OX=3702 GN=At5g02560 PE=1 SV=1	82	22	601	14	1	153	16.2	10.78	20079	22
	F4KCF4	F4KCF4 (H2A.W.12)_ARATH Histone H2A OS=Arabidopsis thaliana OX=3702 GN=HTA12 PE=3 SV=1	54	13	283	14	1	177	18.9	10.59	5651	13
27	A0A178UMK0	Histone H3 OS=Arabidopsis thaliana OX=3702 GN=AXX17_At5g65160 PE=3 SV=1	64	19	477	3	1	139	15.6	11.25	9289	19
28	Q9FXI7	Histone H3-like 2 OS=Arabidopsis thaliana OX=3702 GN=MGH3 PE=2 SV=3	36	7	108	3	1	137	15.7	11.44	1927	7
29	Q9FX60	Histone H3-like 1 OS=Arabidopsis thaliana (Mouse-ear cress) OX=3702 GN=TAIR:locus:2009907 PE=2 SV=3	48	11	83	2	1	136	15.3	11.17	261	11
30	Q8RVQ9	Histone H3-like centromeric protein HTR12 OS=Arabidopsis thaliana (Mouse-ear cress) OX=3702 GN=HTR12 PE=1 SV=3	12	1	1	2	1	178	19.7	11.58	104	1

## Sheet: 2- PSMs_wt-fas-fasnap-nap
Sequence	Modifications	Protein Descriptions	Precursor Abundance	Ions Score	Expectation Value	Charge	RT [min]	Apex RT [min]	First Scan	Spectrum File	Protein Accessions	m/z [Da]	DeltaM [ppm]	Deltam/z [Da]	Activation Type	MS Order
AAAEKKPKAGKKLPKEPAGAGDKKKKR	N-Term(Propionyl); K5(Propionyl); K6(Propionyl); K8(Propionyl); K11(Propionyl); K12(Propionyl); K15(Propionyl); K23(Propionyl); K24(Propionyl); K25(Propionyl); K26(Propionyl)	Histone H2B.10 OS=Arabidopsis thaliana OX=3702 GN=At5g22880 PE=1 SV=3	476707	37	0.0312412	4	52.0702	52.07	19092	4105_Dvorackova_Lumos1_propionyl_105min-IS_HCD-OT_wt1.raw	Q9FFC0	862.504	-0.87	-0.00075	HCD (High Energy Collision Dissociation)	MS2
AAAEKSAPAKKKPATVAVTKAKR	N-Term(Propionyl); K5(Propionyl); K10(Propionyl); K11(Propionyl); K12(Propionyl); K20(Propionyl); K22(Propionyl)	Histone H1.1 OS=Arabidopsis thaliana (Mouse-ear cress) OX=3702 GN=TAIR:locus:2033118 PE=1 SV=1	1.13411e+06	55	0.000463139	3	46.6459	46.78	14998	4105_Dvorackova_Lumos1_propionyl_105min-IS_HCD-OT_fas1.raw	P26568	905.53	-1.92	-0.00174	HCD (High Energy Collision Dissociation)	MS2
AAAEKSAPAKKKPATVAVTKAKR	N-Term(Propionyl); K5(Propionyl); K10(Propionyl); K11(Propionyl); K12(Propionyl); K20(Propionyl); K22(Propionyl)	Histone H1.1 OS=Arabidopsis thaliana (Mouse-ear cress) OX=3702 GN=TAIR:locus:2033118 PE=1 SV=1	596769	46	0.00424341	3	47.3079	47.41	13382	4105_Dvorackova_Lumos1_propionyl_105min-IS_HCD-OT_fas6.raw	P26568	905.53	-2.12	-0.00192	HCD (High Energy Collision Dissociation)	MS2
AAAEKSAPAKKKPATVAVTKAKR	N-Term(Propionyl); K5(Propionyl); K10(Propionyl); K11(Propionyl); K12(Propionyl); K20(Propionyl); K22(Propionyl)	Histone H1.1 OS=Arabidopsis thaliana (Mouse-ear cress) OX=3702 GN=TAIR:locus:2033118 PE=1 SV=1	1.2953e+06	51	0.00160575	3	47.1869	47.27	17459	4105_Dvorackova_Lumos1_propionyl_105min-IS_HCD-OT_nap5_Recal.raw	P26568	905.53	-2.55	-0.00231	HCD (High Energy Collision Dissociation)	MS2
AAAEKSAPAKKKPATVAVTKAKR	N-Term(Propionyl); K5(Propionyl); K10(Propionyl); K11(Propionyl); K12(Propionyl); K20(Propionyl); K22(Propionyl)	Histone H1.1 OS=Arabidopsis thaliana (Mouse-ear cress) OX=3702 GN=TAIR:locus:2033118 PE=1 SV=1	563972	42	0.0105182	3	46.9275	47.02	14634	4105_Dvorackova_Lumos1_propionyl_105min-IS_HCD-OT_fas2.raw	P26568	905.529	-2.86	-0.00259	HCD (High Energy Collision Dissociation)	MS2
AAAEKSAPAKKKPATVAVTKAKR	N-Term(Propionyl); K5(Propionyl); K10(Propionyl); K11(Propionyl); K12(Propionyl); K20(Propionyl); K22(Propionyl)	Histone H1.1 OS=Arabidopsis thaliana (Mouse-ear cress) OX=3702 GN=TAIR:locus:2033118 PE=1 SV=1	1.02076e+06	54	0.000699711	3	47.2283	47.29	17608	4105_Dvorackova_Lumos1_propionyl_105min-IS_HCD-OT_fasnap4.raw	P26568	905.53	-2.53	-0.00229	HCD (High Energy Collision Dissociation)	MS2
AAAEKSAPAKKKPATVAVTKAKR	N-Term(Propionyl); K5(Propionyl); K10(Propionyl); K11(Propionyl); K12(Propionyl); K20(Propionyl); K22(Propionyl)	Histone H1.1 OS=Arabidopsis thaliana (Mouse-ear cress) OX=3702 GN=TAIR:locus:2033118 PE=1 SV=1	3.52105e+06	43	0.00927551	3	47.1949	47.33	19088	4105_Dvorackova_Lumos1_propionyl_105min-IS_HCD-OT_wt4.raw	P26568	905.528	-4.35	-0.00393	HCD (High Energy Collision Dissociation)	MS2
AAAEKSAPAKKKPATVAVTKAKR	N-Term(Propionyl); K5(Propionyl); K10(Propionyl); K11(Propionyl); K12(Propionyl); K20(Propionyl); K22(Propionyl)	Histone H1.1 OS=Arabidopsis thaliana (Mouse-ear cress) OX=3702 GN=TAIR:locus:2033118 PE=1 SV=1	2.7983e+06	62	0.000111778	3	46.9132	47.1	15719	4105_Dvorackova_Lumos1_propionyl_105min-IS_HCD-OT_wt2.raw	P26568	905.527	-5.09	-0.00461	HCD (High Energy Collision Dissociation)	MS2
AAAEKSAPAKKKPATVAVTKAKR	N-Term(Propionyl); K5(Propionyl); K10(Propionyl); K11(Propionyl); K12(Propionyl); K20(Propionyl); K22(Propionyl)	Histone H1.1 OS=Arabidopsis thaliana (Mouse-ear cress) OX=3702 GN=TAIR:locus:2033118 PE=1 SV=1	1.96632e+06	52	0.00116315	3	47.2753	47.4	15493	4105_Dvorackova_Lumos1_propionyl_105min-IS_HCD-OT_wt5.raw	P26568	905.528	-4.96	-0.00448	HCD (High Energy Collision Dissociation)	MS2
AAAEKSAPAKKKPATVAVTKAKR	N-Term(Propionyl); K5(Propionyl); K10(Propionyl); K11(Propionyl); K12(Propionyl); K20(Propionyl); K22(Propionyl)	Histone H1.1 OS=Arabidopsis thaliana (Mouse-ear cress) OX=3702 GN=TAIR:locus:2033118 PE=1 SV=1	628744	54	0.000639123	3	46.9444	47.04	13788	4105_Dvorackova_Lumos1_propionyl_105min-IS_HCD-OT_fas3.raw	P26568	905.531	-1.38	-0.00125	HCD (High Energy Collision Dissociation)	MS2
AAAEKSAPAKKKPATVAVTKAKR	N-Term(Propionyl); K5(Propionyl); K10(Propionyl); K11(Propionyl); K12(Propionyl); K20(Propionyl); K22(Propionyl)	Histone H1.1 OS=Arabidopsis thaliana (Mouse-ear cress) OX=3702 GN=TAIR:locus:2033118 PE=1 SV=1	1411341	54	0.000566196	3	47.3684	47.49	14865	4105_Dvorackova_Lumos1_propionyl_105min-IS_HCD-OT_fas5.raw	P26568	905.532	-0.17	-0.00015	HCD (High Energy Collision Dissociation)	MS2
AAAEKSAPAKKKPATVAVTKAKR	N-Term(Propionyl); K5(Propionyl); K10(Propionyl); K11(Propionyl); K12(Propionyl); K20(Propionyl); K22(Propionyl)	Histone H1.1 OS=Arabidopsis thaliana (Mouse-ear cress) OX=3702 GN=TAIR:locus:2033118 PE=1 SV=1	4.50947e+06	47	0.00457129	3	47.1833	47.33	20306	4105_Dvorackova_Lumos1_propionyl_105min-IS_HCD-OT_nap3.raw	P26568	905.526	-6.44	-0.00583	HCD (High Energy Collision Dissociation)	MS2
AAAEKSAPAKKKPATVAVTKAKR	N-Term(Propionyl); K5(Propionyl); K10(Propionyl); K11(Propionyl); K12(Propionyl); K20(Propionyl); K22(Propionyl)	Histone H1.1 OS=Arabidopsis thaliana (Mouse-ear cress) OX=3702 GN=TAIR:locus:2033118 PE=1 SV=1	835162	38	0.0280412	3	47.3393	47.41	15243	4105_Dvorackova_Lumos1_propionyl_105min-IS_HCD-OT_fasnap6.raw	P26568	905.527	-5.16	-0.00467	HCD (High Energy Collision Dissociation)	MS2
AAAEKSAPAKKKPATVAVTKAKR	N-Term(Propionyl); K5(Propionyl); K10(Propionyl); K11(Propionyl); K12(Propionyl); K20(Propionyl); K22(Propionyl)	Histone H1.1 OS=Arabidopsis thaliana (Mouse-ear cress) OX=3702 GN=TAIR:locus:2033118 PE=1 SV=1		55	0.000548308	3	46.7115		18387	4105_Dvorackova_Lumos1_propionyl_105min-IS_HCD-OT_fasnap1.raw	P26568	905.53	-2.39	-0.00216	HCD (High Energy Collision Dissociation)	MS2
AAAEKSAPAKKKPATVAVTKAKR	N-Term(Propionyl); K5(Propionyl); K10(Propionyl); K11(Propionyl); K12(Propionyl); K20(Propionyl); K22(Propionyl)	Histone H1.1 OS=Arabidopsis thaliana (Mouse-ear cress) OX=3702 GN=TAIR:locus:2033118 PE=1 SV=1	1.49137e+06	57	0.0003754	3	47.2354	47.36	14820	4105_Dvorackova_Lumos1_propionyl_105min-IS_HCD-OT_wt6.raw	P26568	905.526	-6.37	-0.00577	HCD (High Energy Collision Dissociation)	MS2
AAAEKSAPAKKKPATVAVTKAKR	N-Term(Propionyl); K5(Propionyl); K10(Propionyl); K11(Propionyl); K12(Propionyl); K20(Propionyl); K22(Propionyl)	Histone H1.1 OS=Arabidopsis thaliana (Mouse-ear cress) OX=3702 GN=TAIR:locus:2033118 PE=1 SV=1	3.81299e+06	59	0.000201261	3	46.8734	46.99	17224	4105_Dvorackova_Lumos1_propionyl_105min-IS_HCD-OT_wt3.raw	P26568	905.532	-0.44	-0.00039	HCD (High Energy Collision Dissociation)	MS2
AAAEKSAPAKKKPATVAVTKAKR	N-Term(Propionyl); K5(Propionyl); K10(Propionyl); K11(Propionyl); K12(Propionyl); K20(Propionyl); K22(Propionyl)	Histone H1.1 OS=Arabidopsis thaliana (Mouse-ear cress) OX=3702 GN=TAIR:locus:2033118 PE=1 SV=1	3963294	53	0.000981289	3	46.7433	46.91	17357	4105_Dvorackova_Lumos1_propionyl_105min-IS_HCD-OT_wt1.raw	P26568	905.527	-5.16	-0.00467	HCD (High Energy Collision Dissociation)	MS2
AAAEKSAPAKKKPATVAVTKAKR	N-Term(Propionyl); K5(Propionyl); K10(Propionyl); K11(Propionyl); K12(Propionyl); K20(Propionyl); K22(Propionyl)	Histone H1.1 OS=Arabidopsis thaliana (Mouse-ear cress) OX=3702 GN=TAIR:locus:2033118 PE=1 SV=1	1.25881e+06	57	0.00039333	3	46.7654	46.9	14205	4105_Dvorackova_Lumos1_propionyl_105min-IS_HCD-OT_nap2.raw	P26568	905.528	-4.28	-0.00387	HCD (High Energy Collision Dissociation)	MS2
AAAEKSAPAKKKPATVAVTKAKR	N-Term(Propionyl); K5(Propionyl); K10(Propionyl); K11(Propionyl); K12(Propionyl); K20(Propionyl); K22(Propionyl)	Histone H1.1 OS=Arabidopsis thaliana (Mouse-ear cress) OX=3702 GN=TAIR:locus:2033118 PE=1 SV=1	1.33594e+06	46	0.00592889	3	47.1992	47.34	18424	4105_Dvorackova_Lumos1_propionyl_105min-IS_HCD-OT_fas4.raw	P26568	905.526	-6.98	-0.00631	HCD (High Energy Collision Dissociation)	MS2
AAAEKSAPAKKKPATVAVTKAKR	N-Term(Propionyl); K5(Propionyl); K10(Propionyl); K11(Propionyl); K12(Propionyl); K20(Propionyl); K22(Propionyl)	Histone H1.1 OS=Arabidopsis thaliana (Mouse-ear cress) OX=3702 GN=TAIR:locus:2033118 PE=1 SV=1	2.88033e+06	52	0.000942249	3	46.7966	46.9	18755	4105_Dvorackova_Lumos1_propionyl_105min-IS_HCD-OT_nap1.raw	P26568	905.531	-0.84	-0.00076	HCD (High Energy Collision Dissociation)	MS2
AAAEKSAPAKKKPATVAVTKAKR	N-Term(Propionyl); K5(Propionyl); K10(Propionyl); K11(Propionyl); K12(Propionyl); K20(Propionyl); K22(Propionyl)	Histone H1.1 OS=Arabidopsis thaliana (Mouse-ear cress) OX=3702 GN=TAIR:locus:2033118 PE=1 SV=1	1.90001e+06	56	0.000464722	3	46.9752	47.01	17397	4105_Dvorackova_Lumos1_propionyl_105min-IS_HCD-OT_fasnap2.raw	P26568	905.529	-2.93	-0.00265	HCD (High Energy Collision Dissociation)	MS2
AAAEKSAPAKKKPATVAVTKAKR	N-Term(Propionyl); K5(Propionyl); K10(Propionyl); K11(Propionyl); K12(Propionyl); K20(Propionyl); K22(Propionyl)	Histone H1.1 OS=Arabidopsis thaliana (Mouse-ear cress) OX=3702 GN=TAIR:locus:2033118 PE=1 SV=1	834421	39	0.022397	3	46.9361	46.96	15871	4105_Dvorackova_Lumos1_propionyl_105min-IS_HCD-OT_fasnap3.raw	P26568	905.528	-4.01	-0.00363	HCD (High Energy Collision Dissociation)	MS2
AAAEKSAPAKKKPATVAVTKAKR	N-Term(Propionyl); K5(Propionyl); K10(Propionyl); K11(Propionyl); K12(Propionyl); K20(Propionyl); K22(Propionyl)	Histone H1.1 OS=Arabidopsis thaliana (Mouse-ear cress) OX=3702 GN=TAIR:locus:2033118 PE=1 SV=1	1137283	41	0.0127027	3	47.3196	47.35	16140	4105_Dvorackova_Lumos1_propionyl_105min-IS_HCD-OT_fasnap5_2.raw	P26568	905.53	-1.72	-0.00155	HCD (High Energy Collision Dissociation)	MS2
AAAEKSAPAKKKPATVAVTKAKR	N-Term(Propionyl); K5(Propionyl); K10(Propionyl); K11(Propionyl); K12(Propionyl); K20(Propionyl); K22(Propionyl)	Histone H1.1 OS=Arabidopsis thaliana (Mouse-ear cress) OX=3702 GN=TAIR:locus:2033118 PE=1 SV=1	2714932	55	0.000594645	3	47.1758	47.31	20783	4105_Dvorackova_Lumos1_propionyl_105min-IS_HCD-OT_nap4.raw	P26568	905.527	-5.29	-0.00479	HCD (High Energy Collision Dissociation)	MS2
AAEVLELAGNAAR	N-Term(Propionyl)	Probable histone H2A.4 OS=Arabidopsis thaliana OX=3702 GN=At5g02560 PE=1 SV=1; H2A5 (H2A.W.7)_ARATH Probable histone H2A.5 OS=Arabidopsis thaliana OX=3702 GN=At5g27670 PE=1 SV=1; H2A7 (H2A.W.6)_ARATH Probable histone H2A.7 OS=Arabidopsis thaliana OX=3702 GN=At5g59870 PE=1 SV=1; Histone H2A OS=Arabidopsis thaliana OX=3702 GN=AXX17_At4g31350 PE=3 SV=1; Histone H2A OS=Arabidopsis thaliana OX=3702 GN…	1.66903e+06	50	6.60562e-05	2	56.8794	56.99	17934	4105_Dvorackova_Lumos1_propionyl_105min-IS_HCD-OT_fasnap6.raw	Q9LZ46; Q94F49; Q9FJE8; A0A384LFJ0; A0A178WDN2; Q9LD28; Q9LHQ5; A0A178UHR5; O04848;A0A178W8H7; Q9S9K7;A0A178WEZ4	670.862	-0.55	-0.00037	HCD (High Energy Collision Dissociation)	MS2
AAEVLELAGNAAR	N-Term(Propionyl)	Probable histone H2A.4 OS=Arabidopsis thaliana OX=3702 GN=At5g02560 PE=1 SV=1; H2A5 (H2A.W.7)_ARATH Probable histone H2A.5 OS=Arabidopsis thaliana OX=3702 GN=At5g27670 PE=1 SV=1; H2A7 (H2A.W.6)_ARATH Probable histone H2A.7 OS=Arabidopsis thaliana OX=3702 GN=At5g59870 PE=1 SV=1; Histone H2A OS=Arabidopsis thaliana OX=3702 GN=AXX17_At4g31350 PE=3 SV=1; Histone H2A OS=Arabidopsis thaliana OX=3702 GN…	2.48273e+06	66	1.7372e-06	2	56.578	56.72	18196	4105_Dvorackova_Lumos1_propionyl_105min-IS_HCD-OT_wt2.raw	Q9LZ46; Q94F49; Q9FJE8; A0A384LFJ0; A0A178WDN2; Q9LD28; Q9LHQ5; A0A178UHR5; O04848;A0A178W8H7; Q9S9K7;A0A178WEZ4	670.863	0.72	0.00048	HCD (High Energy Collision Dissociation)	MS2
AAEVLELAGNAAR	N-Term(Propionyl)	Probable histone H2A.4 OS=Arabidopsis thaliana OX=3702 GN=At5g02560 PE=1 SV=1; H2A5 (H2A.W.7)_ARATH Probable histone H2A.5 OS=Arabidopsis thaliana OX=3702 GN=At5g27670 PE=1 SV=1; H2A7 (H2A.W.6)_ARATH Probable histone H2A.7 OS=Arabidopsis thaliana OX=3702 GN=At5g59870 PE=1 SV=1; Histone H2A OS=Arabidopsis thaliana OX=3702 GN=AXX17_At4g31350 PE=3 SV=1; Histone H2A OS=Arabidopsis thaliana OX=3702 GN…	9680773	35	0.0029957	2	56.7605	56.97	25009	4105_Dvorackova_Lumos1_propionyl_105min-IS_HCD-OT_nap4.raw	Q9LZ46; Q94F49; Q9FJE8; A0A384LFJ0; A0A178WDN2; Q9LD28; Q9LHQ5; A0A178UHR5; O04848;A0A178W8H7; Q9S9K7;A0A178WEZ4	670.864	3.54	0.00238	HCD (High Energy Collision Dissociation)	MS2
AAEVLELAGNAAR	N-Term(Propionyl)	Probable histone H2A.4 OS=Arabidopsis thaliana OX=3702 GN=At5g02560 PE=1 SV=1; H2A5 (H2A.W.7)_ARATH Probable histone H2A.5 OS=Arabidopsis thaliana OX=3702 GN=At5g27670 PE=1 SV=1; H2A7 (H2A.W.6)_ARATH Probable histone H2A.7 OS=Arabidopsis thaliana OX=3702 GN=At5g59870 PE=1 SV=1; Histone H2A OS=Arabidopsis thaliana OX=3702 GN=AXX17_At4g31350 PE=3 SV=1; Histone H2A OS=Arabidopsis thaliana OX=3702 GN…	1.24303e+06	68	1.12421e-06	2	56.5524	56.68	15792	4105_Dvorackova_Lumos1_propionyl_105min-IS_HCD-OT_fas3.raw	Q9LZ46; Q94F49; Q9FJE8; A0A384LFJ0; A0A178WDN2; Q9LD28; Q9LHQ5; A0A178UHR5; O04848;A0A178W8H7; Q9S9K7;A0A178WEZ4	670.862	0.27	0.00018	HCD (High Energy Collision Dissociation)	MS2
AAEVLELAGNAAR	N-Term(Propionyl)	Probable histone H2A.4 OS=Arabidopsis thaliana OX=3702 GN=At5g02560 PE=1 SV=1; H2A5 (H2A.W.7)_ARATH Probable histone H2A.5 OS=Arabidopsis thaliana OX=3702 GN=At5g27670 PE=1 SV=1; H2A7 (H2A.W.6)_ARATH Probable histone H2A.7 OS=Arabidopsis thaliana OX=3702 GN=At5g59870 PE=1 SV=1; Histone H2A OS=Arabidopsis thaliana OX=3702 GN=AXX17_At4g31350 PE=3 SV=1; Histone H2A OS=Arabidopsis thaliana OX=3702 GN…	5.29734e+06	65	2.08377e-06	2	56.8333	57	21915	4105_Dvorackova_Lumos1_propionyl_105min-IS_HCD-OT_fas4.raw	Q9LZ46; Q94F49; Q9FJE8; A0A384LFJ0; A0A178WDN2; Q9LD28; Q9LHQ5; A0A178UHR5; O04848;A0A178W8H7; Q9S9K7;A0A178WEZ4	670.862	0.45	0.0003	HCD (High Energy Collision Dissociation)	MS2
AAEVLELAGNAAR	N-Term(Propionyl)	Probable histone H2A.4 OS=Arabidopsis thaliana OX=3702 GN=At5g02560 PE=1 SV=1; H2A5 (H2A.W.7)_ARATH Probable histone H2A.5 OS=Arabidopsis thaliana OX=3702 GN=At5g27670 PE=1 SV=1; H2A7 (H2A.W.6)_ARATH Probable histone H2A.7 OS=Arabidopsis thaliana OX=3702 GN=At5g59870 PE=1 SV=1; Histone H2A OS=Arabidopsis thaliana OX=3702 GN=AXX17_At4g31350 PE=3 SV=1; Histone H2A OS=Arabidopsis thaliana OX=3702 GN…	6.41312e+06	68	1.00658e-06	2	56.4342	56.6	20566	4105_Dvorackova_Lumos1_propionyl_105min-IS_HCD-OT_wt3.raw	Q9LZ46; Q94F49; Q9FJE8; A0A384LFJ0; A0A178WDN2; Q9LD28; Q9LHQ5; A0A178UHR5; O04848;A0A178W8H7; Q9S9K7;A0A178WEZ4	670.862	0.08	6e-05	HCD (High Energy Collision Dissociation)	MS2
AAEVLELAGNAAR	N-Term(Propionyl)	Probable histone H2A.4 OS=Arabidopsis thaliana OX=3702 GN=At5g02560 PE=1 SV=1; H2A5 (H2A.W.7)_ARATH Probable histone H2A.5 OS=Arabidopsis thaliana OX=3702 GN=At5g27670 PE=1 SV=1; H2A7 (H2A.W.6)_ARATH Probable histone H2A.7 OS=Arabidopsis thaliana OX=3702 GN=At5g59870 PE=1 SV=1; Histone H2A OS=Arabidopsis thaliana OX=3702 GN=AXX17_At4g31350 PE=3 SV=1; Histone H2A OS=Arabidopsis thaliana OX=3702 GN…	3.90887e+06	59	7.20102e-06	2	56.4221	56.58	18882	4105_Dvorackova_Lumos1_propionyl_105min-IS_HCD-OT_fasnap3.raw	Q9LZ46; Q94F49; Q9FJE8; A0A384LFJ0; A0A178WDN2; Q9LD28; Q9LHQ5; A0A178UHR5; O04848;A0A178W8H7; Q9S9K7;A0A178WEZ4	670.863	1.08	0.00073	HCD (High Energy Collision Dissociation)	MS2
AAEVLELAGNAAR	N-Term(Propionyl)	Probable histone H2A.4 OS=Arabidopsis thaliana OX=3702 GN=At5g02560 PE=1 SV=1; H2A5 (H2A.W.7)_ARATH Probable histone H2A.5 OS=Arabidopsis thaliana OX=3702 GN=At5g27670 PE=1 SV=1; H2A7 (H2A.W.6)_ARATH Probable histone H2A.7 OS=Arabidopsis thaliana OX=3702 GN=At5g59870 PE=1 SV=1; Histone H2A OS=Arabidopsis thaliana OX=3702 GN=AXX17_At4g31350 PE=3 SV=1; Histone H2A OS=Arabidopsis thaliana OX=3702 GN…	6006648	53	3.39507e-05	2	56.1808	56.35	22121	4105_Dvorackova_Lumos1_propionyl_105min-IS_HCD-OT_fasnap1.raw	Q9LZ46; Q94F49; Q9FJE8; A0A384LFJ0; A0A178WDN2; Q9LD28; Q9LHQ5; A0A178UHR5; O04848;A0A178W8H7; Q9S9K7;A0A178WEZ4	670.862	0.63	0.00042	HCD (High Energy Collision Dissociation)	MS2
AAEVLELAGNAAR	N-Term(Propionyl)	Probable histone H2A.4 OS=Arabidopsis thaliana OX=3702 GN=At5g02560 PE=1 SV=1; H2A5 (H2A.W.7)_ARATH Probable histone H2A.5 OS=Arabidopsis thaliana OX=3702 GN=At5g27670 PE=1 SV=1; H2A7 (H2A.W.6)_ARATH Probable histone H2A.7 OS=Arabidopsis thaliana OX=3702 GN=At5g59870 PE=1 SV=1; Histone H2A OS=Arabidopsis thaliana OX=3702 GN=AXX17_At4g31350 PE=3 SV=1; Histone H2A OS=Arabidopsis thaliana OX=3702 GN…	4.03844e+06	68	8.06109e-07	2	56.9564	57.15	18536	4105_Dvorackova_Lumos1_propionyl_105min-IS_HCD-OT_wt5.raw	Q9LZ46; Q94F49; Q9FJE8; A0A384LFJ0; A0A178WDN2; Q9LD28; Q9LHQ5; A0A178UHR5; O04848;A0A178W8H7; Q9S9K7;A0A178WEZ4	670.863	1.18	0.00079	HCD (High Energy Collision Dissociation)	MS2
AAEVLELAGNAAR	N-Term(Propionyl)	Probable histone H2A.4 OS=Arabidopsis thaliana OX=3702 GN=At5g02560 PE=1 SV=1; H2A5 (H2A.W.7)_ARATH Probable histone H2A.5 OS=Arabidopsis thaliana OX=3702 GN=At5g27670 PE=1 SV=1; H2A7 (H2A.W.6)_ARATH Probable histone H2A.7 OS=Arabidopsis thaliana OX=3702 GN=At5g59870 PE=1 SV=1; Histone H2A OS=Arabidopsis thaliana OX=3702 GN=AXX17_At4g31350 PE=3 SV=1; Histone H2A OS=Arabidopsis thaliana OX=3702 GN…	2.6877e+06	62	3.81868e-06	2	56.9741	57.09	17456	4105_Dvorackova_Lumos1_propionyl_105min-IS_HCD-OT_wt6.raw	Q9LZ46; Q94F49; Q9FJE8; A0A384LFJ0; A0A178WDN2; Q9LD28; Q9LHQ5; A0A178UHR5; O04848;A0A178W8H7; Q9S9K7;A0A178WEZ4	670.862	-0.74	-0.00049	HCD (High Energy Collision Dissociation)	MS2
AAEVLELAGNAAR	N-Term(Propionyl)	Probable histone H2A.4 OS=Arabidopsis thaliana OX=3702 GN=At5g02560 PE=1 SV=1; H2A5 (H2A.W.7)_ARATH Probable histone H2A.5 OS=Arabidopsis thaliana OX=3702 GN=At5g27670 PE=1 SV=1; H2A7 (H2A.W.6)_ARATH Probable histone H2A.7 OS=Arabidopsis thaliana OX=3702 GN=At5g59870 PE=1 SV=1; Histone H2A OS=Arabidopsis thaliana OX=3702 GN=AXX17_At4g31350 PE=3 SV=1; Histone H2A OS=Arabidopsis thaliana OX=3702 GN…	9902555	60	6.26396e-06	2	56.7608	56.93	24507	4105_Dvorackova_Lumos1_propionyl_105min-IS_HCD-OT_nap3.raw	Q9LZ46; Q94F49; Q9FJE8; A0A384LFJ0; A0A178WDN2; Q9LD28; Q9LHQ5; A0A178UHR5; O04848;A0A178W8H7; Q9S9K7;A0A178WEZ4	670.862	-0.1	-7e-05	HCD (High Energy Collision Dissociation)	MS2
AAEVLELAGNAAR	N-Term(Propionyl)	Probable histone H2A.4 OS=Arabidopsis thaliana OX=3702 GN=At5g02560 PE=1 SV=1; H2A5 (H2A.W.7)_ARATH Probable histone H2A.5 OS=Arabidopsis thaliana OX=3702 GN=At5g27670 PE=1 SV=1; H2A7 (H2A.W.6)_ARATH Probable histone H2A.7 OS=Arabidopsis thaliana OX=3702 GN=At5g59870 PE=1 SV=1; Histone H2A OS=Arabidopsis thaliana OX=3702 GN=AXX17_At4g31350 PE=3 SV=1; Histone H2A OS=Arabidopsis thaliana OX=3702 GN…	1.33882e+06	66	1.56982e-06	2	56.7973	56.9	16353	4105_Dvorackova_Lumos1_propionyl_105min-IS_HCD-OT_nap6_2.raw	Q9LZ46; Q94F49; Q9FJE8; A0A384LFJ0; A0A178WDN2; Q9LD28; Q9LHQ5; A0A178UHR5; O04848;A0A178W8H7; Q9S9K7;A0A178WEZ4	670.862	0.36	0.00024	HCD (High Energy Collision Dissociation)	MS2
AAEVLELAGNAAR	N-Term(Propionyl)	Probable histone H2A.4 OS=Arabidopsis thaliana OX=3702 GN=At5g02560 PE=1 SV=1; H2A5 (H2A.W.7)_ARATH Probable histone H2A.5 OS=Arabidopsis thaliana OX=3702 GN=At5g27670 PE=1 SV=1; H2A7 (H2A.W.6)_ARATH Probable histone H2A.7 OS=Arabidopsis thaliana OX=3702 GN=At5g59870 PE=1 SV=1; Histone H2A OS=Arabidopsis thaliana OX=3702 GN=AXX17_At4g31350 PE=3 SV=1; Histone H2A OS=Arabidopsis thaliana OX=3702 GN…	2.61864e+06	57	1.43169e-05	2	56.3119	56.5	16569	4105_Dvorackova_Lumos1_propionyl_105min-IS_HCD-OT_nap2.raw	Q9LZ46; Q94F49; Q9FJE8; A0A384LFJ0; A0A178WDN2; Q9LD28; Q9LHQ5; A0A178UHR5; O04848;A0A178W8H7; Q9S9K7;A0A178WEZ4	670.862	0.27	0.00018	HCD (High Energy Collision Dissociation)	MS2
AAEVLELAGNAAR	N-Term(Propionyl)	Probable histone H2A.4 OS=Arabidopsis thaliana OX=3702 GN=At5g02560 PE=1 SV=1; H2A5 (H2A.W.7)_ARATH Probable histone H2A.5 OS=Arabidopsis thaliana OX=3702 GN=At5g27670 PE=1 SV=1; H2A7 (H2A.W.6)_ARATH Probable histone H2A.7 OS=Arabidopsis thaliana OX=3702 GN=At5g59870 PE=1 SV=1; Histone H2A OS=Arabidopsis thaliana OX=3702 GN=AXX17_At4g31350 PE=3 SV=1; Histone H2A OS=Arabidopsis thaliana OX=3702 GN…	6292590	61	4.97564e-06	2	56.3696	56.51	22737	4105_Dvorackova_Lumos1_propionyl_105min-IS_HCD-OT_nap1.raw	Q9LZ46; Q94F49; Q9FJE8; A0A384LFJ0; A0A178WDN2; Q9LD28; Q9LHQ5; A0A178UHR5; O04848;A0A178W8H7; Q9S9K7;A0A178WEZ4	670.862	-0.01	-1e-05	HCD (High Energy Collision Dissociation)	MS2
AAEVLELAGNAAR	N-Term(Propionyl)	Probable histone H2A.4 OS=Arabidopsis thaliana OX=3702 GN=At5g02560 PE=1 SV=1; H2A5 (H2A.W.7)_ARATH Probable histone H2A.5 OS=Arabidopsis thaliana OX=3702 GN=At5g27670 PE=1 SV=1; H2A7 (H2A.W.6)_ARATH Probable histone H2A.7 OS=Arabidopsis thaliana OX=3702 GN=At5g59870 PE=1 SV=1; Histone H2A OS=Arabidopsis thaliana OX=3702 GN=AXX17_At4g31350 PE=3 SV=1; Histone H2A OS=Arabidopsis thaliana OX=3702 GN…	6.77555e+06	62	4.22584e-06	2	56.3357	56.51	20424	4105_Dvorackova_Lumos1_propionyl_105min-IS_HCD-OT_wt1.raw	Q9LZ46; Q94F49; Q9FJE8; A0A384LFJ0; A0A178WDN2; Q9LD28; Q9LHQ5; A0A178UHR5; O04848;A0A178W8H7; Q9S9K7;A0A178WEZ4	670.862	-0.28	-0.00019	HCD (High Energy Collision Dissociation)	MS2
AAEVLELAGNAAR	N-Term(Propionyl)	Probable histone H2A.4 OS=Arabidopsis thaliana OX=3702 GN=At5g02560 PE=1 SV=1; H2A5 (H2A.W.7)_ARATH Probable histone H2A.5 OS=Arabidopsis thaliana OX=3702 GN=At5g27670 PE=1 SV=1; H2A7 (H2A.W.6)_ARATH Probable histone H2A.7 OS=Arabidopsis thaliana OX=3702 GN=At5g59870 PE=1 SV=1; Histone H2A OS=Arabidopsis thaliana OX=3702 GN=AXX17_At4g31350 PE=3 SV=1; Histone H2A OS=Arabidopsis thaliana OX=3702 GN…	1.55123e+06	54	2.72803e-05	2	56.4544	56.61	16797	4105_Dvorackova_Lumos1_propionyl_105min-IS_HCD-OT_fas2.raw	Q9LZ46; Q94F49; Q9FJE8; A0A384LFJ0; A0A178WDN2; Q9LD28; Q9LHQ5; A0A178UHR5; O04848;A0A178W8H7; Q9S9K7;A0A178WEZ4	670.862	0.17	0.00012	HCD (High Energy Collision Dissociation)	MS2
AAEVLELAGNAAR	N-Term(Propionyl)	Probable histone H2A.4 OS=Arabidopsis thaliana OX=3702 GN=At5g02560 PE=1 SV=1; H2A5 (H2A.W.7)_ARATH Probable histone H2A.5 OS=Arabidopsis thaliana OX=3702 GN=At5g27670 PE=1 SV=1; H2A7 (H2A.W.6)_ARATH Probable histone H2A.7 OS=Arabidopsis thaliana OX=3702 GN=At5g59870 PE=1 SV=1; Histone H2A OS=Arabidopsis thaliana OX=3702 GN=AXX17_At4g31350 PE=3 SV=1; Histone H2A OS=Arabidopsis thaliana OX=3702 GN…	2650880	61	5.38083e-06	2	56.9988	57.2	17506	4105_Dvorackova_Lumos1_propionyl_105min-IS_HCD-OT_fas5.raw	Q9LZ46; Q94F49; Q9FJE8; A0A384LFJ0; A0A178WDN2; Q9LD28; Q9LHQ5; A0A178UHR5; O04848;A0A178W8H7; Q9S9K7;A0A178WEZ4	670.862	-0.1	-7e-05	HCD (High Energy Collision Dissociation)	MS2
AAEVLELAGNAAR	N-Term(Propionyl)	Probable histone H2A.4 OS=Arabidopsis thaliana OX=3702 GN=At5g02560 PE=1 SV=1; H2A5 (H2A.W.7)_ARATH Probable histone H2A.5 OS=Arabidopsis thaliana OX=3702 GN=At5g27670 PE=1 SV=1; H2A7 (H2A.W.6)_ARATH Probable histone H2A.7 OS=Arabidopsis thaliana OX=3702 GN=At5g59870 PE=1 SV=1; Histone H2A OS=Arabidopsis thaliana OX=3702 GN=AXX17_At4g31350 PE=3 SV=1; Histone H2A OS=Arabidopsis thaliana OX=3702 GN…	6440918	66	1.9313e-06	2	56.4514	56.62	20807	4105_Dvorackova_Lumos1_propionyl_105min-IS_HCD-OT_fasnap2.raw	Q9LZ46; Q94F49; Q9FJE8; A0A384LFJ0; A0A178WDN2; Q9LD28; Q9LHQ5; A0A178UHR5; O04848;A0A178W8H7; Q9S9K7;A0A178WEZ4	670.862	-0.01	-1e-05	HCD (High Energy Collision Dissociation)	MS2
AAEVLELAGNAAR	N-Term(Propionyl)	Probable histone H2A.4 OS=Arabidopsis thaliana OX=3702 GN=At5g02560 PE=1 SV=1; H2A5 (H2A.W.7)_ARATH Probable histone H2A.5 OS=Arabidopsis thaliana OX=3702 GN=At5g27670 PE=1 SV=1; H2A7 (H2A.W.6)_ARATH Probable histone H2A.7 OS=Arabidopsis thaliana OX=3702 GN=At5g59870 PE=1 SV=1; Histone H2A OS=Arabidopsis thaliana OX=3702 GN=AXX17_At4g31350 PE=3 SV=1; Histone H2A OS=Arabidopsis thaliana OX=3702 GN…	5050791	45	0.000173938	2	56.8368	57.04	19365	4105_Dvorackova_Lumos1_propionyl_105min-IS_HCD-OT_fasnap5_2.raw	Q9LZ46; Q94F49; Q9FJE8; A0A384LFJ0; A0A178WDN2; Q9LD28; Q9LHQ5; A0A178UHR5; O04848;A0A178W8H7; Q9S9K7;A0A178WEZ4	670.863	1.08	0.00073	HCD (High Energy Collision Dissociation)	MS2
AAEVLELAGNAAR	N-Term(Propionyl)	Probable histone H2A.4 OS=Arabidopsis thaliana OX=3702 GN=At5g02560 PE=1 SV=1; H2A5 (H2A.W.7)_ARATH Probable histone H2A.5 OS=Arabidopsis thaliana OX=3702 GN=At5g27670 PE=1 SV=1; H2A7 (H2A.W.6)_ARATH Probable histone H2A.7 OS=Arabidopsis thaliana OX=3702 GN=At5g59870 PE=1 SV=1; Histone H2A OS=Arabidopsis thaliana OX=3702 GN=AXX17_At4g31350 PE=3 SV=1; Histone H2A OS=Arabidopsis thaliana OX=3702 GN…	2.29924e+06	66	1.74924e-06	2	56.2214	56.37	17446	4105_Dvorackova_Lumos1_propionyl_105min-IS_HCD-OT_fas1.raw	Q9LZ46; Q94F49; Q9FJE8; A0A384LFJ0; A0A178WDN2; Q9LD28; Q9LHQ5; A0A178UHR5; O04848;A0A178W8H7; Q9S9K7;A0A178WEZ4	670.862	0.27	0.00018	HCD (High Energy Collision Dissociation)	MS2
AAEVLELAGNAAR	N-Term(Propionyl)	Probable histone H2A.4 OS=Arabidopsis thaliana OX=3702 GN=At5g02560 PE=1 SV=1; H2A5 (H2A.W.7)_ARATH Probable histone H2A.5 OS=Arabidopsis thaliana OX=3702 GN=At5g27670 PE=1 SV=1; H2A7 (H2A.W.6)_ARATH Probable histone H2A.7 OS=Arabidopsis thaliana OX=3702 GN=At5g59870 PE=1 SV=1; Histone H2A OS=Arabidopsis thaliana OX=3702 GN=AXX17_At4g31350 PE=3 SV=1; Histone H2A OS=Arabidopsis thaliana OX=3702 GN…	2.91331e+06	42	0.000483965	2	56.7668	56.94	20427	4105_Dvorackova_Lumos1_propionyl_105min-IS_HCD-OT_nap5_Recal.raw	Q9LZ46; Q94F49; Q9FJE8; A0A384LFJ0; A0A178WDN2; Q9LD28; Q9LHQ5; A0A178UHR5; O04848;A0A178W8H7; Q9S9K7;A0A178WEZ4	670.863	1.37	0.00092	HCD (High Energy Collision Dissociation)	MS2
AAEVLELAGNAAR	N-Term(Propionyl)	Probable histone H2A.4 OS=Arabidopsis thaliana OX=3702 GN=At5g02560 PE=1 SV=1; H2A5 (H2A.W.7)_ARATH Probable histone H2A.5 OS=Arabidopsis thaliana OX=3702 GN=At5g27670 PE=1 SV=1; H2A7 (H2A.W.6)_ARATH Probable histone H2A.7 OS=Arabidopsis thaliana OX=3702 GN=At5g59870 PE=1 SV=1; Histone H2A OS=Arabidopsis thaliana OX=3702 GN=AXX17_At4g31350 PE=3 SV=1; Histone H2A OS=Arabidopsis thaliana OX=3702 GN…	3.13794e+06	60	7.35951e-06	2	56.789	56.95	21121	4105_Dvorackova_Lumos1_propionyl_105min-IS_HCD-OT_fasnap4.raw	Q9LZ46; Q94F49; Q9FJE8; A0A384LFJ0; A0A178WDN2; Q9LD28; Q9LHQ5; A0A178UHR5; O04848;A0A178W8H7; Q9S9K7;A0A178WEZ4	670.862	-0.19	-0.00013	HCD (High Energy Collision Dissociation)	MS2
AAEVLELAGNAAR	N-Term(Propionyl)	Probable histone H2A.4 OS=Arabidopsis thaliana OX=3702 GN=At5g02560 PE=1 SV=1; H2A5 (H2A.W.7)_ARATH Probable histone H2A.5 OS=Arabidopsis thaliana OX=3702 GN=At5g27670 PE=1 SV=1; H2A7 (H2A.W.6)_ARATH Probable histone H2A.7 OS=Arabidopsis thaliana OX=3702 GN=At5g59870 PE=1 SV=1; Histone H2A OS=Arabidopsis thaliana OX=3702 GN=AXX17_At4g31350 PE=3 SV=1; Histone H2A OS=Arabidopsis thaliana OX=3702 GN…	834692	56	1.36897e-05	2	56.9572	57.08	15437	4105_Dvorackova_Lumos1_propionyl_105min-IS_HCD-OT_fas6.raw	Q9LZ46; Q94F49; Q9FJE8; A0A384LFJ0; A0A178WDN2; Q9LD28; Q9LHQ5; A0A178UHR5; O04848;A0A178W8H7; Q9S9K7;A0A178WEZ4	670.863	1.08	0.00073	HCD (High Energy Collision Dissociation)	MS2
AAEVLELAGNAAR	N-Term(Propionyl)	Probable histone H2A.4 OS=Arabidopsis thaliana OX=3702 GN=At5g02560 PE=1 SV=1; H2A5 (H2A.W.7)_ARATH Probable histone H2A.5 OS=Arabidopsis thaliana OX=3702 GN=At5g27670 PE=1 SV=1; H2A7 (H2A.W.6)_ARATH Probable histone H2A.7 OS=Arabidopsis thaliana OX=3702 GN=At5g59870 PE=1 SV=1; Histone H2A OS=Arabidopsis thaliana OX=3702 GN=AXX17_At4g31350 PE=3 SV=1; Histone H2A OS=Arabidopsis thaliana OX=3702 GN…	7.09237e+06	70	5.27708e-07	2	56.8397	56.95	22801	4105_Dvorackova_Lumos1_propionyl_105min-IS_HCD-OT_wt4.raw	Q9LZ46; Q94F49; Q9FJE8; A0A384LFJ0; A0A178WDN2; Q9LD28; Q9LHQ5; A0A178UHR5; O04848;A0A178W8H7; Q9S9K7;A0A178WEZ4	670.863	1.27	0.00085	HCD (High Energy Collision Dissociation)	MS2
AAKKVTAKAKAKPVPR	N-Term(Propionyl); K3(Propionyl); K4(Propionyl); K8(Propionyl); K10(Propionyl); K12(Propionyl)	Histone H1.1 OS=Arabidopsis thaliana (Mouse-ear cress) OX=3702 GN=TAIR:locus:2033118 PE=1 SV=1	323791	81	3.35623e-07	3	48.5566	48.53	17851	4105_Dvorackova_Lumos1_propionyl_105min-IS_HCD-OT_wt3.raw	P26568	667.414	-0.25	-0.00016	HCD (High Energy Collision Dissociation)	MS2
AAKKVTAKAKAKPVPR	N-Term(Propionyl); K3(Propionyl); K4(Propionyl); K8(Propionyl); K10(Propionyl); K12(Propionyl)	Histone H1.1 OS=Arabidopsis thaliana (Mouse-ear cress) OX=3702 GN=TAIR:locus:2033118 PE=1 SV=1		69	4.42131e-06	3	49.0097		16080	4105_Dvorackova_Lumos1_propionyl_105min-IS_HCD-OT_wt5.raw	P26568	667.415	1.77	0.00118	HCD (High Energy Collision Dissociation)	MS2
AANKDKDKDKKKPISR	N-Term(Propionyl); K4(Propionyl); K6(Propionyl); K8(Propionyl); K10(Propionyl); K11(Propionyl); K12(Propionyl)	H2AV1 (H2A.Z.11)_ARATH Histone H2A variant 1 OS=Arabidopsis thaliana OX=3702 GN=H2AV PE=1 SV=1	817879	36	0.0923864	3	39.3927	39.42	15303	4105_Dvorackova_Lumos1_propionyl_105min-IS_HCD-OT_nap1.raw	O23628	745.416	-2.17	-0.00162	HCD (High Energy Collision Dissociation)	MS2
AANKDKDKDKKKPISR	N-Term(Propionyl); K4(Propionyl); K6(Propionyl); K8(Propionyl); K10(Propionyl); K11(Propionyl); K12(Propionyl)	H2AV1 (H2A.Z.11)_ARATH Histone H2A variant 1 OS=Arabidopsis thaliana OX=3702 GN=H2AV PE=1 SV=1	439472	36	0.0949236	3	39.7662	39.75	12379	4105_Dvorackova_Lumos1_propionyl_105min-IS_HCD-OT_wt6.raw	O23628	745.418	-0.04	-3e-05	HCD (High Energy Collision Dissociation)	MS2
AAVEKKPAAKGR	N-Term(Propionyl); K5(Propionyl); K6(Propionyl); K10(Propionyl)	Histone H1.1 OS=Arabidopsis thaliana (Mouse-ear cress) OX=3702 GN=TAIR:locus:2033118 PE=1 SV=1	349104	45	0.00489267	2	33.9415	33.9	10232	4105_Dvorackova_Lumos1_propionyl_105min-IS_HCD-OT_wt6.raw	P26568	725.426	0.97	0.0007	HCD (High Energy Collision Dissociation)	MS2
AAVEKKPAAKGR	N-Term(Propionyl); K5(Propionyl); K6(Propionyl); K10(Propionyl)	Histone H1.1 OS=Arabidopsis thaliana (Mouse-ear cress) OX=3702 GN=TAIR:locus:2033118 PE=1 SV=1	673108	49	0.00161528	2	33.8928	33.83	11792	4105_Dvorackova_Lumos1_propionyl_105min-IS_HCD-OT_wt3.raw	P26568	725.425	0.13	9e-05	HCD (High Energy Collision Dissociation)	MS2
AAVEKKPAAKGR	N-Term(Propionyl); K5(Propionyl); K6(Propionyl); K10(Propionyl)	Histone H1.1 OS=Arabidopsis thaliana (Mouse-ear cress) OX=3702 GN=TAIR:locus:2033118 PE=1 SV=1		46	0.00341668	2	33.9208		9645	4105_Dvorackova_Lumos1_propionyl_105min-IS_HCD-OT_nap6_2.raw	P26568	725.424	-0.63	-0.00046	HCD (High Energy Collision Dissociation)	MS2
AAVEKKPAAKGR	N-Term(Propionyl); K5(Propionyl); K6(Propionyl); K10(Propionyl)	Histone H1.1 OS=Arabidopsis thaliana (Mouse-ear cress) OX=3702 GN=TAIR:locus:2033118 PE=1 SV=1		41	0.00946246	2	33.8867		11296	4105_Dvorackova_Lumos1_propionyl_105min-IS_HCD-OT_wt2.raw	P26568	725.425	0.72	0.00052	HCD (High Energy Collision Dissociation)	MS2
AAVEKKPAAKGR	N-Term(Propionyl); K5(Propionyl); K6(Propionyl); K10(Propionyl)	Histone H1.1 OS=Arabidopsis thaliana (Mouse-ear cress) OX=3702 GN=TAIR:locus:2033118 PE=1 SV=1		72	7.88463e-06	2	33.8622		10491	4105_Dvorackova_Lumos1_propionyl_105min-IS_HCD-OT_wt5.raw	P26568	725.425	-0.29	-0.00021	HCD (High Energy Collision Dissociation)	MS2
AAVEKKPAAKGR	N-Term(Propionyl); K5(Propionyl); K6(Propionyl); K10(Propionyl)	Histone H1.1 OS=Arabidopsis thaliana (Mouse-ear cress) OX=3702 GN=TAIR:locus:2033118 PE=1 SV=1	492964	48	0.00198886	2	33.8259	33.78	12158	4105_Dvorackova_Lumos1_propionyl_105min-IS_HCD-OT_wt1.raw	P26568	725.424	-0.71	-0.00052	HCD (High Energy Collision Dissociation)	MS2
ADAPVTDAAVEKKPAAKGR	N-Term(Propionyl); K12(Propionyl); K13(Propionyl); K17(Propionyl)	Histone H1.1 OS=Arabidopsis thaliana (Mouse-ear cress) OX=3702 GN=TAIR:locus:2033118 PE=1 SV=1	459013	35	0.1394	2	37.6554	37.62	13482	4105_Dvorackova_Lumos1_propionyl_105min-IS_HCD-OT_wt3.raw	P26568	1060.07	-0.42	-0.00044	HCD (High Energy Collision Dissociation)	MS2
ADAPVTDAAVEKKPAAKGR	N-Term(Propionyl); K12(Propionyl); K13(Propionyl); K17(Propionyl)	Histone H1.1 OS=Arabidopsis thaliana (Mouse-ear cress) OX=3702 GN=TAIR:locus:2033118 PE=1 SV=1		63	0.000235038	2	37.8869		11726	4105_Dvorackova_Lumos1_propionyl_105min-IS_HCD-OT_wt6.raw	P26568	1060.07	-4.1	-0.00435	HCD (High Energy Collision Dissociation)	MS2
ADAPVTDAAVEKKPAAKGR	N-Term(Propionyl); K12(Propionyl); K13(Propionyl); K17(Propionyl)	Histone H1.1 OS=Arabidopsis thaliana (Mouse-ear cress) OX=3702 GN=TAIR:locus:2033118 PE=1 SV=1		38	0.0739019	2	37.6551		13888	4105_Dvorackova_Lumos1_propionyl_105min-IS_HCD-OT_wt1.raw	P26568	1060.07	0.27	0.00029	HCD (High Energy Collision Dissociation)	MS2
ADAPVTDAAVEKKPAAKGR	N-Term(Propionyl); K12(Propionyl); K13(Propionyl); K17(Propionyl)	Histone H1.1 OS=Arabidopsis thaliana (Mouse-ear cress) OX=3702 GN=TAIR:locus:2033118 PE=1 SV=1	543194	66	0.000123227	2	37.4775	37.47	14387	4105_Dvorackova_Lumos1_propionyl_105min-IS_HCD-OT_nap1.raw	P26568	1060.08	3.5	0.00371	HCD (High Energy Collision Dissociation)	MS2
ADAPVTDAAVEKKPAAKGR	N-Term(Propionyl); K12(Propionyl); K13(Propionyl); K17(Propionyl)	Histone H1.1 OS=Arabidopsis thaliana (Mouse-ear cress) OX=3702 GN=TAIR:locus:2033118 PE=1 SV=1		31	0.391076	2	37.756		15637	4105_Dvorackova_Lumos1_propionyl_105min-IS_HCD-OT_nap3.raw	P26568	1060.07	0.5	0.00053	HCD (High Energy Collision Dissociation)	MS2
AEKKPAEK	N-Term(Propionyl); K3(Acetyl)	Histone H2B.1 OS=Arabidopsis thaliana OX=3702 GN=At1g07790 PE=1 SV=3; Histone H2B.6 OS=Arabidopsis thaliana OX=3702 GN=H2B PE=1 SV=3	1.10217e+06	39	0.000196847	2	17.4563	17.44	3475	4105_Dvorackova_Lumos1_propionyl_105min-IS_HCD-OT_nap5_Recal.raw	Q9LQQ4; O23629	499.779	-0.33	-0.00016	HCD (High Energy Collision Dissociation)	MS2
AEKKPAEK	N-Term(Propionyl); K3(Propionyl); K8(Propionyl)	Histone H2B.1 OS=Arabidopsis thaliana OX=3702 GN=At1g07790 PE=1 SV=3; Histone H2B.6 OS=Arabidopsis thaliana OX=3702 GN=H2B PE=1 SV=3	3668812	36	0.000684539	2	27.1284	27.23	7525	4105_Dvorackova_Lumos1_propionyl_105min-IS_HCD-OT_fas2.raw	Q9LQQ4; O23629	534.8	-0.8	-0.00043	HCD (High Energy Collision Dissociation)	MS2
AEKKPAEK	N-Term(Propionyl); K3(Acetyl)	Histone H2B.1 OS=Arabidopsis thaliana OX=3702 GN=At1g07790 PE=1 SV=3; Histone H2B.6 OS=Arabidopsis thaliana OX=3702 GN=H2B PE=1 SV=3	393498	34	0.000514195	2	17.5309	17.52	3541	4105_Dvorackova_Lumos1_propionyl_105min-IS_HCD-OT_wt2.raw	Q9LQQ4; O23629	499.779	-0.49	-0.00025	HCD (High Energy Collision Dissociation)	MS2
AEKKPAEK	N-Term(Propionyl); K4(Propionyl)	Histone H2B.1 OS=Arabidopsis thaliana OX=3702 GN=At1g07790 PE=1 SV=3; Histone H2B.6 OS=Arabidopsis thaliana OX=3702 GN=H2B PE=1 SV=3	2810071	36	0.00124278	2	18.7579	18.82	4058	4105_Dvorackova_Lumos1_propionyl_105min-IS_HCD-OT_nap5_Recal.raw	Q9LQQ4; O23629	506.786	-1.73	-0.00087	HCD (High Energy Collision Dissociation)	MS2
AEKKPAEK	N-Term(Propionyl); K3(Propionyl); K4(Propionyl); K8(Propionyl)	Histone H2B.1 OS=Arabidopsis thaliana OX=3702 GN=At1g07790 PE=1 SV=3; Histone H2B.6 OS=Arabidopsis thaliana OX=3702 GN=H2B PE=1 SV=3	9912037	32	0.00150724	2	40.972	41.13	12968	4105_Dvorackova_Lumos1_propionyl_105min-IS_HCD-OT_fas2.raw	Q9LQQ4; O23629	562.814	0.35	0.0002	HCD (High Energy Collision Dissociation)	MS2
AEKKPAEK	N-Term(Propionyl); K3(Propionyl); K4(Propionyl); K8(Propionyl)	Histone H2B.1 OS=Arabidopsis thaliana OX=3702 GN=At1g07790 PE=1 SV=3; Histone H2B.6 OS=Arabidopsis thaliana OX=3702 GN=H2B PE=1 SV=3	29456500	30	0.00213662	2	40.8292	41.06	15185	4105_Dvorackova_Lumos1_propionyl_105min-IS_HCD-OT_wt1.raw	Q9LQQ4; O23629	562.814	0.68	0.00038	HCD (High Energy Collision Dissociation)	MS2
AEKKPAEK	N-Term(Propionyl); K3(Propionyl); K8(Propionyl)	Histone H2B.1 OS=Arabidopsis thaliana OX=3702 GN=At1g07790 PE=1 SV=3; Histone H2B.6 OS=Arabidopsis thaliana OX=3702 GN=H2B PE=1 SV=3	9256873	36	0.000690873	2	27.2769	27.36	9143	4105_Dvorackova_Lumos1_propionyl_105min-IS_HCD-OT_wt4.raw	Q9LQQ4; O23629	534.801	0.46	0.00024	HCD (High Energy Collision Dissociation)	MS2
AEKKPAEK	N-Term(Propionyl); K4(Propionyl)	Histone H2B.1 OS=Arabidopsis thaliana OX=3702 GN=At1g07790 PE=1 SV=3; Histone H2B.6 OS=Arabidopsis thaliana OX=3702 GN=H2B PE=1 SV=3		34	0.00224592	2	18.8662		3973	4105_Dvorackova_Lumos1_propionyl_105min-IS_HCD-OT_fas2.raw	Q9LQQ4; O23629	506.786	-2.32	-0.00117	HCD (High Energy Collision Dissociation)	MS2
AEKKPAEK	N-Term(Propionyl); K3(Propionyl); K8(Propionyl)	Histone H2B.1 OS=Arabidopsis thaliana OX=3702 GN=At1g07790 PE=1 SV=3; Histone H2B.6 OS=Arabidopsis thaliana OX=3702 GN=H2B PE=1 SV=3	10464827	39	0.000373592	2	27.0889	27.19	8505	4105_Dvorackova_Lumos1_propionyl_105min-IS_HCD-OT_wt1.raw	Q9LQQ4; O23629	534.8	0.12	6e-05	HCD (High Energy Collision Dissociation)	MS2
AEKKPAEK	N-Term(Propionyl); K3(Propionyl); K4(Propionyl); K8(Propionyl)	Histone H2B.1 OS=Arabidopsis thaliana OX=3702 GN=At1g07790 PE=1 SV=3; Histone H2B.6 OS=Arabidopsis thaliana OX=3702 GN=H2B PE=1 SV=3	12723771	31	0.00187163	2	40.9902	41.19	11767	4105_Dvorackova_Lumos1_propionyl_105min-IS_HCD-OT_fas6.raw	Q9LQQ4; O23629	562.814	1.66	0.00093	HCD (High Energy Collision Dissociation)	MS2
AEKKPAEK	N-Term(Propionyl); K3(Propionyl); K8(Propionyl)	Histone H2B.1 OS=Arabidopsis thaliana OX=3702 GN=At1g07790 PE=1 SV=3; Histone H2B.6 OS=Arabidopsis thaliana OX=3702 GN=H2B PE=1 SV=3	2885503	35	0.000982648	2	27.1387	27.22	6888	4105_Dvorackova_Lumos1_propionyl_105min-IS_HCD-OT_nap6_2.raw	Q9LQQ4; O23629	534.8	-0.11	-6e-05	HCD (High Energy Collision Dissociation)	MS2
AEKKPAEK	N-Term(Propionyl); K3(Propionyl)	Histone H2B.1 OS=Arabidopsis thaliana OX=3702 GN=At1g07790 PE=1 SV=3; Histone H2B.6 OS=Arabidopsis thaliana OX=3702 GN=H2B PE=1 SV=3	489515	40	0.0004959	2	18.7808	18.78	3722	4105_Dvorackova_Lumos1_propionyl_105min-IS_HCD-OT_fas6.raw	Q9LQQ4; O23629	506.787	-1.17	-0.00059	HCD (High Energy Collision Dissociation)	MS2
AEKKPAEK	N-Term(Propionyl); K4(Propionyl)	Histone H2B.1 OS=Arabidopsis thaliana OX=3702 GN=At1g07790 PE=1 SV=3; Histone H2B.6 OS=Arabidopsis thaliana OX=3702 GN=H2B PE=1 SV=3	489515	40	0.000532591	2	18.7808	18.78	3722	4105_Dvorackova_Lumos1_propionyl_105min-IS_HCD-OT_fas6.raw	Q9LQQ4; O23629	506.787	-1.17	-0.00059	HCD (High Energy Collision Dissociation)	MS2
AEKKPAEK	N-Term(Propionyl); K4(Propionyl)	Histone H2B.1 OS=Arabidopsis thaliana OX=3702 GN=At1g07790 PE=1 SV=3; Histone H2B.6 OS=Arabidopsis thaliana OX=3702 GN=H2B PE=1 SV=3	2.25032e+06	37	0.00103993	2	18.961	18.96	4342	4105_Dvorackova_Lumos1_propionyl_105min-IS_HCD-OT_wt4.raw	Q9LQQ4; O23629	506.787	-0.21	-0.00011	HCD (High Energy Collision Dissociation)	MS2
AEKKPAEK	N-Term(Propionyl); K3(Propionyl)	Histone H2B.1 OS=Arabidopsis thaliana OX=3702 GN=At1g07790 PE=1 SV=3; Histone H2B.6 OS=Arabidopsis thaliana OX=3702 GN=H2B PE=1 SV=3	597958	32	0.00349948	2	18.8336	18.84	3796	4105_Dvorackova_Lumos1_propionyl_105min-IS_HCD-OT_nap2.raw	Q9LQQ4; O23629	506.787	-1.11	-0.00056	HCD (High Energy Collision Dissociation)	MS2
AEKKPAEK	N-Term(Propionyl); K3(Propionyl); K8(Propionyl)	Histone H2B.1 OS=Arabidopsis thaliana OX=3702 GN=At1g07790 PE=1 SV=3; Histone H2B.6 OS=Arabidopsis thaliana OX=3702 GN=H2B PE=1 SV=3	4.46209e+06	33	0.00142363	2	27.129	27.19	7648	4105_Dvorackova_Lumos1_propionyl_105min-IS_HCD-OT_fasnap3.raw	Q9LQQ4; O23629	534.801	0.34	0.00018	HCD (High Energy Collision Dissociation)	MS2
AEKKPAEK	N-Term(Propionyl); K3(Propionyl); K8(Propionyl)	Histone H2B.1 OS=Arabidopsis thaliana OX=3702 GN=At1g07790 PE=1 SV=3; Histone H2B.6 OS=Arabidopsis thaliana OX=3702 GN=H2B PE=1 SV=3	3.97798e+06	36	0.000673594	2	27.1296	27.19	7072	4105_Dvorackova_Lumos1_propionyl_105min-IS_HCD-OT_nap2.raw	Q9LQQ4; O23629	534.801	0.8	0.00043	HCD (High Energy Collision Dissociation)	MS2
AEKKPAEK	N-Term(Propionyl); K4(Propionyl)	Histone H2B.1 OS=Arabidopsis thaliana OX=3702 GN=At1g07790 PE=1 SV=3; Histone H2B.6 OS=Arabidopsis thaliana OX=3702 GN=H2B PE=1 SV=3	850251	35	0.00148253	2	18.8762	18.86	3945	4105_Dvorackova_Lumos1_propionyl_105min-IS_HCD-OT_fasnap3.raw	Q9LQQ4; O23629	506.787	-0.69	-0.00035	HCD (High Energy Collision Dissociation)	MS2
AEKKPAEK	N-Term(Propionyl); K3(Propionyl); K4(Propionyl); K8(Propionyl)	Histone H2B.1 OS=Arabidopsis thaliana OX=3702 GN=At1g07790 PE=1 SV=3; Histone H2B.6 OS=Arabidopsis thaliana OX=3702 GN=H2B PE=1 SV=3	20343614	34	0.000843689	2	40.9347	41.14	13674	4105_Dvorackova_Lumos1_propionyl_105min-IS_HCD-OT_fasnap3.raw	Q9LQQ4; O23629	562.814	0.24	0.00014	HCD (High Energy Collision Dissociation)	MS2
AEKKPAEK	N-Term(Propionyl); K3(Acetyl)	Histone H2B.1 OS=Arabidopsis thaliana OX=3702 GN=At1g07790 PE=1 SV=3; Histone H2B.6 OS=Arabidopsis thaliana OX=3702 GN=H2B PE=1 SV=3	456723	37	0.000348434	2	17.4758	17.5	3479	4105_Dvorackova_Lumos1_propionyl_105min-IS_HCD-OT_wt3.raw	Q9LQQ4; O23629	499.779	-1.96	-0.00098	HCD (High Energy Collision Dissociation)	MS2
AEKKPAEK	N-Term(Propionyl); K3(Propionyl); K8(Propionyl)	Histone H2B.1 OS=Arabidopsis thaliana OX=3702 GN=At1g07790 PE=1 SV=3; Histone H2B.6 OS=Arabidopsis thaliana OX=3702 GN=H2B PE=1 SV=3	7.25363e+06	36	0.000698873	2	27.1646	27.22	7919	4105_Dvorackova_Lumos1_propionyl_105min-IS_HCD-OT_wt2.raw	Q9LQQ4; O23629	534.801	1.14	0.00061	HCD (High Energy Collision Dissociation)	MS2
AEKKPAEK	N-Term(Propionyl); K4(Propionyl)	Histone H2B.1 OS=Arabidopsis thaliana OX=3702 GN=At1g07790 PE=1 SV=3; Histone H2B.6 OS=Arabidopsis thaliana OX=3702 GN=H2B PE=1 SV=3	278407	36	0.00135955	2	18.8041	18.79	3749	4105_Dvorackova_Lumos1_propionyl_105min-IS_HCD-OT_nap6_2.raw	Q9LQQ4; O23629	506.786	-1.84	-0.00093	HCD (High Energy Collision Dissociation)	MS2
AEKKPAEK	N-Term(Propionyl); K3(Acetyl)	Histone H2B.1 OS=Arabidopsis thaliana OX=3702 GN=At1g07790 PE=1 SV=3; Histone H2B.6 OS=Arabidopsis thaliana OX=3702 GN=H2B PE=1 SV=3	305474	30	0.00493487	2	17.5175	17.53	3393	4105_Dvorackova_Lumos1_propionyl_105min-IS_HCD-OT_fasnap6.raw	Q9LQQ4; O23629	499.777	-5.63	-0.00281	HCD (High Energy Collision Dissociation)	MS2
AEKKPAEK	N-Term(Propionyl); K4(Propionyl)	Histone H2B.1 OS=Arabidopsis thaliana OX=3702 GN=At1g07790 PE=1 SV=3; Histone H2B.6 OS=Arabidopsis thaliana OX=3702 GN=H2B PE=1 SV=3	1.59748e+06	40	0.000529668	2	18.8073	18.81	4035	4105_Dvorackova_Lumos1_propionyl_105min-IS_HCD-OT_wt3.raw	Q9LQQ4; O23629	506.787	-0.87	-0.00044	HCD (High Energy Collision Dissociation)	MS2
AEKKPAEK	N-Term(Propionyl); K4(Propionyl)	Histone H2B.1 OS=Arabidopsis thaliana OX=3702 GN=At1g07790 PE=1 SV=3; Histone H2B.6 OS=Arabidopsis thaliana OX=3702 GN=H2B PE=1 SV=3	712839	36	0.0014401	2	18.855	18.84	3805	4105_Dvorackova_Lumos1_propionyl_105min-IS_HCD-OT_fasnap6.raw	Q9LQQ4; O23629	506.787	-1.54	-0.00078	HCD (High Energy Collision Dissociation)	MS2
AEKKPAEK	N-Term(Propionyl); K3(Propionyl); K8(Propionyl)	Histone H2B.1 OS=Arabidopsis thaliana OX=3702 GN=At1g07790 PE=1 SV=3; Histone H2B.6 OS=Arabidopsis thaliana OX=3702 GN=H2B PE=1 SV=3	8182621	35	0.000980388	2	27.1528	27.24	8240	4105_Dvorackova_Lumos1_propionyl_105min-IS_HCD-OT_wt3.raw	Q9LQQ4; O23629	534.801	0.23	0.00012	HCD (High Energy Collision Dissociation)	MS2
AEKKPAEK	N-Term(Propionyl); K3(Propionyl); K8(Propionyl)	Histone H2B.1 OS=Arabidopsis thaliana OX=3702 GN=At1g07790 PE=1 SV=3; Histone H2B.6 OS=Arabidopsis thaliana OX=3702 GN=H2B PE=1 SV=3	4722049	36	0.000664352	2	27.1277	27.2	7266	4105_Dvorackova_Lumos1_propionyl_105min-IS_HCD-OT_fasnap6.raw	Q9LQQ4; O23629	534.8	-0.46	-0.00024	HCD (High Energy Collision Dissociation)	MS2
AEKKPAEK	N-Term(Propionyl); K3(Propionyl); K4(Propionyl); K8(Propionyl)	Histone H2B.1 OS=Arabidopsis thaliana OX=3702 GN=At1g07790 PE=1 SV=3; Histone H2B.6 OS=Arabidopsis thaliana OX=3702 GN=H2B PE=1 SV=3	13762487	31	0.00161876	2	41.1332	41.31	13238	4105_Dvorackova_Lumos1_propionyl_105min-IS_HCD-OT_fasnap6.raw	Q9LQQ4; O23629	562.813	-0.62	-0.00035	HCD (High Energy Collision Dissociation)	MS2
AEKKPAEK	N-Term(Propionyl); K4(Propionyl)	Histone H2B.1 OS=Arabidopsis thaliana OX=3702 GN=At1g07790 PE=1 SV=3; Histone H2B.6 OS=Arabidopsis thaliana OX=3702 GN=H2B PE=1 SV=3	370054	39	0.000745408	2	18.9362	18.91	3605	4105_Dvorackova_Lumos1_propionyl_105min-IS_HCD-OT_fas5.raw	Q9LQQ4; O23629	506.787	-1.29	-0.00066	HCD (High Energy Collision Dissociation)	MS2
AEKKPAEK	N-Term(Propionyl); K4(Propionyl)	Histone H2B.1 OS=Arabidopsis thaliana OX=3702 GN=At1g07790 PE=1 SV=3; Histone H2B.6 OS=Arabidopsis thaliana OX=3702 GN=H2B PE=1 SV=3	2.17483e+06	40	0.000546253	2	18.8658	18.88	4143	4105_Dvorackova_Lumos1_propionyl_105min-IS_HCD-OT_wt1.raw	Q9LQQ4; O23629	506.787	-1.35	-0.00069	HCD (High Energy Collision Dissociation)	MS2
AEKKPAEK	N-Term(Propionyl); K3(Propionyl); K4(Propionyl); K8(Propionyl)	Histone H2B.1 OS=Arabidopsis thaliana OX=3702 GN=At1g07790 PE=1 SV=3; Histone H2B.6 OS=Arabidopsis thaliana OX=3702 GN=H2B PE=1 SV=3	25271728	40	0.000240537	2	40.9781	41.16	14869	4105_Dvorackova_Lumos1_propionyl_105min-IS_HCD-OT_wt3.raw	Q9LQQ4; O23629	562.814	0.03	2e-05	HCD (High Energy Collision Dissociation)	MS2
AEKKPAEK	N-Term(Propionyl); K3(Propionyl); K8(Propionyl)	Histone H2B.1 OS=Arabidopsis thaliana OX=3702 GN=At1g07790 PE=1 SV=3; Histone H2B.6 OS=Arabidopsis thaliana OX=3702 GN=H2B PE=1 SV=3	6.65673e+06	36	0.000690873	2	27.238	27.31	7202	4105_Dvorackova_Lumos1_propionyl_105min-IS_HCD-OT_fasnap5_2.raw	Q9LQQ4; O23629	534.801	1.26	0.00067	HCD (High Energy Collision Dissociation)	MS2
AEKKPAEK	N-Term(Propionyl); K3(Propionyl); K8(Propionyl)	Histone H2B.1 OS=Arabidopsis thaliana OX=3702 GN=At1g07790 PE=1 SV=3; Histone H2B.6 OS=Arabidopsis thaliana OX=3702 GN=H2B PE=1 SV=3	4175847	33	0.00146689	2	27.2312	27.3	6831	4105_Dvorackova_Lumos1_propionyl_105min-IS_HCD-OT_fas5.raw	Q9LQQ4; O23629	534.801	0.91	0.00049	HCD (High Energy Collision Dissociation)	MS2
AEKKPAEK	N-Term(Propionyl); K4(Propionyl)	Histone H2B.1 OS=Arabidopsis thaliana OX=3702 GN=At1g07790 PE=1 SV=3; Histone H2B.6 OS=Arabidopsis thaliana OX=3702 GN=H2B PE=1 SV=3	637518	37	0.000980378	2	18.856	18.9	3625	4105_Dvorackova_Lumos1_propionyl_105min-IS_HCD-OT_fasnap5_2.raw	Q9LQQ4; O23629	506.787	-1.17	-0.00059	HCD (High Energy Collision Dissociation)	MS2
AEKKPAEK	N-Term(Propionyl); K3(Acetyl)	Histone H2B.1 OS=Arabidopsis thaliana OX=3702 GN=At1g07790 PE=1 SV=3; Histone H2B.6 OS=Arabidopsis thaliana OX=3702 GN=H2B PE=1 SV=3	189262	33	0.00077469	2	17.5191	17.45	3291	4105_Dvorackova_Lumos1_propionyl_105min-IS_HCD-OT_fasnap5_2.raw	Q9LQQ4; O23629	499.779	-0.86	-0.00043	HCD (High Energy Collision Dissociation)	MS2
AEKKPAEK	N-Term(Propionyl); K4(Propionyl)	Histone H2B.1 OS=Arabidopsis thaliana OX=3702 GN=At1g07790 PE=1 SV=3; Histone H2B.6 OS=Arabidopsis thaliana OX=3702 GN=H2B PE=1 SV=3	1.76258e+06	35	0.00156097	2	18.7917	18.83	4024	4105_Dvorackova_Lumos1_propionyl_105min-IS_HCD-OT_fasnap1.raw	Q9LQQ4; O23629	506.786	-1.9	-0.00096	HCD (High Energy Collision Dissociation)	MS2
AEKKPAEK	N-Term(Propionyl); K3(Propionyl); K8(Propionyl)	Histone H2B.1 OS=Arabidopsis thaliana OX=3702 GN=At1g07790 PE=1 SV=3; Histone H2B.6 OS=Arabidopsis thaliana OX=3702 GN=H2B PE=1 SV=3	6.39991e+06	36	0.000697265	2	27.0733	27.15	8428	4105_Dvorackova_Lumos1_propionyl_105min-IS_HCD-OT_fasnap1.raw	Q9LQQ4; O23629	534.801	0.8	0.00043	HCD (High Energy Collision Dissociation)	MS2
AEKKPAEK	N-Term(Propionyl); K3(Propionyl); K4(Propionyl); K8(Propionyl)	Histone H2B.1 OS=Arabidopsis thaliana OX=3702 GN=At1g07790 PE=1 SV=3; Histone H2B.6 OS=Arabidopsis thaliana OX=3702 GN=H2B PE=1 SV=3	29245856	35	0.000653405	2	40.8659	41.03	16015	4105_Dvorackova_Lumos1_propionyl_105min-IS_HCD-OT_nap1.raw	Q9LQQ4; O23629	562.813	-0.19	-0.00011	HCD (High Energy Collision Dissociation)	MS2
AEKKPAEK	N-Term(Propionyl); K3(Propionyl); K8(Propionyl)	Histone H2B.1 OS=Arabidopsis thaliana OX=3702 GN=At1g07790 PE=1 SV=3; Histone H2B.6 OS=Arabidopsis thaliana OX=3702 GN=H2B PE=1 SV=3	7.08079e+06	35	0.000916988	2	27.2437	27.32	8778	4105_Dvorackova_Lumos1_propionyl_105min-IS_HCD-OT_fas4.raw	Q9LQQ4; O23629	534.8	-1.6	-0.00085	HCD (High Energy Collision Dissociation)	MS2
AEKKPAEK	N-Term(Propionyl); K3(Acetyl)	Histone H2B.1 OS=Arabidopsis thaliana OX=3702 GN=At1g07790 PE=1 SV=3; Histone H2B.6 OS=Arabidopsis thaliana OX=3702 GN=H2B PE=1 SV=3	189262	41	0.000127093	2	17.4732	17.45	3276	4105_Dvorackova_Lumos1_propionyl_105min-IS_HCD-OT_fasnap5_2.raw	Q9LQQ4; O23629	499.779	-1.59	-0.0008	HCD (High Energy Collision Dissociation)	MS2
AEKKPAEK	N-Term(Propionyl); K3(Propionyl)	Histone H2B.1 OS=Arabidopsis thaliana OX=3702 GN=At1g07790 PE=1 SV=3; Histone H2B.6 OS=Arabidopsis thaliana OX=3702 GN=H2B PE=1 SV=3	1.62602e+06	34	0.00190548	2	18.8855	18.93	4205	4105_Dvorackova_Lumos1_propionyl_105min-IS_HCD-OT_fas4.raw	Q9LQQ4; O23629	506.787	0.09	5e-05	HCD (High Energy Collision Dissociation)	MS2
AEKKPAEK	N-Term(Propionyl); K3(Acetyl)	Histone H2B.1 OS=Arabidopsis thaliana OX=3702 GN=At1g07790 PE=1 SV=3; Histone H2B.6 OS=Arabidopsis thaliana OX=3702 GN=H2B PE=1 SV=3	565332	34	0.000578256	2	17.5223	17.55	3565	4105_Dvorackova_Lumos1_propionyl_105min-IS_HCD-OT_fas4.raw	Q9LQQ4; O23629	499.777	-4.96	-0.00247	HCD (High Energy Collision Dissociation)	MS2
AEKKPAEK	N-Term(Propionyl); K3(Acetyl)	Histone H2B.1 OS=Arabidopsis thaliana OX=3702 GN=At1g07790 PE=1 SV=3; Histone H2B.6 OS=Arabidopsis thaliana OX=3702 GN=H2B PE=1 SV=3	751213	36	0.000384705	2	17.5373	17.52	3569	4105_Dvorackova_Lumos1_propionyl_105min-IS_HCD-OT_wt1.raw	Q9LQQ4; O23629	499.779	-0.31	-0.00015	HCD (High Energy Collision Dissociation)	MS2
AEKKPAEK	N-Term(Propionyl); K3(Propionyl); K8(Propionyl)	Histone H2B.1 OS=Arabidopsis thaliana OX=3702 GN=At1g07790 PE=1 SV=3; Histone H2B.6 OS=Arabidopsis thaliana OX=3702 GN=H2B PE=1 SV=3	4406999	36	0.000694062	2	27.0648	27.14	7517	4105_Dvorackova_Lumos1_propionyl_105min-IS_HCD-OT_fas1.raw	Q9LQQ4; O23629	534.8	-0.34	-0.00018	HCD (High Energy Collision Dissociation)	MS2
AEKKPAEK	N-Term(Propionyl); K4(Propionyl)	Histone H2B.1 OS=Arabidopsis thaliana OX=3702 GN=At1g07790 PE=1 SV=3; Histone H2B.6 OS=Arabidopsis thaliana OX=3702 GN=H2B PE=1 SV=3	1.00025e+06	35	0.00185521	2	18.7995	18.8	3857	4105_Dvorackova_Lumos1_propionyl_105min-IS_HCD-OT_fas1.raw	Q9LQQ4; O23629	506.787	-1.29	-0.00066	HCD (High Energy Collision Dissociation)	MS2
AEKKPAEK	N-Term(Propionyl); K3(Propionyl); K8(Propionyl)	Histone H2B.1 OS=Arabidopsis thaliana OX=3702 GN=At1g07790 PE=1 SV=3; Histone H2B.6 OS=Arabidopsis thaliana OX=3702 GN=H2B PE=1 SV=3	8030737	36	0.000694062	2	27.1199	27.2	8406	4105_Dvorackova_Lumos1_propionyl_105min-IS_HCD-OT_nap5_Recal.raw	Q9LQQ4; O23629	534.801	1.68	0.0009	HCD (High Energy Collision Dissociation)	MS2
AEKKPAEK	N-Term(Propionyl); K3(Acetyl)	Histone H2B.1 OS=Arabidopsis thaliana OX=3702 GN=At1g07790 PE=1 SV=3; Histone H2B.6 OS=Arabidopsis thaliana OX=3702 GN=H2B PE=1 SV=3	456723	32	0.000859267	2	17.5124	17.5	3493	4105_Dvorackova_Lumos1_propionyl_105min-IS_HCD-OT_wt3.raw	Q9LQQ4; O23629	499.779	-0.68	-0.00034	HCD (High Energy Collision Dissociation)	MS2
AEKKPAEK	N-Term(Propionyl); K4(Propionyl)	Histone H2B.1 OS=Arabidopsis thaliana OX=3702 GN=At1g07790 PE=1 SV=3; Histone H2B.6 OS=Arabidopsis thaliana OX=3702 GN=H2B PE=1 SV=3	1.27994e+06	39	0.000635336	2	18.8427	18.84	4037	4105_Dvorackova_Lumos1_propionyl_105min-IS_HCD-OT_wt2.raw	Q9LQQ4; O23629	506.787	-0.03	-1e-05	HCD (High Energy Collision Dissociation)	MS2
AEKKPAEK	N-Term(Propionyl); K3(Propionyl); K8(Propionyl)	Histone H2B.1 OS=Arabidopsis thaliana OX=3702 GN=At1g07790 PE=1 SV=3; Histone H2B.6 OS=Arabidopsis thaliana OX=3702 GN=H2B PE=1 SV=3	6166720	36	0.000762778	2	27.2074	27.28	9458	4105_Dvorackova_Lumos1_propionyl_105min-IS_HCD-OT_nap4.raw	Q9LQQ4; O23629	534.801	0.69	0.00037	HCD (High Energy Collision Dissociation)	MS2
AEKKPAEK	N-Term(Propionyl); K3(Propionyl); K8(Propionyl)	Histone H2B.1 OS=Arabidopsis thaliana OX=3702 GN=At1g07790 PE=1 SV=3; Histone H2B.6 OS=Arabidopsis thaliana OX=3702 GN=H2B PE=1 SV=3	3346895	35	0.00096028	2	27.1027	27.18	6868	4105_Dvorackova_Lumos1_propionyl_105min-IS_HCD-OT_fas6.raw	Q9LQQ4; O23629	534.8	-0.8	-0.00043	HCD (High Energy Collision Dissociation)	MS2
AEKKPAEK	N-Term(Propionyl); K3(Propionyl); K4(Propionyl); K8(Propionyl)	Histone H2B.1 OS=Arabidopsis thaliana OX=3702 GN=At1g07790 PE=1 SV=3; Histone H2B.6 OS=Arabidopsis thaliana OX=3702 GN=H2B PE=1 SV=3	22534124	30	0.00207579	2	40.9605	41.14	14990	4105_Dvorackova_Lumos1_propionyl_105min-IS_HCD-OT_fasnap2.raw	Q9LQQ4; O23629	562.814	0.57	0.00032	HCD (High Energy Collision Dissociation)	MS2
AEKKPAEK	N-Term(Propionyl); K4(Propionyl)	Histone H2B.1 OS=Arabidopsis thaliana OX=3702 GN=At1g07790 PE=1 SV=3; Histone H2B.6 OS=Arabidopsis thaliana OX=3702 GN=H2B PE=1 SV=3	542780	38	0.00073791	2	18.8803	18.85	3881	4105_Dvorackova_Lumos1_propionyl_105min-IS_HCD-OT_fas3.raw	Q9LQQ4; O23629	506.787	-1.05	-0.00053	HCD (High Energy Collision Dissociation)	MS2
AEKKPAEK	N-Term(Propionyl); K3(Propionyl); K8(Propionyl)	Histone H2B.1 OS=Arabidopsis thaliana OX=3702 GN=At1g07790 PE=1 SV=3; Histone H2B.6 OS=Arabidopsis thaliana OX=3702 GN=H2B PE=1 SV=3	3126233	36	0.000676703	2	27.0695	27.14	7061	4105_Dvorackova_Lumos1_propionyl_105min-IS_HCD-OT_wt5.raw	Q9LQQ4; O23629	534.801	0.23	0.00012	HCD (High Energy Collision Dissociation)	MS2
AEKKPAEK	N-Term(Propionyl); K4(Propionyl)	Histone H2B.1 OS=Arabidopsis thaliana OX=3702 GN=At1g07790 PE=1 SV=3; Histone H2B.6 OS=Arabidopsis thaliana OX=3702 GN=H2B PE=1 SV=3	1.20443e+06	33	0.00255272	2	18.8768	18.87	4102	4105_Dvorackova_Lumos1_propionyl_105min-IS_HCD-OT_fasnap2.raw	Q9LQQ4; O23629	506.787	-0.33	-0.00017	HCD (High Energy Collision Dissociation)	MS2
AEKKPAEK	N-Term(Propionyl); K3(Propionyl); K4(Propionyl); K8(Propionyl)	Histone H2B.1 OS=Arabidopsis thaliana OX=3702 GN=At1g07790 PE=1 SV=3; Histone H2B.6 OS=Arabidopsis thaliana OX=3702 GN=H2B PE=1 SV=3	9159739	36	0.000597286	2	40.9086	41.11	12175	4105_Dvorackova_Lumos1_propionyl_105min-IS_HCD-OT_fas3.raw	Q9LQQ4; O23629	562.813	-0.62	-0.00035	HCD (High Energy Collision Dissociation)	MS2
AEKKPAEK	N-Term(Propionyl); K3(Propionyl); K8(Propionyl)	Histone H2B.1 OS=Arabidopsis thaliana OX=3702 GN=At1g07790 PE=1 SV=3; Histone H2B.6 OS=Arabidopsis thaliana OX=3702 GN=H2B PE=1 SV=3	8731193	36	0.0007251	2	27.1813	27.26	9298	4105_Dvorackova_Lumos1_propionyl_105min-IS_HCD-OT_nap3.raw	Q9LQQ4; O23629	534.801	0.23	0.00012	HCD (High Energy Collision Dissociation)	MS2
AEKKPAEK	N-Term(Propionyl); K3(Propionyl); K8(Propionyl)	Histone H2B.1 OS=Arabidopsis thaliana OX=3702 GN=At1g07790 PE=1 SV=3; Histone H2B.6 OS=Arabidopsis thaliana OX=3702 GN=H2B PE=1 SV=3	6.41127e+06	39	0.000368466	2	27.1172	27.23	7294	4105_Dvorackova_Lumos1_propionyl_105min-IS_HCD-OT_wt6.raw	Q9LQQ4; O23629	534.8	-0.11	-6e-05	HCD (High Energy Collision Dissociation)	MS2
AEKKPAEK	N-Term(Propionyl); K4(Propionyl)	Histone H2B.1 OS=Arabidopsis thaliana OX=3702 GN=At1g07790 PE=1 SV=3; Histone H2B.6 OS=Arabidopsis thaliana OX=3702 GN=H2B PE=1 SV=3	1.02151e+06	39	0.000638842	2	18.7983	18.81	3800	4105_Dvorackova_Lumos1_propionyl_105min-IS_HCD-OT_wt6.raw	Q9LQQ4; O23629	506.786	-1.66	-0.00084	HCD (High Energy Collision Dissociation)	MS2
AEKKPAEK	N-Term(Propionyl); K4(Propionyl)	Histone H2B.1 OS=Arabidopsis thaliana OX=3702 GN=At1g07790 PE=1 SV=3; Histone H2B.6 OS=Arabidopsis thaliana OX=3702 GN=H2B PE=1 SV=3	537399	37	0.00108491	2	18.7217	18.74	3771	4105_Dvorackova_Lumos1_propionyl_105min-IS_HCD-OT_wt5.raw	Q9LQQ4; O23629	506.786	-1.96	-0.00099	HCD (High Energy Collision Dissociation)	MS2
AEKKPAEK	N-Term(Propionyl); K3(Acetyl)	Histone H2B.1 OS=Arabidopsis thaliana OX=3702 GN=At1g07790 PE=1 SV=3; Histone H2B.6 OS=Arabidopsis thaliana OX=3702 GN=H2B PE=1 SV=3	326918	32	0.000847477	2	17.4694	17.44	3382	4105_Dvorackova_Lumos1_propionyl_105min-IS_HCD-OT_wt6.raw	Q9LQQ4; O23629	499.779	0	0	HCD (High Energy Collision Dissociation)	MS2
AEKKPAEK	N-Term(Propionyl); K3(Propionyl); K8(Propionyl)	Histone H2B.1 OS=Arabidopsis thaliana OX=3702 GN=At1g07790 PE=1 SV=3; Histone H2B.6 OS=Arabidopsis thaliana OX=3702 GN=H2B PE=1 SV=3	5.49914e+06	36	0.0007251	2	27.1586	27.22	8278	4105_Dvorackova_Lumos1_propionyl_105min-IS_HCD-OT_fasnap2.raw	Q9LQQ4; O23629	534.801	0.8	0.00043	HCD (High Energy Collision Dissociation)	MS2
AEKKPAEK	N-Term(Propionyl); K3(Propionyl); K4(Propionyl); K8(Propionyl)	Histone H2B.1 OS=Arabidopsis thaliana OX=3702 GN=At1g07790 PE=1 SV=3; Histone H2B.6 OS=Arabidopsis thaliana OX=3702 GN=H2B PE=1 SV=3	17013726	31	0.00165266	2	41.1252	41.35	12851	4105_Dvorackova_Lumos1_propionyl_105min-IS_HCD-OT_wt6.raw	Q9LQQ4; O23629	562.814	0.03	2e-05	HCD (High Energy Collision Dissociation)	MS2
AEKKPAEK	N-Term(Propionyl); K3(Propionyl); K4(Propionyl); K8(Propionyl)	Histone H2B.1 OS=Arabidopsis thaliana OX=3702 GN=At1g07790 PE=1 SV=3; Histone H2B.6 OS=Arabidopsis thaliana OX=3702 GN=H2B PE=1 SV=3	14999206	35	0.000653405	2	40.9586	41.14	12449	4105_Dvorackova_Lumos1_propionyl_105min-IS_HCD-OT_nap2.raw	Q9LQQ4; O23629	562.814	0.03	2e-05	HCD (High Energy Collision Dissociation)	MS2
AEKKPAEKK	N-Term(Propionyl); K3(Propionyl); K4(Propionyl); K8(Propionyl); K9(Propionyl)	Histone H2B.1 OS=Arabidopsis thaliana OX=3702 GN=At1g07790 PE=1 SV=3; Histone H2B.6 OS=Arabidopsis thaliana OX=3702 GN=H2B PE=1 SV=3	2878587	32	0.0969563	2	45.359	45.48	16843	4105_Dvorackova_Lumos1_propionyl_105min-IS_HCD-OT_nap5_Recal.raw	Q9LQQ4; O23629	654.874	0.15	9e-05	HCD (High Energy Collision Dissociation)	MS2
AEKKPAEKK	N-Term(Propionyl); K3(Propionyl); K4(Propionyl); K8(Propionyl); K9(Propionyl)	Histone H2B.1 OS=Arabidopsis thaliana OX=3702 GN=At1g07790 PE=1 SV=3; Histone H2B.6 OS=Arabidopsis thaliana OX=3702 GN=H2B PE=1 SV=3	3.55356e+06	31	0.127472	2	45.4725	45.63	16895	4105_Dvorackova_Lumos1_propionyl_105min-IS_HCD-OT_fasnap4.raw	Q9LQQ4; O23629	654.874	-0.32	-0.00021	HCD (High Energy Collision Dissociation)	MS2
AEKKPAEKK	N-Term(Propionyl); K3(Acetyl); K4(Propionyl); K8(Propionyl); K9(Propionyl)	Histone H2B.1 OS=Arabidopsis thaliana OX=3702 GN=At1g07790 PE=1 SV=3; Histone H2B.6 OS=Arabidopsis thaliana OX=3702 GN=H2B PE=1 SV=3	739493	33	0.0993366	2	41.8092	41.93	14190	4105_Dvorackova_Lumos1_propionyl_105min-IS_HCD-OT_wt2.raw	Q9LQQ4; O23629	647.866	-0.87	-0.00056	HCD (High Energy Collision Dissociation)	MS2
AEKKPAEKK	N-Term(Propionyl); K3(Propionyl); K4(Propionyl); K8(Propionyl); K9(Propionyl)	Histone H2B.1 OS=Arabidopsis thaliana OX=3702 GN=At1g07790 PE=1 SV=3; Histone H2B.6 OS=Arabidopsis thaliana OX=3702 GN=H2B PE=1 SV=3	1.58391e+06	36	0.0052227	2	45.3455	45.5	12923	4105_Dvorackova_Lumos1_propionyl_105min-IS_HCD-OT_fas6.raw	Q9LQQ4; O23629	654.873	-2	-0.00131	HCD (High Energy Collision Dissociation)	MS2
AEKKPAEKK	N-Term(Propionyl); K3(Acetyl); K4(Propionyl); K8(Propionyl); K9(Propionyl)	Histone H2B.1 OS=Arabidopsis thaliana OX=3702 GN=At1g07790 PE=1 SV=3; Histone H2B.6 OS=Arabidopsis thaliana OX=3702 GN=H2B PE=1 SV=3	1448754	31	0.137717	2	41.9064	41.97	17745	4105_Dvorackova_Lumos1_propionyl_105min-IS_HCD-OT_nap3.raw	Q9LQQ4; O23629	647.866	0.26	0.00017	HCD (High Energy Collision Dissociation)	MS2
AEKKPAEKK	N-Term(Propionyl); K3(Acetyl); K4(Propionyl); K8(Propionyl); K9(Propionyl)	Histone H2B.1 OS=Arabidopsis thaliana OX=3702 GN=At1g07790 PE=1 SV=3; Histone H2B.6 OS=Arabidopsis thaliana OX=3702 GN=H2B PE=1 SV=3	450546	32	0.105784	2	41.9493	41.99	12046	4105_Dvorackova_Lumos1_propionyl_105min-IS_HCD-OT_fas6.raw	Q9LQQ4; O23629	647.866	-0.3	-0.0002	HCD (High Energy Collision Dissociation)	MS2
AEKKPAEKK	N-Term(Propionyl); K3(Acetyl); K4(Propionyl); K8(Propionyl); K9(Propionyl)	Histone H2B.1 OS=Arabidopsis thaliana OX=3702 GN=At1g07790 PE=1 SV=3; Histone H2B.6 OS=Arabidopsis thaliana OX=3702 GN=H2B PE=1 SV=3	1.17508e+06	30	0.141199	2	41.8452	41.95	16194	4105_Dvorackova_Lumos1_propionyl_105min-IS_HCD-OT_fas4.raw	Q9LQQ4; O23629	647.867	0.73	0.00047	HCD (High Energy Collision Dissociation)	MS2
AEKKPAEKK	N-Term(Propionyl); K3(Acetyl); K4(Propionyl); K8(Propionyl); K9(Propionyl)	Histone H2B.1 OS=Arabidopsis thaliana OX=3702 GN=At1g07790 PE=1 SV=3; Histone H2B.6 OS=Arabidopsis thaliana OX=3702 GN=H2B PE=1 SV=3	770784	31	0.136677	2	41.9409	42	12359	4105_Dvorackova_Lumos1_propionyl_105min-IS_HCD-OT_nap6_2.raw	Q9LQQ4; O23629	647.867	0.54	0.00035	HCD (High Energy Collision Dissociation)	MS2
AEKKPAEKK	N-Term(Propionyl); K3(Propionyl); K4(Propionyl); K8(Propionyl); K9(Propionyl)	Histone H2B.1 OS=Arabidopsis thaliana OX=3702 GN=At1g07790 PE=1 SV=3; Histone H2B.6 OS=Arabidopsis thaliana OX=3702 GN=H2B PE=1 SV=3	3686321	34	0.00633456	2	45.3357	45.5	14214	4105_Dvorackova_Lumos1_propionyl_105min-IS_HCD-OT_fas5.raw	Q9LQQ4; O23629	654.874	-0.23	-0.00015	HCD (High Energy Collision Dissociation)	MS2
AEKKPAEKK	N-Term(Propionyl); K3(Acetyl); K4(Propionyl); K8(Propionyl); K9(Propionyl)	Histone H2B.1 OS=Arabidopsis thaliana OX=3702 GN=At1g07790 PE=1 SV=3; Histone H2B.6 OS=Arabidopsis thaliana OX=3702 GN=H2B PE=1 SV=3	619148	32	0.105398	2	41.8902	41.9	12755	4105_Dvorackova_Lumos1_propionyl_105min-IS_HCD-OT_nap2.raw	Q9LQQ4; O23629	647.867	0.83	0.00054	HCD (High Energy Collision Dissociation)	MS2
AEKKPAEKKTAAERPVEENK	N-Term(Propionyl); K3(Propionyl); K4(Propionyl); K8(Propionyl); K9(Propionyl); K20(Propionyl)	Histone H2B.1 OS=Arabidopsis thaliana OX=3702 GN=At1g07790 PE=1 SV=3	1.577e+06	47	0.00505783	3	38.6607	38.7	14221	4105_Dvorackova_Lumos1_propionyl_105min-IS_HCD-OT_nap5_Recal.raw	Q9LQQ4	863.797	0	0	HCD (High Energy Collision Dissociation)	MS2
AEKKPAEKKTAAERPVEENK	N-Term(Propionyl); K3(Propionyl); K4(Propionyl); K8(Propionyl); K9(Propionyl); K20(Propionyl)	Histone H2B.1 OS=Arabidopsis thaliana OX=3702 GN=At1g07790 PE=1 SV=3	1.09493e+06	41	0.0461382	3	38.642	38.69	14712	4105_Dvorackova_Lumos1_propionyl_105min-IS_HCD-OT_fas4.raw	Q9LQQ4	863.797	0.06	5e-05	HCD (High Energy Collision Dissociation)	MS2
AEKKPAEKKTAAERPVEENK	N-Term(Propionyl); K3(Propionyl); K4(Propionyl); K8(Propionyl); K9(Propionyl); K20(Propionyl)	Histone H2B.1 OS=Arabidopsis thaliana OX=3702 GN=At1g07790 PE=1 SV=3	1.01974e+06	62	0.000171397	3	38.6815	38.73	12341	4105_Dvorackova_Lumos1_propionyl_105min-IS_HCD-OT_fasnap6.raw	Q9LQQ4	863.796	-1	-0.00087	HCD (High Energy Collision Dissociation)	MS2
AEKKPAEKKTAAERPVEENK	N-Term(Propionyl); K3(Propionyl); K4(Propionyl); K8(Propionyl); K9(Propionyl); K20(Propionyl)	Histone H2B.1 OS=Arabidopsis thaliana OX=3702 GN=At1g07790 PE=1 SV=3	708759	46	0.00758652	3	38.659	38.71	11082	4105_Dvorackova_Lumos1_propionyl_105min-IS_HCD-OT_fas6.raw	Q9LQQ4	863.796	-1.57	-0.00136	HCD (High Energy Collision Dissociation)	MS2
AEKKPAEKKTAAERPVEENK	N-Term(Propionyl); K3(Propionyl); K4(Propionyl); K8(Propionyl); K9(Propionyl); K20(Propionyl)	Histone H2B.1 OS=Arabidopsis thaliana OX=3702 GN=At1g07790 PE=1 SV=3	3.21679e+06	42	0.0443217	3	38.5949	38.69	16045	4105_Dvorackova_Lumos1_propionyl_105min-IS_HCD-OT_nap3.raw	Q9LQQ4	863.797	0.2	0.00017	HCD (High Energy Collision Dissociation)	MS2
AEKKPAEKKTAAERPVEENK	N-Term(Propionyl); K3(Propionyl); K4(Propionyl); K8(Propionyl); K9(Propionyl); K20(Propionyl)	Histone H2B.1 OS=Arabidopsis thaliana OX=3702 GN=At1g07790 PE=1 SV=3	1.06912e+06	46	0.00679157	3	38.7093	38.78	13936	4105_Dvorackova_Lumos1_propionyl_105min-IS_HCD-OT_fasnap4.raw	Q9LQQ4	863.797	-0.09	-7e-05	HCD (High Energy Collision Dissociation)	MS2
AEKKPAEKKTAAERPVEENK	N-Term(Propionyl); K3(Propionyl); K4(Propionyl); K8(Propionyl); K9(Propionyl); K20(Propionyl)	Histone H2B.1 OS=Arabidopsis thaliana OX=3702 GN=At1g07790 PE=1 SV=3	1.69782e+06	53	0.00128864	3	38.4997	38.54	13930	4105_Dvorackova_Lumos1_propionyl_105min-IS_HCD-OT_fasnap2.raw	Q9LQQ4	863.797	-0.3	-0.00026	HCD (High Energy Collision Dissociation)	MS2
AEKKPAEKKTAAERPVEENK	N-Term(Propionyl); K3(Propionyl); K4(Propionyl); K8(Propionyl); K9(Propionyl); K20(Propionyl)	Histone H2B.1 OS=Arabidopsis thaliana OX=3702 GN=At1g07790 PE=1 SV=3	2.58568e+06	53	0.00130008	3	38.4065	38.42	14833	4105_Dvorackova_Lumos1_propionyl_105min-IS_HCD-OT_nap1.raw	Q9LQQ4	863.797	-0.16	-0.00013	HCD (High Energy Collision Dissociation)	MS2
AEKKPAEKKTAAERPVEENK	N-Term(Propionyl); K3(Propionyl); K4(Propionyl); K8(Propionyl); K9(Propionyl)	Histone H2B.1 OS=Arabidopsis thaliana OX=3702 GN=At1g07790 PE=1 SV=3	815454	36	0.149009	3	31.4954	31.51	10540	4105_Dvorackova_Lumos1_propionyl_105min-IS_HCD-OT_wt3.raw	Q9LQQ4	845.122	0.26	0.00022	HCD (High Energy Collision Dissociation)	MS2
AEKKPAEKKTAAERPVEENK	N-Term(Propionyl); K3(Propionyl); K4(Propionyl); K8(Propionyl); K9(Propionyl); K20(Propionyl)	Histone H2B.1 OS=Arabidopsis thaliana OX=3702 GN=At1g07790 PE=1 SV=3	2.88402e+06	68	4.50076e-05	3	38.5162	38.54	13831	4105_Dvorackova_Lumos1_propionyl_105min-IS_HCD-OT_wt3.raw	Q9LQQ4	863.797	0.06	5e-05	HCD (High Energy Collision Dissociation)	MS2
AEKKPAEKKTAAERPVEENK	N-Term(Propionyl); K3(Propionyl); K4(Propionyl); K8(Propionyl); K9(Propionyl); K20(Propionyl)	Histone H2B.1 OS=Arabidopsis thaliana OX=3702 GN=At1g07790 PE=1 SV=3	1.2776e+06	51	0.00231451	3	38.56	38.65	11253	4105_Dvorackova_Lumos1_propionyl_105min-IS_HCD-OT_nap6_2.raw	Q9LQQ4	863.797	0.34	0.00029	HCD (High Energy Collision Dissociation)	MS2
AEKKPAEKKTAAERPVEENK	N-Term(Propionyl); K3(Propionyl); K4(Propionyl); K8(Propionyl); K9(Propionyl); K20(Propionyl)	Histone H2B.1 OS=Arabidopsis thaliana OX=3702 GN=At1g07790 PE=1 SV=3	1.05235e+06	41	0.0539675	3	38.3953	38.5	12669	4105_Dvorackova_Lumos1_propionyl_105min-IS_HCD-OT_fasnap3.raw	Q9LQQ4	863.798	0.55	0.00048	HCD (High Energy Collision Dissociation)	MS2
AEKKPAEKKTAAERPVEENK	N-Term(Propionyl); K3(Propionyl); K4(Propionyl); K8(Propionyl); K9(Propionyl); K20(Propionyl)	Histone H2B.1 OS=Arabidopsis thaliana OX=3702 GN=At1g07790 PE=1 SV=3	883865	46	0.00686461	3	38.4429	38.52	11433	4105_Dvorackova_Lumos1_propionyl_105min-IS_HCD-OT_fas3.raw	Q9LQQ4	863.797	-0.44	-0.00038	HCD (High Energy Collision Dissociation)	MS2
AEKKPAEKKTAAERPVEENK	N-Term(Propionyl); K3(Propionyl); K4(Propionyl); K8(Propionyl); K9(Propionyl); K20(Propionyl)	Histone H2B.1 OS=Arabidopsis thaliana OX=3702 GN=At1g07790 PE=1 SV=3	2.12428e+06	49	0.00347103	3	38.6924	38.77	15343	4105_Dvorackova_Lumos1_propionyl_105min-IS_HCD-OT_wt4.raw	Q9LQQ4	863.797	0.34	0.00029	HCD (High Energy Collision Dissociation)	MS2
AEKKPAEKKTAAERPVEENK	N-Term(Propionyl); K3(Propionyl); K4(Propionyl); K8(Propionyl); K9(Propionyl); K20(Propionyl)	Histone H2B.1 OS=Arabidopsis thaliana OX=3702 GN=At1g07790 PE=1 SV=3	1.21813e+06	51	0.0023317	3	38.7297	38.79	12753	4105_Dvorackova_Lumos1_propionyl_105min-IS_HCD-OT_fasnap5_2.raw	Q9LQQ4	863.795	-2.63	-0.00227	HCD (High Energy Collision Dissociation)	MS2
AEKKPAEKKTAAERPVEENK	N-Term(Propionyl); K3(Propionyl); K4(Propionyl); K8(Propionyl); K9(Propionyl)	Histone H2B.1 OS=Arabidopsis thaliana OX=3702 GN=At1g07790 PE=1 SV=3	585815	37	0.116043	3	31.4961	31.52	10089	4105_Dvorackova_Lumos1_propionyl_105min-IS_HCD-OT_wt2.raw	Q9LQQ4	845.121	-0.6	-0.00051	HCD (High Energy Collision Dissociation)	MS2
AEKKPAEKKTAAERPVEENK	N-Term(Propionyl); K3(Propionyl); K4(Propionyl); K8(Propionyl); K9(Propionyl); K20(Propionyl)	Histone H2B.1 OS=Arabidopsis thaliana OX=3702 GN=At1g07790 PE=1 SV=3	1.27364e+06	53	0.00129161	3	38.4574	38.54	12155	4105_Dvorackova_Lumos1_propionyl_105min-IS_HCD-OT_fas2.raw	Q9LQQ4	863.797	-0.3	-0.00026	HCD (High Energy Collision Dissociation)	MS2
AEKKPAEKKTAAERPVEENK	N-Term(Propionyl); K3(Propionyl); K4(Propionyl); K8(Propionyl); K9(Propionyl); K20(Propionyl)	Histone H2B.1 OS=Arabidopsis thaliana OX=3702 GN=At1g07790 PE=1 SV=3	1335038	41	0.0504815	3	38.3101	38.38	12295	4105_Dvorackova_Lumos1_propionyl_105min-IS_HCD-OT_fas1.raw	Q9LQQ4	863.798	0.55	0.00048	HCD (High Energy Collision Dissociation)	MS2
AEKKPAEKKTAAERPVEENK	N-Term(Propionyl); K3(Propionyl); K4(Propionyl); K8(Propionyl); K9(Propionyl); K20(Propionyl)	Histone H2B.1 OS=Arabidopsis thaliana OX=3702 GN=At1g07790 PE=1 SV=3	1335038	40	0.06714	3	38.6662	38.38	12422	4105_Dvorackova_Lumos1_propionyl_105min-IS_HCD-OT_fas1.raw	Q9LQQ4	863.793	-4.47	-0.00386	HCD (High Energy Collision Dissociation)	MS2
AEKKPAEKKTAAERPVEENK	N-Term(Propionyl); K3(Propionyl); K4(Propionyl); K8(Propionyl); K9(Propionyl); K20(Propionyl)	Histone H2B.1 OS=Arabidopsis thaliana OX=3702 GN=At1g07790 PE=1 SV=3	1.05235e+06	54	0.00100275	3	38.4398	38.5	12688	4105_Dvorackova_Lumos1_propionyl_105min-IS_HCD-OT_fasnap3.raw	Q9LQQ4	863.798	0.62	0.00054	HCD (High Energy Collision Dissociation)	MS2
AEKKPAEKKTAAERPVEENK	N-Term(Propionyl); K3(Propionyl); K4(Propionyl); K8(Propionyl); K9(Propionyl); K20(Propionyl)	Histone H2B.1 OS=Arabidopsis thaliana OX=3702 GN=At1g07790 PE=1 SV=3	1063194	50	0.00258756	3	38.3098	38.35	14580	4105_Dvorackova_Lumos1_propionyl_105min-IS_HCD-OT_fasnap1.raw	Q9LQQ4	863.797	0.13	0.00011	HCD (High Energy Collision Dissociation)	MS2
AEKKPAEKKTAAERPVEENK	N-Term(Propionyl); K3(Propionyl); K4(Propionyl); K8(Propionyl); K9(Propionyl); K20(Propionyl)	Histone H2B.1 OS=Arabidopsis thaliana OX=3702 GN=At1g07790 PE=1 SV=3	2.73868e+06	51	0.00251015	3	38.6384	38.75	16441	4105_Dvorackova_Lumos1_propionyl_105min-IS_HCD-OT_nap4.raw	Q9LQQ4	863.799	2.39	0.00206	HCD (High Energy Collision Dissociation)	MS2
AEKKPAEKKTAAERPVEENK	N-Term(Propionyl); K3(Propionyl); K4(Propionyl); K8(Propionyl); K9(Propionyl); K20(Propionyl)	Histone H2B.1 OS=Arabidopsis thaliana OX=3702 GN=At1g07790 PE=1 SV=3	1.48482e+06	50	0.00259998	3	38.6147	38.67	12371	4105_Dvorackova_Lumos1_propionyl_105min-IS_HCD-OT_wt5.raw	Q9LQQ4	863.797	-0.09	-7e-05	HCD (High Energy Collision Dissociation)	MS2
AEKKPAEKKTAAERPVEENK	N-Term(Propionyl); K3(Propionyl); K4(Propionyl); K8(Propionyl); K9(Propionyl); K20(Propionyl)	Histone H2B.1 OS=Arabidopsis thaliana OX=3702 GN=At1g07790 PE=1 SV=3	1.23917e+06	45	0.00849557	3	38.6944	38.79	11892	4105_Dvorackova_Lumos1_propionyl_105min-IS_HCD-OT_fas5.raw	Q9LQQ4	863.798	0.62	0.00054	HCD (High Energy Collision Dissociation)	MS2
AEKKPAEKKTAAERPVEENK	N-Term(Propionyl); K3(Propionyl); K4(Propionyl); K8(Propionyl); K9(Propionyl)	Histone H2B.1 OS=Arabidopsis thaliana OX=3702 GN=At1g07790 PE=1 SV=3	384904	33	0.268953	3	31.54	31.5	9332	4105_Dvorackova_Lumos1_propionyl_105min-IS_HCD-OT_wt5.raw	Q9LQQ4	845.124	2.43	0.00205	HCD (High Energy Collision Dissociation)	MS2
AEKKPAEKKTAAERPVEENK	N-Term(Propionyl); K3(Propionyl); K4(Propionyl); K8(Propionyl); K9(Propionyl); K20(Propionyl)	Histone H2B.1 OS=Arabidopsis thaliana OX=3702 GN=At1g07790 PE=1 SV=3	1.77302e+06	44	0.0262377	3	38.4074	38.51	11605	4105_Dvorackova_Lumos1_propionyl_105min-IS_HCD-OT_nap2.raw	Q9LQQ4	863.797	0.34	0.00029	HCD (High Energy Collision Dissociation)	MS2
AEKKPAEKKTAAERPVEENK	N-Term(Propionyl); K3(Propionyl); K4(Propionyl); K8(Propionyl); K9(Propionyl); K20(Propionyl)	Histone H2B.1 OS=Arabidopsis thaliana OX=3702 GN=At1g07790 PE=1 SV=3	3.07718e+06	50	0.00268574	3	38.3536	38.46	14180	4105_Dvorackova_Lumos1_propionyl_105min-IS_HCD-OT_wt1.raw	Q9LQQ4	863.798	0.9	0.00078	HCD (High Energy Collision Dissociation)	MS2
AEKKPAEKKTAAERPVEENK	N-Term(Propionyl); K3(Propionyl); K4(Propionyl); K8(Propionyl); K9(Propionyl); K20(Propionyl)	Histone H2B.1 OS=Arabidopsis thaliana OX=3702 GN=At1g07790 PE=1 SV=3	1.52551e+06	53	0.00127517	3	38.6768	38.77	11999	4105_Dvorackova_Lumos1_propionyl_105min-IS_HCD-OT_wt6.raw	Q9LQQ4	863.796	-0.86	-0.00074	HCD (High Energy Collision Dissociation)	MS2
AEKKPAEKKTAAERPVEENK	N-Term(Propionyl); K3(Propionyl); K4(Propionyl); K8(Propionyl); K9(Propionyl); K20(Propionyl)	Histone H2B.1 OS=Arabidopsis thaliana OX=3702 GN=At1g07790 PE=1 SV=3	1.94177e+06	53	0.00129783	3	38.4719	38.57	13059	4105_Dvorackova_Lumos1_propionyl_105min-IS_HCD-OT_wt2.raw	Q9LQQ4	863.797	-0.37	-0.00032	HCD (High Energy Collision Dissociation)	MS2
AGIQFPVGR	N-Term(Propionyl)	H2AV1 (H2A.Z.11)_ARATH Histone H2A variant 1 OS=Arabidopsis thaliana OX=3702 GN=H2AV PE=1 SV=1; H2AV2 (H2A.Z.8)_ARATH Probable histone H2A variant 2 OS=Arabidopsis thaliana OX=3702 GN=At2g38810 PE=2 SV=1	21426596	37	0.00116729	2	38.668	38.88	13896	4105_Dvorackova_Lumos1_propionyl_105min-IS_HCD-OT_wt3.raw	O23628; Q9SII0	500.783	0.65	0.00033	HCD (High Energy Collision Dissociation)	MS2
AGIQFPVGR	N-Term(Propionyl)	H2AV1 (H2A.Z.11)_ARATH Histone H2A variant 1 OS=Arabidopsis thaliana OX=3702 GN=H2AV PE=1 SV=1; H2AV2 (H2A.Z.8)_ARATH Probable histone H2A variant 2 OS=Arabidopsis thaliana OX=3702 GN=At2g38810 PE=2 SV=1	62122132	47	8.62497e-05	2	39.8254	39.93	11676	4105_Dvorackova_Lumos1_propionyl_105min-IS_HCD-OT_nap6_2.raw	O23628; Q9SII0	500.782	-0.63	-0.00032	HCD (High Energy Collision Dissociation)	MS2
AGIQFPVGR	N-Term(Propionyl)	H2AV1 (H2A.Z.11)_ARATH Histone H2A variant 1 OS=Arabidopsis thaliana OX=3702 GN=H2AV PE=1 SV=1; H2AV2 (H2A.Z.8)_ARATH Probable histone H2A variant 2 OS=Arabidopsis thaliana OX=3702 GN=At2g38810 PE=2 SV=1	15502241	38	0.000957591	2	38.8406	38.99	14803	4105_Dvorackova_Lumos1_propionyl_105min-IS_HCD-OT_fas4.raw	O23628; Q9SII0	500.783	0.53	0.00026	HCD (High Energy Collision Dissociation)	MS2
AGIQFPVGR	N-Term(Propionyl)	H2AV1 (H2A.Z.11)_ARATH Histone H2A variant 1 OS=Arabidopsis thaliana OX=3702 GN=H2AV PE=1 SV=1; H2AV2 (H2A.Z.8)_ARATH Probable histone H2A variant 2 OS=Arabidopsis thaliana OX=3702 GN=At2g38810 PE=2 SV=1	15951171	41	0.000404801	2	38.8815	39.06	12833	4105_Dvorackova_Lumos1_propionyl_105min-IS_HCD-OT_fasnap5_2.raw	O23628; Q9SII0	500.782	0.16	8e-05	HCD (High Energy Collision Dissociation)	MS2
AGIQFPVGR	N-Term(Propionyl)	H2AV1 (H2A.Z.11)_ARATH Histone H2A variant 1 OS=Arabidopsis thaliana OX=3702 GN=H2AV PE=1 SV=1; H2AV2 (H2A.Z.8)_ARATH Probable histone H2A variant 2 OS=Arabidopsis thaliana OX=3702 GN=At2g38810 PE=2 SV=1	11375621	39	0.000646782	2	38.7514	38.95	11305	4105_Dvorackova_Lumos1_propionyl_105min-IS_HCD-OT_nap6_2.raw	O23628; Q9SII0	500.782	-0.81	-0.00041	HCD (High Energy Collision Dissociation)	MS2
AGIQFPVGR	N-Term(Propionyl)	H2AV1 (H2A.Z.11)_ARATH Histone H2A variant 1 OS=Arabidopsis thaliana OX=3702 GN=H2AV PE=1 SV=1; H2AV2 (H2A.Z.8)_ARATH Probable histone H2A variant 2 OS=Arabidopsis thaliana OX=3702 GN=At2g38810 PE=2 SV=1	113140888	43	0.000211231	2	39.577	39.69	15191	4105_Dvorackova_Lumos1_propionyl_105min-IS_HCD-OT_fasnap1.raw	O23628; Q9SII0	500.782	-0.14	-7e-05	HCD (High Energy Collision Dissociation)	MS2
AGIQFPVGR	N-Term(Propionyl)	H2AV1 (H2A.Z.11)_ARATH Histone H2A variant 1 OS=Arabidopsis thaliana OX=3702 GN=H2AV PE=1 SV=1; H2AV2 (H2A.Z.8)_ARATH Probable histone H2A variant 2 OS=Arabidopsis thaliana OX=3702 GN=At2g38810 PE=2 SV=1	18140302	40	0.000574354	2	38.5062	38.69	14672	4105_Dvorackova_Lumos1_propionyl_105min-IS_HCD-OT_fasnap1.raw	O23628; Q9SII0	500.783	0.47	0.00023	HCD (High Energy Collision Dissociation)	MS2
AGIQFPVGR	N-Term(Propionyl)	H2AV1 (H2A.Z.11)_ARATH Histone H2A variant 1 OS=Arabidopsis thaliana OX=3702 GN=H2AV PE=1 SV=1; H2AV2 (H2A.Z.8)_ARATH Probable histone H2A variant 2 OS=Arabidopsis thaliana OX=3702 GN=At2g38810 PE=2 SV=1	118299872	45	0.000192926	2	39.628	39.75	15408	4105_Dvorackova_Lumos1_propionyl_105min-IS_HCD-OT_nap1.raw	O23628; Q9SII0	500.782	0.22	0.00011	HCD (High Energy Collision Dissociation)	MS2
AGIQFPVGR	N-Term(Propionyl)	H2AV1 (H2A.Z.11)_ARATH Histone H2A variant 1 OS=Arabidopsis thaliana OX=3702 GN=H2AV PE=1 SV=1; H2AV2 (H2A.Z.8)_ARATH Probable histone H2A variant 2 OS=Arabidopsis thaliana OX=3702 GN=At2g38810 PE=2 SV=1	106454576	44	0.000247275	2	39.9218	40.02	15308	4105_Dvorackova_Lumos1_propionyl_105min-IS_HCD-OT_fas4.raw	O23628; Q9SII0	500.783	0.65	0.00033	HCD (High Energy Collision Dissociation)	MS2
AGIQFPVGR		H2AV1 (H2A.Z.11)_ARATH Histone H2A variant 1 OS=Arabidopsis thaliana OX=3702 GN=H2AV PE=1 SV=1; H2AV2 (H2A.Z.8)_ARATH Probable histone H2A variant 2 OS=Arabidopsis thaliana OX=3702 GN=At2g38810 PE=2 SV=1	424797	35	0.00148164	2	28.6575	28.61	8362	4105_Dvorackova_Lumos1_propionyl_105min-IS_HCD-OT_fasnap3.raw	O23628; Q9SII0	472.77	0.85	0.0004	HCD (High Energy Collision Dissociation)	MS2
AGIQFPVGR	N-Term(Propionyl)	H2AV1 (H2A.Z.11)_ARATH Histone H2A variant 1 OS=Arabidopsis thaliana OX=3702 GN=H2AV PE=1 SV=1; H2AV2 (H2A.Z.8)_ARATH Probable histone H2A variant 2 OS=Arabidopsis thaliana OX=3702 GN=At2g38810 PE=2 SV=1	28186308	37	0.000932734	2	38.5598	38.75	14907	4105_Dvorackova_Lumos1_propionyl_105min-IS_HCD-OT_nap1.raw	O23628; Q9SII0	500.782	-0.2	-0.0001	HCD (High Energy Collision Dissociation)	MS2
AGIQFPVGR		H2AV1 (H2A.Z.11)_ARATH Histone H2A variant 1 OS=Arabidopsis thaliana OX=3702 GN=H2AV PE=1 SV=1; H2AV2 (H2A.Z.8)_ARATH Probable histone H2A variant 2 OS=Arabidopsis thaliana OX=3702 GN=At2g38810 PE=2 SV=1	2903632	42	0.000294686	2	28.6416	28.72	10198	4105_Dvorackova_Lumos1_propionyl_105min-IS_HCD-OT_nap3.raw	O23628; Q9SII0	472.769	0.01	1e-05	HCD (High Energy Collision Dissociation)	MS2
AGIQFPVGR	N-Term(Propionyl)	H2AV1 (H2A.Z.11)_ARATH Histone H2A variant 1 OS=Arabidopsis thaliana OX=3702 GN=H2AV PE=1 SV=1; H2AV2 (H2A.Z.8)_ARATH Probable histone H2A variant 2 OS=Arabidopsis thaliana OX=3702 GN=At2g38810 PE=2 SV=1	13257151	37	0.00153946	2	38.8043	38.99	12394	4105_Dvorackova_Lumos1_propionyl_105min-IS_HCD-OT_fasnap6.raw	O23628; Q9SII0	500.782	-1.12	-0.00056	HCD (High Energy Collision Dissociation)	MS2
AGIQFPVGR	N-Term(Propionyl)	H2AV1 (H2A.Z.11)_ARATH Histone H2A variant 1 OS=Arabidopsis thaliana OX=3702 GN=H2AV PE=1 SV=1; H2AV2 (H2A.Z.8)_ARATH Probable histone H2A variant 2 OS=Arabidopsis thaliana OX=3702 GN=At2g38810 PE=2 SV=1	68353064	44	0.000243882	2	39.8091	39.96	12847	4105_Dvorackova_Lumos1_propionyl_105min-IS_HCD-OT_wt5.raw	O23628; Q9SII0	500.783	0.47	0.00023	HCD (High Energy Collision Dissociation)	MS2
AGIQFPVGR		H2AV1 (H2A.Z.11)_ARATH Histone H2A variant 1 OS=Arabidopsis thaliana OX=3702 GN=H2AV PE=1 SV=1; H2AV2 (H2A.Z.8)_ARATH Probable histone H2A variant 2 OS=Arabidopsis thaliana OX=3702 GN=At2g38810 PE=2 SV=1		39	0.000603059	2	28.7765		7559	4105_Dvorackova_Lumos1_propionyl_105min-IS_HCD-OT_fas5.raw	O23628; Q9SII0	472.769	0.08	4e-05	HCD (High Energy Collision Dissociation)	MS2
AGIQFPVGR	N-Term(Propionyl)	H2AV1 (H2A.Z.11)_ARATH Histone H2A variant 1 OS=Arabidopsis thaliana OX=3702 GN=H2AV PE=1 SV=1; H2AV2 (H2A.Z.8)_ARATH Probable histone H2A variant 2 OS=Arabidopsis thaliana OX=3702 GN=At2g38810 PE=2 SV=1	80498648	45	0.00014281	2	39.8933	40.01	12797	4105_Dvorackova_Lumos1_propionyl_105min-IS_HCD-OT_fasnap6.raw	O23628; Q9SII0	500.782	-0.75	-0.00038	HCD (High Energy Collision Dissociation)	MS2
AGIQFPVGR	N-Term(Propionyl)	H2AV1 (H2A.Z.11)_ARATH Histone H2A variant 1 OS=Arabidopsis thaliana OX=3702 GN=H2AV PE=1 SV=1; H2AV2 (H2A.Z.8)_ARATH Probable histone H2A variant 2 OS=Arabidopsis thaliana OX=3702 GN=At2g38810 PE=2 SV=1	63071384	39	0.000559446	2	39.9191	40.08	12349	4105_Dvorackova_Lumos1_propionyl_105min-IS_HCD-OT_fas5.raw	O23628; Q9SII0	500.782	-0.45	-0.00022	HCD (High Energy Collision Dissociation)	MS2
AGIQFPVGR	N-Term(Propionyl)	H2AV1 (H2A.Z.11)_ARATH Histone H2A variant 1 OS=Arabidopsis thaliana OX=3702 GN=H2AV PE=1 SV=1; H2AV2 (H2A.Z.8)_ARATH Probable histone H2A variant 2 OS=Arabidopsis thaliana OX=3702 GN=At2g38810 PE=2 SV=1	18769154	38	0.000724032	2	38.8576	39.05	14003	4105_Dvorackova_Lumos1_propionyl_105min-IS_HCD-OT_fasnap4.raw	O23628; Q9SII0	500.782	-0.08	-4e-05	HCD (High Energy Collision Dissociation)	MS2
AGIQFPVGR	N-Term(Propionyl)	H2AV1 (H2A.Z.11)_ARATH Histone H2A variant 1 OS=Arabidopsis thaliana OX=3702 GN=H2AV PE=1 SV=1; H2AV2 (H2A.Z.8)_ARATH Probable histone H2A variant 2 OS=Arabidopsis thaliana OX=3702 GN=At2g38810 PE=2 SV=1	24377458	38	0.00079755	2	38.763	38.99	16133	4105_Dvorackova_Lumos1_propionyl_105min-IS_HCD-OT_nap3.raw	O23628; Q9SII0	500.782	-0.14	-7e-05	HCD (High Energy Collision Dissociation)	MS2
AGIQFPVGR	N-Term(Propionyl)	H2AV1 (H2A.Z.11)_ARATH Histone H2A variant 1 OS=Arabidopsis thaliana OX=3702 GN=H2AV PE=1 SV=1; H2AV2 (H2A.Z.8)_ARATH Probable histone H2A variant 2 OS=Arabidopsis thaliana OX=3702 GN=At2g38810 PE=2 SV=1	98669224	40	0.000423407	2	39.9217	40.07	14485	4105_Dvorackova_Lumos1_propionyl_105min-IS_HCD-OT_fasnap4.raw	O23628; Q9SII0	500.782	-0.02	-1e-05	HCD (High Energy Collision Dissociation)	MS2
AGIQFPVGR	N-Term(Propionyl)	H2AV1 (H2A.Z.11)_ARATH Histone H2A variant 1 OS=Arabidopsis thaliana OX=3702 GN=H2AV PE=1 SV=1; H2AV2 (H2A.Z.8)_ARATH Probable histone H2A variant 2 OS=Arabidopsis thaliana OX=3702 GN=At2g38810 PE=2 SV=1	10833207	38	0.00101667	2	38.8501	39.04	11950	4105_Dvorackova_Lumos1_propionyl_105min-IS_HCD-OT_fas5.raw	O23628; Q9SII0	500.783	0.96	0.00048	HCD (High Energy Collision Dissociation)	MS2
AGIQFPVGR	N-Term(Propionyl)	H2AV1 (H2A.Z.11)_ARATH Histone H2A variant 1 OS=Arabidopsis thaliana OX=3702 GN=H2AV PE=1 SV=1; H2AV2 (H2A.Z.8)_ARATH Probable histone H2A variant 2 OS=Arabidopsis thaliana OX=3702 GN=At2g38810 PE=2 SV=1	10680942	44	0.000242203	2	38.7458	38.96	12420	4105_Dvorackova_Lumos1_propionyl_105min-IS_HCD-OT_wt5.raw	O23628; Q9SII0	500.783	0.83	0.00042	HCD (High Energy Collision Dissociation)	MS2
AGIQFPVGR		H2AV1 (H2A.Z.11)_ARATH Histone H2A variant 1 OS=Arabidopsis thaliana OX=3702 GN=H2AV PE=1 SV=1; H2AV2 (H2A.Z.8)_ARATH Probable histone H2A variant 2 OS=Arabidopsis thaliana OX=3702 GN=At2g38810 PE=2 SV=1	1.55318e+06	43	0.000249666	2	28.5525	28.6	9289	4105_Dvorackova_Lumos1_propionyl_105min-IS_HCD-OT_wt1.raw	O23628; Q9SII0	472.769	-1.02	-0.00048	HCD (High Energy Collision Dissociation)	MS2
AGIQFPVGR	N-Term(Propionyl)	H2AV1 (H2A.Z.11)_ARATH Histone H2A variant 1 OS=Arabidopsis thaliana OX=3702 GN=H2AV PE=1 SV=1; H2AV2 (H2A.Z.8)_ARATH Probable histone H2A variant 2 OS=Arabidopsis thaliana OX=3702 GN=At2g38810 PE=2 SV=1	131489496	43	0.000209295	2	39.8537	39.99	16721	4105_Dvorackova_Lumos1_propionyl_105min-IS_HCD-OT_nap3.raw	O23628; Q9SII0	500.782	-0.08	-4e-05	HCD (High Energy Collision Dissociation)	MS2
AGIQFPVGR	N-Term(Propionyl)	H2AV1 (H2A.Z.11)_ARATH Histone H2A variant 1 OS=Arabidopsis thaliana OX=3702 GN=H2AV PE=1 SV=1; H2AV2 (H2A.Z.8)_ARATH Probable histone H2A variant 2 OS=Arabidopsis thaliana OX=3702 GN=At2g38810 PE=2 SV=1	16706777	43	0.000248747	2	38.8273	39.04	12051	4105_Dvorackova_Lumos1_propionyl_105min-IS_HCD-OT_wt6.raw	O23628; Q9SII0	500.782	-0.75	-0.00038	HCD (High Energy Collision Dissociation)	MS2
AGIQFPVGR	N-Term(Propionyl)	H2AV1 (H2A.Z.11)_ARATH Histone H2A variant 1 OS=Arabidopsis thaliana OX=3702 GN=H2AV PE=1 SV=1; H2AV2 (H2A.Z.8)_ARATH Probable histone H2A variant 2 OS=Arabidopsis thaliana OX=3702 GN=At2g38810 PE=2 SV=1	27996876	40	0.000589375	2	38.8113	39.02	16535	4105_Dvorackova_Lumos1_propionyl_105min-IS_HCD-OT_nap4.raw	O23628; Q9SII0	500.783	0.28	0.00014	HCD (High Energy Collision Dissociation)	MS2
AGIQFPVGR	N-Term(Propionyl)	H2AV1 (H2A.Z.11)_ARATH Histone H2A variant 1 OS=Arabidopsis thaliana OX=3702 GN=H2AV PE=1 SV=1; H2AV2 (H2A.Z.8)_ARATH Probable histone H2A variant 2 OS=Arabidopsis thaliana OX=3702 GN=At2g38810 PE=2 SV=1	144211008	39	0.000736871	2	39.864	40.02	17106	4105_Dvorackova_Lumos1_propionyl_105min-IS_HCD-OT_nap4.raw	O23628; Q9SII0	500.782	0.22	0.00011	HCD (High Energy Collision Dissociation)	MS2
AGIQFPVGR		H2AV1 (H2A.Z.11)_ARATH Histone H2A variant 1 OS=Arabidopsis thaliana OX=3702 GN=H2AV PE=1 SV=1; H2AV2 (H2A.Z.8)_ARATH Probable histone H2A variant 2 OS=Arabidopsis thaliana OX=3702 GN=At2g38810 PE=2 SV=1	758357	41	0.000541133	2	28.6452	28.67	10414	4105_Dvorackova_Lumos1_propionyl_105min-IS_HCD-OT_nap4.raw	O23628; Q9SII0	472.768	-2.57	-0.00122	HCD (High Energy Collision Dissociation)	MS2
AGIQFPVGR	N-Term(Propionyl)	H2AV1 (H2A.Z.11)_ARATH Histone H2A variant 1 OS=Arabidopsis thaliana OX=3702 GN=H2AV PE=1 SV=1; H2AV2 (H2A.Z.8)_ARATH Probable histone H2A variant 2 OS=Arabidopsis thaliana OX=3702 GN=At2g38810 PE=2 SV=1	96040736	39	0.000544199	2	39.8982	40.07	12421	4105_Dvorackova_Lumos1_propionyl_105min-IS_HCD-OT_wt6.raw	O23628; Q9SII0	500.782	-0.75	-0.00038	HCD (High Energy Collision Dissociation)	MS2
AGIQFPVGR	N-Term(Propionyl)	H2AV1 (H2A.Z.11)_ARATH Histone H2A variant 1 OS=Arabidopsis thaliana OX=3702 GN=H2AV PE=1 SV=1; H2AV2 (H2A.Z.8)_ARATH Probable histone H2A variant 2 OS=Arabidopsis thaliana OX=3702 GN=At2g38810 PE=2 SV=1	100704096	45	0.000235162	2	39.9458	40.09	13257	4105_Dvorackova_Lumos1_propionyl_105min-IS_HCD-OT_fasnap5_2.raw	O23628; Q9SII0	500.782	-1.48	-0.00074	HCD (High Energy Collision Dissociation)	MS2
AGIQFPVGR	N-Term(Propionyl)	H2AV1 (H2A.Z.11)_ARATH Histone H2A variant 1 OS=Arabidopsis thaliana OX=3702 GN=H2AV PE=1 SV=1; H2AV2 (H2A.Z.8)_ARATH Probable histone H2A variant 2 OS=Arabidopsis thaliana OX=3702 GN=At2g38810 PE=2 SV=1	26056730	42	0.000324159	2	38.5857	38.79	14287	4105_Dvorackova_Lumos1_propionyl_105min-IS_HCD-OT_wt1.raw	O23628; Q9SII0	500.782	0.04	2e-05	HCD (High Energy Collision Dissociation)	MS2
AGIQFPVGR	N-Term(Propionyl)	H2AV1 (H2A.Z.11)_ARATH Histone H2A variant 1 OS=Arabidopsis thaliana OX=3702 GN=H2AV PE=1 SV=1; H2AV2 (H2A.Z.8)_ARATH Probable histone H2A variant 2 OS=Arabidopsis thaliana OX=3702 GN=At2g38810 PE=2 SV=1	129897136	44	0.000258929	2	39.671	39.78	14723	4105_Dvorackova_Lumos1_propionyl_105min-IS_HCD-OT_wt1.raw	O23628; Q9SII0	500.783	0.47	0.00023	HCD (High Energy Collision Dissociation)	MS2
AGIQFPVGR		H2AV1 (H2A.Z.11)_ARATH Histone H2A variant 1 OS=Arabidopsis thaliana OX=3702 GN=H2AV PE=1 SV=1; H2AV2 (H2A.Z.8)_ARATH Probable histone H2A variant 2 OS=Arabidopsis thaliana OX=3702 GN=At2g38810 PE=2 SV=1	1062866	42	0.000257253	2	28.5649	28.57	7734	4105_Dvorackova_Lumos1_propionyl_105min-IS_HCD-OT_wt5.raw	O23628; Q9SII0	472.769	0.33	0.00016	HCD (High Energy Collision Dissociation)	MS2
AGIQFPVGR		H2AV1 (H2A.Z.11)_ARATH Histone H2A variant 1 OS=Arabidopsis thaliana OX=3702 GN=H2AV PE=1 SV=1; H2AV2 (H2A.Z.8)_ARATH Probable histone H2A variant 2 OS=Arabidopsis thaliana OX=3702 GN=At2g38810 PE=2 SV=1	1.57831e+06	42	0.000260831	2	28.7722	28.79	10008	4105_Dvorackova_Lumos1_propionyl_105min-IS_HCD-OT_wt4.raw	O23628; Q9SII0	472.769	-0.31	-0.00015	HCD (High Energy Collision Dissociation)	MS2
AGIQFPVGR		H2AV1 (H2A.Z.11)_ARATH Histone H2A variant 1 OS=Arabidopsis thaliana OX=3702 GN=H2AV PE=1 SV=1; H2AV2 (H2A.Z.8)_ARATH Probable histone H2A variant 2 OS=Arabidopsis thaliana OX=3702 GN=At2g38810 PE=2 SV=1		39	0.000585275	2	28.6868		7498	4105_Dvorackova_Lumos1_propionyl_105min-IS_HCD-OT_nap6_2.raw	O23628; Q9SII0	472.769	-0.76	-0.00036	HCD (High Energy Collision Dissociation)	MS2
AGIQFPVGR	N-Term(Propionyl)	H2AV1 (H2A.Z.11)_ARATH Histone H2A variant 1 OS=Arabidopsis thaliana OX=3702 GN=H2AV PE=1 SV=1; H2AV2 (H2A.Z.8)_ARATH Probable histone H2A variant 2 OS=Arabidopsis thaliana OX=3702 GN=At2g38810 PE=2 SV=1	102050416	45	0.000209498	2	39.7537	39.86	14347	4105_Dvorackova_Lumos1_propionyl_105min-IS_HCD-OT_wt3.raw	O23628; Q9SII0	500.783	0.47	0.00023	HCD (High Energy Collision Dissociation)	MS2
AGIQFPVGR	N-Term(Propionyl)	H2AV1 (H2A.Z.11)_ARATH Histone H2A variant 1 OS=Arabidopsis thaliana OX=3702 GN=H2AV PE=1 SV=1; H2AV2 (H2A.Z.8)_ARATH Probable histone H2A variant 2 OS=Arabidopsis thaliana OX=3702 GN=At2g38810 PE=2 SV=1	51567960	48	7.05924e-05	2	39.6337	39.71	12774	4105_Dvorackova_Lumos1_propionyl_105min-IS_HCD-OT_fas1.raw	O23628; Q9SII0	500.782	-0.02	-1e-05	HCD (High Energy Collision Dissociation)	MS2
AGIQFPVGR		H2AV1 (H2A.Z.11)_ARATH Histone H2A variant 1 OS=Arabidopsis thaliana OX=3702 GN=H2AV PE=1 SV=1; H2AV2 (H2A.Z.8)_ARATH Probable histone H2A variant 2 OS=Arabidopsis thaliana OX=3702 GN=At2g38810 PE=2 SV=1	1.30165e+06	43	0.000247948	2	28.6355	28.63	8648	4105_Dvorackova_Lumos1_propionyl_105min-IS_HCD-OT_wt2.raw	O23628; Q9SII0	472.769	0.2	0.0001	HCD (High Energy Collision Dissociation)	MS2
AGIQFPVGR	N-Term(Propionyl)	H2AV1 (H2A.Z.11)_ARATH Histone H2A variant 1 OS=Arabidopsis thaliana OX=3702 GN=H2AV PE=1 SV=1; H2AV2 (H2A.Z.8)_ARATH Probable histone H2A variant 2 OS=Arabidopsis thaliana OX=3702 GN=At2g38810 PE=2 SV=1	41729760	39	0.000566554	2	39.7534	39.86	12581	4105_Dvorackova_Lumos1_propionyl_105min-IS_HCD-OT_fas2.raw	O23628; Q9SII0	500.782	0.16	8e-05	HCD (High Energy Collision Dissociation)	MS2
AGIQFPVGR	N-Term(Propionyl)	H2AV1 (H2A.Z.11)_ARATH Histone H2A variant 1 OS=Arabidopsis thaliana OX=3702 GN=H2AV PE=1 SV=1; H2AV2 (H2A.Z.8)_ARATH Probable histone H2A variant 2 OS=Arabidopsis thaliana OX=3702 GN=At2g38810 PE=2 SV=1	9464852	38	0.00079755	2	38.6761	38.86	12221	4105_Dvorackova_Lumos1_propionyl_105min-IS_HCD-OT_fas2.raw	O23628; Q9SII0	500.782	-0.2	-0.0001	HCD (High Energy Collision Dissociation)	MS2
AGIQFPVGR	N-Term(Propionyl)	H2AV1 (H2A.Z.11)_ARATH Histone H2A variant 1 OS=Arabidopsis thaliana OX=3702 GN=H2AV PE=1 SV=1; H2AV2 (H2A.Z.8)_ARATH Probable histone H2A variant 2 OS=Arabidopsis thaliana OX=3702 GN=At2g38810 PE=2 SV=1	91380952	39	0.000550501	2	39.7234	39.87	14463	4105_Dvorackova_Lumos1_propionyl_105min-IS_HCD-OT_fasnap2.raw	O23628; Q9SII0	500.782	-0.02	-1e-05	HCD (High Energy Collision Dissociation)	MS2
AGIQFPVGR	N-Term(Propionyl)	H2AV1 (H2A.Z.11)_ARATH Histone H2A variant 1 OS=Arabidopsis thaliana OX=3702 GN=H2AV PE=1 SV=1; H2AV2 (H2A.Z.8)_ARATH Probable histone H2A variant 2 OS=Arabidopsis thaliana OX=3702 GN=At2g38810 PE=2 SV=1	35420072	45	0.000179635	2	39.7086	39.84	11816	4105_Dvorackova_Lumos1_propionyl_105min-IS_HCD-OT_fas3.raw	O23628; Q9SII0	500.782	0.22	0.00011	HCD (High Energy Collision Dissociation)	MS2
AGIQFPVGR	N-Term(Propionyl)	H2AV1 (H2A.Z.11)_ARATH Histone H2A variant 1 OS=Arabidopsis thaliana OX=3702 GN=H2AV PE=1 SV=1; H2AV2 (H2A.Z.8)_ARATH Probable histone H2A variant 2 OS=Arabidopsis thaliana OX=3702 GN=At2g38810 PE=2 SV=1	16895948	41	0.000503955	2	38.65	38.87	14001	4105_Dvorackova_Lumos1_propionyl_105min-IS_HCD-OT_fasnap2.raw	O23628; Q9SII0	500.783	0.28	0.00014	HCD (High Energy Collision Dissociation)	MS2
AGIQFPVGR	N-Term(Propionyl)	H2AV1 (H2A.Z.11)_ARATH Histone H2A variant 1 OS=Arabidopsis thaliana OX=3702 GN=H2AV PE=1 SV=1; H2AV2 (H2A.Z.8)_ARATH Probable histone H2A variant 2 OS=Arabidopsis thaliana OX=3702 GN=At2g38810 PE=2 SV=1	112476200	45	0.000198235	2	39.8807	39.97	14715	4105_Dvorackova_Lumos1_propionyl_105min-IS_HCD-OT_nap5_Recal.raw	O23628; Q9SII0	500.783	0.75	0.00038	HCD (High Energy Collision Dissociation)	MS2
AGIQFPVGR	N-Term(Propionyl)	H2AV1 (H2A.Z.11)_ARATH Histone H2A variant 1 OS=Arabidopsis thaliana OX=3702 GN=H2AV PE=1 SV=1; H2AV2 (H2A.Z.8)_ARATH Probable histone H2A variant 2 OS=Arabidopsis thaliana OX=3702 GN=At2g38810 PE=2 SV=1	15060796	37	0.00142681	2	38.7826	38.97	14273	4105_Dvorackova_Lumos1_propionyl_105min-IS_HCD-OT_nap5_Recal.raw	O23628; Q9SII0	500.782	-1.14	-0.00057	HCD (High Energy Collision Dissociation)	MS2
AGIQFPVGR	N-Term(Propionyl)	H2AV1 (H2A.Z.11)_ARATH Histone H2A variant 1 OS=Arabidopsis thaliana OX=3702 GN=H2AV PE=1 SV=1; H2AV2 (H2A.Z.8)_ARATH Probable histone H2A variant 2 OS=Arabidopsis thaliana OX=3702 GN=At2g38810 PE=2 SV=1	7.89278e+06	43	0.000321499	2	38.6488	38.83	11488	4105_Dvorackova_Lumos1_propionyl_105min-IS_HCD-OT_fas3.raw	O23628; Q9SII0	500.783	0.41	0.0002	HCD (High Energy Collision Dissociation)	MS2
AGIQFPVGR	N-Term(Propionyl)	H2AV1 (H2A.Z.11)_ARATH Histone H2A variant 1 OS=Arabidopsis thaliana OX=3702 GN=H2AV PE=1 SV=1; H2AV2 (H2A.Z.8)_ARATH Probable histone H2A variant 2 OS=Arabidopsis thaliana OX=3702 GN=At2g38810 PE=2 SV=1	10230810	38	0.000685106	2	38.5468	38.72	12378	4105_Dvorackova_Lumos1_propionyl_105min-IS_HCD-OT_fas1.raw	O23628; Q9SII0	500.782	0.1	5e-05	HCD (High Energy Collision Dissociation)	MS2
AGIQFPVGR	N-Term(Propionyl)	H2AV1 (H2A.Z.11)_ARATH Histone H2A variant 1 OS=Arabidopsis thaliana OX=3702 GN=H2AV PE=1 SV=1; H2AV2 (H2A.Z.8)_ARATH Probable histone H2A variant 2 OS=Arabidopsis thaliana OX=3702 GN=At2g38810 PE=2 SV=1	8.23412e+06	39	0.000623387	2	38.7995	38.97	11125	4105_Dvorackova_Lumos1_propionyl_105min-IS_HCD-OT_fas6.raw	O23628; Q9SII0	500.782	-0.87	-0.00044	HCD (High Energy Collision Dissociation)	MS2
AGIQFPVGR	N-Term(Propionyl)	H2AV1 (H2A.Z.11)_ARATH Histone H2A variant 1 OS=Arabidopsis thaliana OX=3702 GN=H2AV PE=1 SV=1; H2AV2 (H2A.Z.8)_ARATH Probable histone H2A variant 2 OS=Arabidopsis thaliana OX=3702 GN=At2g38810 PE=2 SV=1	137253056	45	0.0001438	2	39.9606	40.09	15934	4105_Dvorackova_Lumos1_propionyl_105min-IS_HCD-OT_wt4.raw	O23628; Q9SII0	500.782	0.1	5e-05	HCD (High Energy Collision Dissociation)	MS2
AGIQFPVGR		H2AV1 (H2A.Z.11)_ARATH Histone H2A variant 1 OS=Arabidopsis thaliana OX=3702 GN=H2AV PE=1 SV=1; H2AV2 (H2A.Z.8)_ARATH Probable histone H2A variant 2 OS=Arabidopsis thaliana OX=3702 GN=At2g38810 PE=2 SV=1	1.42836e+06	40	0.000434871	2	28.549	28.57	7659	4105_Dvorackova_Lumos1_propionyl_105min-IS_HCD-OT_nap2.raw	O23628; Q9SII0	472.769	0.4	0.00019	HCD (High Energy Collision Dissociation)	MS2
AGIQFPVGR	N-Term(Propionyl)	H2AV1 (H2A.Z.11)_ARATH Histone H2A variant 1 OS=Arabidopsis thaliana OX=3702 GN=H2AV PE=1 SV=1; H2AV2 (H2A.Z.8)_ARATH Probable histone H2A variant 2 OS=Arabidopsis thaliana OX=3702 GN=At2g38810 PE=2 SV=1	75454960	45	0.000209981	2	39.7662	39.9	13492	4105_Dvorackova_Lumos1_propionyl_105min-IS_HCD-OT_wt2.raw	O23628; Q9SII0	500.783	0.53	0.00026	HCD (High Energy Collision Dissociation)	MS2
AGIQFPVGR	N-Term(Propionyl)	H2AV1 (H2A.Z.11)_ARATH Histone H2A variant 1 OS=Arabidopsis thaliana OX=3702 GN=H2AV PE=1 SV=1; H2AV2 (H2A.Z.8)_ARATH Probable histone H2A variant 2 OS=Arabidopsis thaliana OX=3702 GN=At2g38810 PE=2 SV=1	60891052	44	0.000172091	2	39.8792	40	11449	4105_Dvorackova_Lumos1_propionyl_105min-IS_HCD-OT_fas6.raw	O23628; Q9SII0	500.782	-0.75	-0.00038	HCD (High Energy Collision Dissociation)	MS2
AGIQFPVGR	N-Term(Propionyl)	H2AV1 (H2A.Z.11)_ARATH Histone H2A variant 1 OS=Arabidopsis thaliana OX=3702 GN=H2AV PE=1 SV=1; H2AV2 (H2A.Z.8)_ARATH Probable histone H2A variant 2 OS=Arabidopsis thaliana OX=3702 GN=At2g38810 PE=2 SV=1	62570336	43	0.000293211	2	39.6685	39.81	12018	4105_Dvorackova_Lumos1_propionyl_105min-IS_HCD-OT_nap2.raw	O23628; Q9SII0	500.783	0.47	0.00023	HCD (High Energy Collision Dissociation)	MS2
AGIQFPVGR	N-Term(Propionyl)	H2AV1 (H2A.Z.11)_ARATH Histone H2A variant 1 OS=Arabidopsis thaliana OX=3702 GN=H2AV PE=1 SV=1; H2AV2 (H2A.Z.8)_ARATH Probable histone H2A variant 2 OS=Arabidopsis thaliana OX=3702 GN=At2g38810 PE=2 SV=1	13841911	38	0.000950999	2	38.6831	38.89	13126	4105_Dvorackova_Lumos1_propionyl_105min-IS_HCD-OT_wt2.raw	O23628; Q9SII0	500.783	0.59	0.00029	HCD (High Energy Collision Dissociation)	MS2
AGIQFPVGR		H2AV1 (H2A.Z.11)_ARATH Histone H2A variant 1 OS=Arabidopsis thaliana OX=3702 GN=H2AV PE=1 SV=1; H2AV2 (H2A.Z.8)_ARATH Probable histone H2A variant 2 OS=Arabidopsis thaliana OX=3702 GN=At2g38810 PE=2 SV=1	311004	42	0.000323401	2	28.6003	28.59	8174	4105_Dvorackova_Lumos1_propionyl_105min-IS_HCD-OT_fas2.raw	O23628; Q9SII0	472.77	1.88	0.00089	HCD (High Energy Collision Dissociation)	MS2
AGIQFPVGR		H2AV1 (H2A.Z.11)_ARATH Histone H2A variant 1 OS=Arabidopsis thaliana OX=3702 GN=H2AV PE=1 SV=1; H2AV2 (H2A.Z.8)_ARATH Probable histone H2A variant 2 OS=Arabidopsis thaliana OX=3702 GN=At2g38810 PE=2 SV=1	1274014	43	0.000268993	2	28.6485	28.61	9198	4105_Dvorackova_Lumos1_propionyl_105min-IS_HCD-OT_nap5_Recal.raw	O23628; Q9SII0	472.77	1.5	0.00071	HCD (High Energy Collision Dissociation)	MS2
AGIQFPVGR		H2AV1 (H2A.Z.11)_ARATH Histone H2A variant 1 OS=Arabidopsis thaliana OX=3702 GN=H2AV PE=1 SV=1; H2AV2 (H2A.Z.8)_ARATH Probable histone H2A variant 2 OS=Arabidopsis thaliana OX=3702 GN=At2g38810 PE=2 SV=1	741460	39	0.000558933	2	28.6672	28.63	7963	4105_Dvorackova_Lumos1_propionyl_105min-IS_HCD-OT_wt6.raw	O23628; Q9SII0	472.769	0.27	0.00013	HCD (High Energy Collision Dissociation)	MS2
AGIQFPVGR	N-Term(Propionyl)	H2AV1 (H2A.Z.11)_ARATH Histone H2A variant 1 OS=Arabidopsis thaliana OX=3702 GN=H2AV PE=1 SV=1; H2AV2 (H2A.Z.8)_ARATH Probable histone H2A variant 2 OS=Arabidopsis thaliana OX=3702 GN=At2g38810 PE=2 SV=1	14818852	38	0.000812377	2	38.6362	38.81	12768	4105_Dvorackova_Lumos1_propionyl_105min-IS_HCD-OT_fasnap3.raw	O23628; Q9SII0	500.782	-0.87	-0.00044	HCD (High Energy Collision Dissociation)	MS2
AGIQFPVGR	N-Term(Propionyl)	H2AV1 (H2A.Z.11)_ARATH Histone H2A variant 1 OS=Arabidopsis thaliana OX=3702 GN=H2AV PE=1 SV=1; H2AV2 (H2A.Z.8)_ARATH Probable histone H2A variant 2 OS=Arabidopsis thaliana OX=3702 GN=At2g38810 PE=2 SV=1	25895498	37	0.00114072	2	38.8753	39.08	15438	4105_Dvorackova_Lumos1_propionyl_105min-IS_HCD-OT_wt4.raw	O23628; Q9SII0	500.783	0.53	0.00026	HCD (High Energy Collision Dissociation)	MS2
AGIQFPVGR	N-Term(Propionyl)	H2AV1 (H2A.Z.11)_ARATH Histone H2A variant 1 OS=Arabidopsis thaliana OX=3702 GN=H2AV PE=1 SV=1; H2AV2 (H2A.Z.8)_ARATH Probable histone H2A variant 2 OS=Arabidopsis thaliana OX=3702 GN=At2g38810 PE=2 SV=1	12656704	39	0.000627708	2	38.6203	38.81	11676	4105_Dvorackova_Lumos1_propionyl_105min-IS_HCD-OT_nap2.raw	O23628; Q9SII0	500.782	-0.2	-0.0001	HCD (High Energy Collision Dissociation)	MS2
AGIQFPVGR	N-Term(Propionyl)	H2AV1 (H2A.Z.11)_ARATH Histone H2A variant 1 OS=Arabidopsis thaliana OX=3702 GN=H2AV PE=1 SV=1; H2AV2 (H2A.Z.8)_ARATH Probable histone H2A variant 2 OS=Arabidopsis thaliana OX=3702 GN=At2g38810 PE=2 SV=1	86442064	45	0.000198692	2	39.704	39.81	13187	4105_Dvorackova_Lumos1_propionyl_105min-IS_HCD-OT_fasnap3.raw	O23628; Q9SII0	500.783	0.41	0.0002	HCD (High Energy Collision Dissociation)	MS2
AGKGGKGLLAAKTTAAAANK	N-Term(Propionyl); K3(Propionyl); K6(Propionyl); K12(Propionyl); K20(Propionyl)	H2AV2 (H2A.Z.8)_ARATH Probable histone H2A variant 2 OS=Arabidopsis thaliana OX=3702 GN=At2g38810 PE=2 SV=1	173648	43	0.00555211	3	70.9593	70.93	19280	4105_Dvorackova_Lumos1_propionyl_105min-IS_HCD-OT_fas6.raw	Q9SII0	693.732	-0.33	-0.00023	HCD (High Energy Collision Dissociation)	MS2
AGKGGKGLLAAKTTAAAANK	N-Term(Propionyl); K3(Propionyl); K6(Propionyl); K12(Propionyl); K20(Propionyl)	H2AV2 (H2A.Z.8)_ARATH Probable histone H2A variant 2 OS=Arabidopsis thaliana OX=3702 GN=At2g38810 PE=2 SV=1	112309	37	0.0545678	3	70.603	70.61	22671	4105_Dvorackova_Lumos1_propionyl_105min-IS_HCD-OT_fasnap3.raw	Q9SII0	693.731	-0.68	-0.00047	HCD (High Energy Collision Dissociation)	MS2
AGKGGKGLLAAKTTAAAANK	N-Term(Propionyl); K3(Propionyl); K6(Propionyl); K12(Propionyl); K20(Propionyl)	H2AV2 (H2A.Z.8)_ARATH Probable histone H2A variant 2 OS=Arabidopsis thaliana OX=3702 GN=At2g38810 PE=2 SV=1	336842	39	0.0344196	3	70.691	70.71	30186	4105_Dvorackova_Lumos1_propionyl_105min-IS_HCD-OT_nap3.raw	Q9SII0	693.732	0.29	0.0002	HCD (High Energy Collision Dissociation)	MS2
AGKGGKGLLAAKTTAAAANK	N-Term(Propionyl); K3(Propionyl); K6(Propionyl); K12(Propionyl); K20(Propionyl)	H2AV2 (H2A.Z.8)_ARATH Probable histone H2A variant 2 OS=Arabidopsis thaliana OX=3702 GN=At2g38810 PE=2 SV=1	223010	45	0.00370219	3	70.3904	70.35	27075	4105_Dvorackova_Lumos1_propionyl_105min-IS_HCD-OT_fasnap1.raw	Q9SII0	693.731	-0.77	-0.00053	HCD (High Energy Collision Dissociation)	MS2
AGKGGKGLLAAKTTAAAANK	N-Term(Propionyl); K3(Propionyl); K6(Propionyl); K12(Propionyl); K20(Propionyl)	H2AV2 (H2A.Z.8)_ARATH Probable histone H2A variant 2 OS=Arabidopsis thaliana OX=3702 GN=At2g38810 PE=2 SV=1	62510.6	39	0.0413368	3	70.9463	70.99	19012	4105_Dvorackova_Lumos1_propionyl_105min-IS_HCD-OT_nap6_2.raw	Q9SII0	693.732	0.11	8e-05	HCD (High Energy Collision Dissociation)	MS2
AGKGGKGLLAAKTTAAAANK	N-Term(Propionyl); K3(Propionyl); K6(Propionyl); K12(Propionyl); K20(Propionyl)	H2AV2 (H2A.Z.8)_ARATH Probable histone H2A variant 2 OS=Arabidopsis thaliana OX=3702 GN=At2g38810 PE=2 SV=1	248556	40	0.0307565	3	70.4293	70.43	28177	4105_Dvorackova_Lumos1_propionyl_105min-IS_HCD-OT_nap1.raw	Q9SII0	693.731	-0.77	-0.00053	HCD (High Energy Collision Dissociation)	MS2
AGKGGKGLLAAKTTAAAANK	N-Term(Propionyl); K3(Propionyl); K6(Propionyl); K12(Propionyl); K20(Propionyl)	H2AV2 (H2A.Z.8)_ARATH Probable histone H2A variant 2 OS=Arabidopsis thaliana OX=3702 GN=At2g38810 PE=2 SV=1	157091	46	0.00268962	3	70.9323	70.93	25509	4105_Dvorackova_Lumos1_propionyl_105min-IS_HCD-OT_fasnap4.raw	Q9SII0	693.732	0.2	0.00014	HCD (High Energy Collision Dissociation)	MS2
AGKGGKGLLAAKTTAAAANK	N-Term(Propionyl); K3(Propionyl); K6(Propionyl); K12(Propionyl); K20(Propionyl)	H2AV2 (H2A.Z.8)_ARATH Probable histone H2A variant 2 OS=Arabidopsis thaliana OX=3702 GN=At2g38810 PE=2 SV=1	112868	40	0.0321679	3	70.5443	70.53	19761	4105_Dvorackova_Lumos1_propionyl_105min-IS_HCD-OT_nap2.raw	Q9SII0	693.732	-0.33	-0.00023	HCD (High Energy Collision Dissociation)	MS2
AGKGGKGLLAAKTTAAAANK	N-Term(Propionyl); K3(Propionyl); K6(Propionyl); K12(Propionyl); K20(Propionyl)	H2AV2 (H2A.Z.8)_ARATH Probable histone H2A variant 2 OS=Arabidopsis thaliana OX=3702 GN=At2g38810 PE=2 SV=1	155520	34	0.115654	3	70.6351	70.61	25358	4105_Dvorackova_Lumos1_propionyl_105min-IS_HCD-OT_fasnap2.raw	Q9SII0	693.732	-0.06	-4e-05	HCD (High Energy Collision Dissociation)	MS2
AGKGGKGLLAAKTTAAAANK	N-Term(Propionyl); K3(Propionyl); K6(Propionyl); K12(Propionyl); K20(Propionyl)	H2AV2 (H2A.Z.8)_ARATH Probable histone H2A variant 2 OS=Arabidopsis thaliana OX=3702 GN=At2g38810 PE=2 SV=1	174767	34	0.120344	3	70.6132	70.58	24874	4105_Dvorackova_Lumos1_propionyl_105min-IS_HCD-OT_wt3.raw	Q9SII0	693.732	-0.33	-0.00023	HCD (High Energy Collision Dissociation)	MS2
AGKGGKGLLAAKTTAAAANK	N-Term(Propionyl); K3(Propionyl); K6(Propionyl); K12(Propionyl); K20(Propionyl)	H2AV2 (H2A.Z.8)_ARATH Probable histone H2A variant 2 OS=Arabidopsis thaliana OX=3702 GN=At2g38810 PE=2 SV=1	212557	36	0.082634	3	71.0015	70.97	23349	4105_Dvorackova_Lumos1_propionyl_105min-IS_HCD-OT_fasnap5_2.raw	Q9SII0	693.732	-0.15	-0.00011	HCD (High Energy Collision Dissociation)	MS2
AGKGGKGLLAAKTTAAAANK	N-Term(Propionyl); K3(Propionyl); K6(Propionyl); K12(Propionyl); K20(Propionyl)	H2AV2 (H2A.Z.8)_ARATH Probable histone H2A variant 2 OS=Arabidopsis thaliana OX=3702 GN=At2g38810 PE=2 SV=1	104848	39	0.0358228	3	71.1335	71.08	20704	4105_Dvorackova_Lumos1_propionyl_105min-IS_HCD-OT_wt6.raw	Q9SII0	693.732	-0.06	-4e-05	HCD (High Energy Collision Dissociation)	MS2
AGKGGKGLLAAKTTAAAANK	N-Term(Propionyl); K3(Propionyl); K6(Propionyl); K12(Propionyl); K20(Propionyl)	H2AV2 (H2A.Z.8)_ARATH Probable histone H2A variant 2 OS=Arabidopsis thaliana OX=3702 GN=At2g38810 PE=2 SV=1	128034	42	0.00615289	3	70.9059	70.89	20881	4105_Dvorackova_Lumos1_propionyl_105min-IS_HCD-OT_fas5.raw	Q9SII0	693.732	0.46	0.00032	HCD (High Energy Collision Dissociation)	MS2
AGKGGKGLLAAKTTAAAANK	N-Term(Propionyl); K3(Propionyl); K6(Propionyl); K12(Propionyl); K20(Propionyl)	H2AV2 (H2A.Z.8)_ARATH Probable histone H2A variant 2 OS=Arabidopsis thaliana OX=3702 GN=At2g38810 PE=2 SV=1	54357	38	0.0443911	3	70.6244	70.59	18250	4105_Dvorackova_Lumos1_propionyl_105min-IS_HCD-OT_fas3.raw	Q9SII0	693.731	-0.5	-0.00035	HCD (High Energy Collision Dissociation)	MS2
AGKGGKGLLAAKTTAAAANK	N-Term(Propionyl); K3(Propionyl); K6(Propionyl); K12(Propionyl); K20(Propionyl)	H2AV2 (H2A.Z.8)_ARATH Probable histone H2A variant 2 OS=Arabidopsis thaliana OX=3702 GN=At2g38810 PE=2 SV=1	168363	53	0.000489098	3	70.4362	70.43	24288	4105_Dvorackova_Lumos1_propionyl_105min-IS_HCD-OT_wt1.raw	Q9SII0	693.731	-1.12	-0.00078	HCD (High Energy Collision Dissociation)	MS2
AGKGGKGLLAAKTTAAAANK	N-Term(Propionyl); K3(Propionyl); K6(Propionyl); K12(Propionyl); K20(Propionyl)	H2AV2 (H2A.Z.8)_ARATH Probable histone H2A variant 2 OS=Arabidopsis thaliana OX=3702 GN=At2g38810 PE=2 SV=1	77382.9	35	0.101537	3	70.3899	70.35	20372	4105_Dvorackova_Lumos1_propionyl_105min-IS_HCD-OT_fas1.raw	Q9SII0	693.732	0.99	0.00069	HCD (High Energy Collision Dissociation)	MS2
AGKGGKGLLAAKTTAAAANK	N-Term(Propionyl); K3(Propionyl); K6(Propionyl); K12(Propionyl); K20(Propionyl)	H2AV2 (H2A.Z.8)_ARATH Probable histone H2A variant 2 OS=Arabidopsis thaliana OX=3702 GN=At2g38810 PE=2 SV=1	254162	52	0.0006045	3	70.7662	70.85	27360	4105_Dvorackova_Lumos1_propionyl_105min-IS_HCD-OT_wt4.raw	Q9SII0	693.731	-0.94	-0.00065	HCD (High Energy Collision Dissociation)	MS2
AGKGGKGLLAAKTTAAAANK	N-Term(Propionyl); K3(Propionyl); K6(Propionyl); K12(Propionyl); K20(Propionyl)	H2AV2 (H2A.Z.8)_ARATH Probable histone H2A variant 2 OS=Arabidopsis thaliana OX=3702 GN=At2g38810 PE=2 SV=1	126979	45	0.00293424	3	70.5782	70.61	21301	4105_Dvorackova_Lumos1_propionyl_105min-IS_HCD-OT_wt2.raw	Q9SII0	693.732	0.73	0.0005	HCD (High Energy Collision Dissociation)	MS2
AGKGGKGLLAAKTTAAAANKDSVKKKSISR	N-Term(Propionyl); K3(Propionyl); K6(Propionyl); K12(Propionyl); K20(Propionyl); K24(Propionyl); K25(Propionyl); K26(Propionyl)	H2AV2 (H2A.Z.8)_ARATH Probable histone H2A variant 2 OS=Arabidopsis thaliana OX=3702 GN=At2g38810 PE=2 SV=1	602986	90	7.25322e-07	4	67.8925	67.9	27263	4105_Dvorackova_Lumos1_propionyl_105min-IS_HCD-OT_nap1.raw	Q9SII0	844.736	-0.2	-0.00017	HCD (High Energy Collision Dissociation)	MS2
AGKGGKGLLAAKTTAAAANKDSVKKKSISR	N-Term(Propionyl); K3(Propionyl); K6(Propionyl); T13(Propionyl); K20(Propionyl); K24(Propionyl); K25(Propionyl); K26(Propionyl)	H2AV2 (H2A.Z.8)_ARATH Probable histone H2A variant 2 OS=Arabidopsis thaliana OX=3702 GN=At2g38810 PE=2 SV=1	594937	107	1.6872e-08	4	67.9865	68.04	24166	4105_Dvorackova_Lumos1_propionyl_105min-IS_HCD-OT_wt3.raw	Q9SII0	844.735	-0.71	-0.0006	HCD (High Energy Collision Dissociation)	MS2
AGKGGKGLLAAKTTAAAANKDSVKKKSISR	N-Term(Propionyl); K3(Propionyl); K6(Propionyl); K12(Propionyl); K20(Propionyl); K24(Propionyl); K25(Propionyl); K26(Propionyl)	H2AV2 (H2A.Z.8)_ARATH Probable histone H2A variant 2 OS=Arabidopsis thaliana OX=3702 GN=At2g38810 PE=2 SV=1		124	3.93417e-10	3	68.5749		20994	4105_Dvorackova_Lumos1_propionyl_105min-IS_HCD-OT_fasnap6.raw	Q9SII0	1125.98	-3.03	-0.00341	HCD (High Energy Collision Dissociation)	MS2
AGKGGKGLLAAKTTAAAANKDSVKKKSISR	N-Term(Propionyl); K3(Propionyl); K6(Propionyl); K12(Propionyl); K20(Propionyl); K24(Propionyl); K25(Propionyl); K26(Propionyl)	H2AV2 (H2A.Z.8)_ARATH Probable histone H2A variant 2 OS=Arabidopsis thaliana OX=3702 GN=At2g38810 PE=2 SV=1	369711	82	4.93364e-06	4	68.3916	68.42	29797	4105_Dvorackova_Lumos1_propionyl_105min-IS_HCD-OT_nap4.raw	Q9SII0	844.735	-0.99	-0.00084	HCD (High Energy Collision Dissociation)	MS2
AGKGGKGLLAAKTTAAAANKDSVKKKSISR	N-Term(Propionyl); K3(Propionyl); K6(Propionyl); K12(Propionyl); K20(Propionyl); K24(Propionyl); K25(Propionyl); K26(Propionyl)	H2AV2 (H2A.Z.8)_ARATH Probable histone H2A variant 2 OS=Arabidopsis thaliana OX=3702 GN=At2g38810 PE=2 SV=1	139284	103	3.76041e-08	3	68.4585	68.48	23660	4105_Dvorackova_Lumos1_propionyl_105min-IS_HCD-OT_nap5_Recal.raw	Q9SII0	1125.98	1.41	0.00159	HCD (High Energy Collision Dissociation)	MS2
AGKGGKGLLAAKTTAAAANKDSVKKKSISR	N-Term(Propionyl); K3(Propionyl); K6(Propionyl); T13(Propionyl); K20(Propionyl); K24(Propionyl); K25(Propionyl); K26(Propionyl)	H2AV2 (H2A.Z.8)_ARATH Probable histone H2A variant 2 OS=Arabidopsis thaliana OX=3702 GN=At2g38810 PE=2 SV=1	139284	103	3.76041e-08	3	68.4585	68.48	23660	4105_Dvorackova_Lumos1_propionyl_105min-IS_HCD-OT_nap5_Recal.raw	Q9SII0	1125.98	1.41	0.00159	HCD (High Energy Collision Dissociation)	MS2
AGKGGKGLLAAKTTAAAANKDSVKKKSISR	N-Term(Propionyl); K3(Propionyl); K6(Propionyl); T13(Propionyl); K20(Propionyl); K24(Propionyl); K25(Propionyl); K26(Propionyl)	H2AV2 (H2A.Z.8)_ARATH Probable histone H2A variant 2 OS=Arabidopsis thaliana OX=3702 GN=At2g38810 PE=2 SV=1		124	3.93417e-10	3	68.5749		20994	4105_Dvorackova_Lumos1_propionyl_105min-IS_HCD-OT_fasnap6.raw	Q9SII0	1125.98	-3.03	-0.00341	HCD (High Energy Collision Dissociation)	MS2
AGKGGKGLLAAKTTAAAANKDSVKKKSISR	N-Term(Propionyl); K3(Propionyl); K6(Propionyl); T13(Propionyl); K20(Propionyl); K24(Propionyl); K25(Propionyl); K26(Propionyl)	H2AV2 (H2A.Z.8)_ARATH Probable histone H2A variant 2 OS=Arabidopsis thaliana OX=3702 GN=At2g38810 PE=2 SV=1	233894	118	1.2839e-09	4	68.6906	68.71	20198	4105_Dvorackova_Lumos1_propionyl_105min-IS_HCD-OT_wt6.raw	Q9SII0	844.735	-0.27	-0.00023	HCD (High Energy Collision Dissociation)	MS2
AGKGGKGLLAAKTTAAAANKDSVKKKSISR	N-Term(Propionyl); K3(Propionyl); K6(Propionyl); T13(Propionyl); K20(Propionyl); K24(Propionyl); K25(Propionyl); K26(Propionyl)	H2AV2 (H2A.Z.8)_ARATH Probable histone H2A variant 2 OS=Arabidopsis thaliana OX=3702 GN=At2g38810 PE=2 SV=1	369711	82	4.93364e-06	4	68.3916	68.42	29797	4105_Dvorackova_Lumos1_propionyl_105min-IS_HCD-OT_nap4.raw	Q9SII0	844.735	-0.99	-0.00084	HCD (High Energy Collision Dissociation)	MS2
AGKGGKGLLAAKTTAAAANKDSVKKKSISR	N-Term(Propionyl); K3(Propionyl); K6(Propionyl); T13(Propionyl); K20(Propionyl); K24(Propionyl); K25(Propionyl); K26(Propionyl)	H2AV2 (H2A.Z.8)_ARATH Probable histone H2A variant 2 OS=Arabidopsis thaliana OX=3702 GN=At2g38810 PE=2 SV=1	669637	92	5.1943e-07	4	67.783	67.87	23640	4105_Dvorackova_Lumos1_propionyl_105min-IS_HCD-OT_wt1.raw	Q9SII0	844.736	0.74	0.00063	HCD (High Energy Collision Dissociation)	MS2
AGKGGKGLLAAKTTAAAANKDSVKKKSISR	N-Term(Propionyl); K3(Propionyl); K6(Propionyl); T13(Propionyl); K20(Propionyl); K24(Propionyl); K25(Propionyl); K26(Propionyl)	H2AV2 (H2A.Z.8)_ARATH Probable histone H2A variant 2 OS=Arabidopsis thaliana OX=3702 GN=At2g38810 PE=2 SV=1	166834	80	7.8013e-06	3	68.5649	68.54	22795	4105_Dvorackova_Lumos1_propionyl_105min-IS_HCD-OT_fasnap5_2.raw	Q9SII0	1125.98	-0.97	-0.00109	HCD (High Energy Collision Dissociation)	MS2
AGKGGKGLLAAKTTAAAANKDSVKKKSISR	N-Term(Propionyl); K3(Propionyl); K6(Propionyl); K12(Propionyl); K20(Propionyl); K24(Propionyl); K25(Propionyl); K26(Propionyl)	H2AV2 (H2A.Z.8)_ARATH Probable histone H2A variant 2 OS=Arabidopsis thaliana OX=3702 GN=At2g38810 PE=2 SV=1	669637	92	5.1943e-07	4	67.783	67.87	23640	4105_Dvorackova_Lumos1_propionyl_105min-IS_HCD-OT_wt1.raw	Q9SII0	844.736	0.74	0.00063	HCD (High Energy Collision Dissociation)	MS2
AGKGGKGLLAAKTTAAAANKDSVKKKSISR	N-Term(Prot)(Acetyl); K3(Propionyl); K6(Acetyl); K12(Propionyl); K20(Propionyl); K24(Propionyl); K25(Propionyl); K26(Propionyl)	H2AV2 (H2A.Z.8)_ARATH Probable histone H2A variant 2 OS=Arabidopsis thaliana OX=3702 GN=At2g38810 PE=2 SV=1		40	0.0280049	4	63.8484		22975	4105_Dvorackova_Lumos1_propionyl_105min-IS_HCD-OT_wt3.raw	Q9SII0	837.73	2.15	0.0018	HCD (High Energy Collision Dissociation)	MS2
AGKGGKGLLAAKTTAAAANKDSVKKKSISR	N-Term(Propionyl); K3(Propionyl); K6(Propionyl); K12(Propionyl); K20(Propionyl); K24(Propionyl); K25(Propionyl); K26(Propionyl)	H2AV2 (H2A.Z.8)_ARATH Probable histone H2A variant 2 OS=Arabidopsis thaliana OX=3702 GN=At2g38810 PE=2 SV=1	594937	107	1.6872e-08	4	67.9865	68.04	24166	4105_Dvorackova_Lumos1_propionyl_105min-IS_HCD-OT_wt3.raw	Q9SII0	844.735	-0.71	-0.0006	HCD (High Energy Collision Dissociation)	MS2
AGKGGKGLLAAKTTAAAANKDSVKKKSISR	N-Term(Propionyl); K3(Propionyl); K6(Propionyl); K12(Propionyl); K20(Propionyl); K24(Propionyl); K25(Propionyl); K26(Propionyl)	H2AV2 (H2A.Z.8)_ARATH Probable histone H2A variant 2 OS=Arabidopsis thaliana OX=3702 GN=At2g38810 PE=2 SV=1	166834	80	7.8013e-06	3	68.5649	68.54	22795	4105_Dvorackova_Lumos1_propionyl_105min-IS_HCD-OT_fasnap5_2.raw	Q9SII0	1125.98	-0.97	-0.00109	HCD (High Energy Collision Dissociation)	MS2
AGKGGKGLLAAKTTAAAANKDSVKKKSISR	N-Term(Prot)(Acetyl); K3(Propionyl); K6(Propionyl); T14(Propionyl); K20(Propionyl); K24(Propionyl); K25(Propionyl); K26(Propionyl)	H2AV2 (H2A.Z.8)_ARATH Probable histone H2A variant 2 OS=Arabidopsis thaliana OX=3702 GN=At2g38810 PE=2 SV=1	98493.2	60	0.000884215	4	65.6376	65.94	23068	4105_Dvorackova_Lumos1_propionyl_105min-IS_HCD-OT_wt1.raw	Q9SII0	841.232	0.32	0.00027	HCD (High Energy Collision Dissociation)	MS2
AGKGGKGLLAAKTTAAAANKDSVKKKSISR	N-Term(Propionyl); K3(Propionyl); K6(Propionyl); T13(Propionyl); K20(Propionyl); K24(Propionyl); K25(Propionyl); K26(Propionyl)	H2AV2 (H2A.Z.8)_ARATH Probable histone H2A variant 2 OS=Arabidopsis thaliana OX=3702 GN=At2g38810 PE=2 SV=1	166834	107	1.69109e-08	3	68.6139	68.54	22812	4105_Dvorackova_Lumos1_propionyl_105min-IS_HCD-OT_fasnap5_2.raw	Q9SII0	1125.98	-0.43	-0.00048	HCD (High Energy Collision Dissociation)	MS2
AGKGGKGLLAAKTTAAAANKDSVKKKSISR	N-Term(Propionyl); K3(Propionyl); K6(Propionyl); K12(Propionyl); K20(Propionyl); K24(Propionyl); K25(Propionyl); K26(Propionyl)	H2AV2 (H2A.Z.8)_ARATH Probable histone H2A variant 2 OS=Arabidopsis thaliana OX=3702 GN=At2g38810 PE=2 SV=1	166834	107	1.69109e-08	3	68.6139	68.54	22812	4105_Dvorackova_Lumos1_propionyl_105min-IS_HCD-OT_fasnap5_2.raw	Q9SII0	1125.98	-0.43	-0.00048	HCD (High Energy Collision Dissociation)	MS2
AGKGGKGLLAAKTTAAAANKDSVKKKSISR	N-Term(Propionyl); K3(Propionyl); K6(Propionyl); T14(Propionyl); K20(Propionyl); K24(Propionyl); K25(Propionyl); K26(Propionyl)	H2AV2 (H2A.Z.8)_ARATH Probable histone H2A variant 2 OS=Arabidopsis thaliana OX=3702 GN=At2g38810 PE=2 SV=1	61318.7	48	0.0117679	4	68.1433	68.17	22068	4105_Dvorackova_Lumos1_propionyl_105min-IS_HCD-OT_fasnap3.raw	Q9SII0	844.736	0.16	0.00014	HCD (High Energy Collision Dissociation)	MS2
AGKGGKGLLAAKTTAAAANKDSVKKKSISR	N-Term(Propionyl); K3(Propionyl); K6(Propionyl); T13(Propionyl); K20(Propionyl); K24(Propionyl); K25(Propionyl); K26(Propionyl)	H2AV2 (H2A.Z.8)_ARATH Probable histone H2A variant 2 OS=Arabidopsis thaliana OX=3702 GN=At2g38810 PE=2 SV=1	61318.7	48	0.0117679	4	68.1433	68.17	22068	4105_Dvorackova_Lumos1_propionyl_105min-IS_HCD-OT_fasnap3.raw	Q9SII0	844.736	0.16	0.00014	HCD (High Energy Collision Dissociation)	MS2
AGKGGKGLLAAKTTAAAANKDSVKKKSISR	N-Term(Propionyl); K3(Propionyl); K6(Propionyl); K12(Propionyl); K20(Propionyl); K24(Propionyl); K25(Propionyl); K26(Propionyl)	H2AV2 (H2A.Z.8)_ARATH Probable histone H2A variant 2 OS=Arabidopsis thaliana OX=3702 GN=At2g38810 PE=2 SV=1	61318.7	48	0.0117679	4	68.1433	68.17	22068	4105_Dvorackova_Lumos1_propionyl_105min-IS_HCD-OT_fasnap3.raw	Q9SII0	844.736	0.16	0.00014	HCD (High Energy Collision Dissociation)	MS2
AGKGGKGLLAAKTTAAAANKDSVKKKSISR	N-Term(Propionyl); K3(Propionyl); K6(Propionyl); T14(Propionyl); K20(Propionyl); K24(Propionyl); K25(Propionyl); K26(Propionyl)	H2AV2 (H2A.Z.8)_ARATH Probable histone H2A variant 2 OS=Arabidopsis thaliana OX=3702 GN=At2g38810 PE=2 SV=1	233894	118	1.2839e-09	4	68.6906	68.71	20198	4105_Dvorackova_Lumos1_propionyl_105min-IS_HCD-OT_wt6.raw	Q9SII0	844.735	-0.27	-0.00023	HCD (High Energy Collision Dissociation)	MS2
AGKGGKGLLAAKTTAAAANKDSVKKKSISR	N-Term(Propionyl); K3(Propionyl); K6(Propionyl); T14(Propionyl); K20(Propionyl); K24(Propionyl); K25(Propionyl); K26(Propionyl)	H2AV2 (H2A.Z.8)_ARATH Probable histone H2A variant 2 OS=Arabidopsis thaliana OX=3702 GN=At2g38810 PE=2 SV=1	594937	107	1.6872e-08	4	67.9865	68.04	24166	4105_Dvorackova_Lumos1_propionyl_105min-IS_HCD-OT_wt3.raw	Q9SII0	844.735	-0.71	-0.0006	HCD (High Energy Collision Dissociation)	MS2
AGKGGKGLLAAKTTAAAANKDSVKKKSISR	N-Term(Propionyl); K3(Propionyl); K6(Propionyl); T13(Propionyl); K20(Propionyl); K24(Propionyl); K25(Propionyl); K26(Propionyl)	H2AV2 (H2A.Z.8)_ARATH Probable histone H2A variant 2 OS=Arabidopsis thaliana OX=3702 GN=At2g38810 PE=2 SV=1	602986	90	7.25322e-07	4	67.8925	67.9	27263	4105_Dvorackova_Lumos1_propionyl_105min-IS_HCD-OT_nap1.raw	Q9SII0	844.736	-0.2	-0.00017	HCD (High Energy Collision Dissociation)	MS2
AGKGGKGLLAAKTTAAAANKDSVKKKSISR	N-Term(Propionyl); K3(Acetyl); K6(Acetyl); K12(Propionyl); K20(Propionyl); K24(Propionyl); K25(Propionyl); K26(Propionyl)	H2AV2 (H2A.Z.8)_ARATH Probable histone H2A variant 2 OS=Arabidopsis thaliana OX=3702 GN=At2g38810 PE=2 SV=1		40	0.0280049	4	63.8484		22975	4105_Dvorackova_Lumos1_propionyl_105min-IS_HCD-OT_wt3.raw	Q9SII0	837.73	2.15	0.0018	HCD (High Energy Collision Dissociation)	MS2
AGKGGKGLLAAKTTAAAANKDSVKKKSISR	N-Term(Propionyl); K3(Propionyl); K6(Propionyl); T14(Propionyl); K20(Propionyl); K24(Propionyl); K25(Propionyl); K26(Propionyl)	H2AV2 (H2A.Z.8)_ARATH Probable histone H2A variant 2 OS=Arabidopsis thaliana OX=3702 GN=At2g38810 PE=2 SV=1	317718	92	5.44712e-07	4	68.0231	68.06	20806	4105_Dvorackova_Lumos1_propionyl_105min-IS_HCD-OT_wt2.raw	Q9SII0	844.735	-0.49	-0.00041	HCD (High Energy Collision Dissociation)	MS2
AGKGGKGLLAAKTTAAAANKDSVKKKSISR	N-Term(Propionyl); K3(Propionyl); K6(Propionyl); T14(Propionyl); K20(Propionyl); K24(Propionyl); K25(Propionyl); K26(Propionyl)	H2AV2 (H2A.Z.8)_ARATH Probable histone H2A variant 2 OS=Arabidopsis thaliana OX=3702 GN=At2g38810 PE=2 SV=1	478815	60	0.00075177	4	68.2063	68.06	24676	4105_Dvorackova_Lumos1_propionyl_105min-IS_HCD-OT_fasnap2.raw	Q9SII0	844.737	1.32	0.00111	HCD (High Energy Collision Dissociation)	MS2
AGKGGKGLLAAKTTAAAANKDSVKKKSISR	N-Term(Propionyl); K3(Propionyl); K6(Propionyl); T14(Propionyl); K20(Propionyl); K24(Propionyl); K25(Propionyl); K26(Propionyl)	H2AV2 (H2A.Z.8)_ARATH Probable histone H2A variant 2 OS=Arabidopsis thaliana OX=3702 GN=At2g38810 PE=2 SV=1	735784	66	0.000190325	4	68.2122	68.3	29246	4105_Dvorackova_Lumos1_propionyl_105min-IS_HCD-OT_nap3.raw	Q9SII0	844.736	0.67	0.00056	HCD (High Energy Collision Dissociation)	MS2
AGKGGKGLLAAKTTAAAANKDSVKKKSISR	N-Term(Propionyl); K3(Propionyl); K6(Propionyl); T13(Propionyl); K20(Propionyl); K24(Propionyl); K25(Propionyl); K26(Propionyl)	H2AV2 (H2A.Z.8)_ARATH Probable histone H2A variant 2 OS=Arabidopsis thaliana OX=3702 GN=At2g38810 PE=2 SV=1	735784	66	0.000190325	4	68.2122	68.3	29246	4105_Dvorackova_Lumos1_propionyl_105min-IS_HCD-OT_nap3.raw	Q9SII0	844.736	0.67	0.00056	HCD (High Energy Collision Dissociation)	MS2
AGKGGKGLLAAKTTAAAANKDSVKKKSISR	N-Term(Propionyl); K3(Propionyl); K6(Propionyl); K12(Propionyl); K20(Propionyl); K24(Propionyl); K25(Propionyl); K26(Propionyl)	H2AV2 (H2A.Z.8)_ARATH Probable histone H2A variant 2 OS=Arabidopsis thaliana OX=3702 GN=At2g38810 PE=2 SV=1	735784	66	0.000190325	4	68.2122	68.3	29246	4105_Dvorackova_Lumos1_propionyl_105min-IS_HCD-OT_nap3.raw	Q9SII0	844.736	0.67	0.00056	HCD (High Energy Collision Dissociation)	MS2
AGKGGKGLLAAKTTAAAANKDSVKKKSISR	N-Term(Propionyl); K3(Propionyl); K6(Propionyl); T13(Propionyl); K20(Propionyl); K24(Propionyl); K25(Propionyl); K26(Propionyl)	H2AV2 (H2A.Z.8)_ARATH Probable histone H2A variant 2 OS=Arabidopsis thaliana OX=3702 GN=At2g38810 PE=2 SV=1	317718	92	5.44712e-07	4	68.0231	68.06	20806	4105_Dvorackova_Lumos1_propionyl_105min-IS_HCD-OT_wt2.raw	Q9SII0	844.735	-0.49	-0.00041	HCD (High Energy Collision Dissociation)	MS2
AGKGGKGLLAAKTTAAAANKDSVKKKSISR	N-Term(Propionyl); K3(Propionyl); K6(Propionyl); K12(Propionyl); K20(Propionyl); K24(Propionyl); K25(Propionyl); K26(Propionyl)	H2AV2 (H2A.Z.8)_ARATH Probable histone H2A variant 2 OS=Arabidopsis thaliana OX=3702 GN=At2g38810 PE=2 SV=1	317718	92	5.44712e-07	4	68.0231	68.06	20806	4105_Dvorackova_Lumos1_propionyl_105min-IS_HCD-OT_wt2.raw	Q9SII0	844.735	-0.49	-0.00041	HCD (High Energy Collision Dissociation)	MS2
AGKGGKGLLAAKTTAAAANKDSVKKKSISR	N-Term(Propionyl); K3(Propionyl); K6(Propionyl); K12(Propionyl); K20(Propionyl); K24(Propionyl); K25(Propionyl); K26(Propionyl)	H2AV2 (H2A.Z.8)_ARATH Probable histone H2A variant 2 OS=Arabidopsis thaliana OX=3702 GN=At2g38810 PE=2 SV=1	478815	60	0.00075177	4	68.2063	68.06	24676	4105_Dvorackova_Lumos1_propionyl_105min-IS_HCD-OT_fasnap2.raw	Q9SII0	844.737	1.32	0.00111	HCD (High Energy Collision Dissociation)	MS2
AGKGGKGLLAAKTTAAAANKDSVKKKSISR	N-Term(Propionyl); K3(Propionyl); K6(Propionyl); K12(Propionyl); K20(Propionyl); K24(Propionyl); K25(Propionyl); K26(Propionyl)	H2AV2 (H2A.Z.8)_ARATH Probable histone H2A variant 2 OS=Arabidopsis thaliana OX=3702 GN=At2g38810 PE=2 SV=1	56518.7	55	0.00216979	4	67.8884	67.86	19919	4105_Dvorackova_Lumos1_propionyl_105min-IS_HCD-OT_fas1.raw	Q9SII0	844.736	-0.05	-5e-05	HCD (High Energy Collision Dissociation)	MS2
AGKGGKGLLAAKTTAAAANKDSVKKKSISR	N-Term(Propionyl); K3(Propionyl); K6(Propionyl); K12(Propionyl); K20(Propionyl); K24(Propionyl); K25(Propionyl); K26(Propionyl)	H2AV2 (H2A.Z.8)_ARATH Probable histone H2A variant 2 OS=Arabidopsis thaliana OX=3702 GN=At2g38810 PE=2 SV=1	233894	118	1.2839e-09	4	68.6906	68.71	20198	4105_Dvorackova_Lumos1_propionyl_105min-IS_HCD-OT_wt6.raw	Q9SII0	844.735	-0.27	-0.00023	HCD (High Energy Collision Dissociation)	MS2
AGKGGKGLLAAKTTAAAANKDSVKKKSISR	N-Term(Prot)(Acetyl); K3(Acetyl); K6(Acetyl); K12(Acetyl); T13(Propionyl); K20(Propionyl); K24(Propionyl); K25(Propionyl); K26(Propionyl)	H2AV2 (H2A.Z.8)_ARATH Probable histone H2A variant 2 OS=Arabidopsis thaliana OX=3702 GN=At2g38810 PE=2 SV=1	315740	77	1.46102e-05	3	68.0216	68.05	24621	4105_Dvorackova_Lumos1_propionyl_105min-IS_HCD-OT_fasnap2.raw	Q9SII0	1125.97	3.08	0.00347	HCD (High Energy Collision Dissociation)	MS2
AGKGGKGLLAAKTTAAAANKDSVKKKSISR	N-Term(Propionyl); K3(Propionyl); K6(Propionyl); T14(Propionyl); K20(Propionyl); K24(Propionyl); K25(Propionyl); K26(Propionyl)	H2AV2 (H2A.Z.8)_ARATH Probable histone H2A variant 2 OS=Arabidopsis thaliana OX=3702 GN=At2g38810 PE=2 SV=1	56518.7	55	0.00216979	4	67.8884	67.86	19919	4105_Dvorackova_Lumos1_propionyl_105min-IS_HCD-OT_fas1.raw	Q9SII0	844.736	-0.05	-5e-05	HCD (High Energy Collision Dissociation)	MS2
AGKGGKGLLAAKTTAAAANKDSVKKKSISR	N-Term(Prot)(Acetyl); K3(Propionyl); K6(Propionyl); K12(Propionyl); K20(Propionyl); K24(Propionyl); K25(Propionyl); K26(Propionyl)	H2AV2 (H2A.Z.8)_ARATH Probable histone H2A variant 2 OS=Arabidopsis thaliana OX=3702 GN=At2g38810 PE=2 SV=1	98493.2	60	0.000884215	4	65.6376	65.94	23068	4105_Dvorackova_Lumos1_propionyl_105min-IS_HCD-OT_wt1.raw	Q9SII0	841.232	0.32	0.00027	HCD (High Energy Collision Dissociation)	MS2
AGKGGKGLLAAKTTAAAANKDSVKKKSISR	N-Term(Prot)(Acetyl); K3(Propionyl); K6(Propionyl); T13(Propionyl); K20(Propionyl); K24(Propionyl); K25(Propionyl); K26(Propionyl)	H2AV2 (H2A.Z.8)_ARATH Probable histone H2A variant 2 OS=Arabidopsis thaliana OX=3702 GN=At2g38810 PE=2 SV=1	98493.2	60	0.000884215	4	65.6376	65.94	23068	4105_Dvorackova_Lumos1_propionyl_105min-IS_HCD-OT_wt1.raw	Q9SII0	841.232	0.32	0.00027	HCD (High Energy Collision Dissociation)	MS2
AGKGGKGLLAAKTTAAAANKDSVKKKSISR	N-Term(Propionyl); K3(Propionyl); K6(Propionyl); T14(Propionyl); K20(Propionyl); K24(Propionyl); K25(Propionyl); K26(Propionyl)	H2AV2 (H2A.Z.8)_ARATH Probable histone H2A variant 2 OS=Arabidopsis thaliana OX=3702 GN=At2g38810 PE=2 SV=1	602986	90	7.25322e-07	4	67.8925	67.9	27263	4105_Dvorackova_Lumos1_propionyl_105min-IS_HCD-OT_nap1.raw	Q9SII0	844.736	-0.2	-0.00017	HCD (High Energy Collision Dissociation)	MS2
AGKGGKGLLAAKTTAAAANKDSVKKKSISR	N-Term(Propionyl); K3(Propionyl); K6(Propionyl); T14(Propionyl); K20(Propionyl); K24(Propionyl); K25(Propionyl); K26(Propionyl)	H2AV2 (H2A.Z.8)_ARATH Probable histone H2A variant 2 OS=Arabidopsis thaliana OX=3702 GN=At2g38810 PE=2 SV=1	143435	66	0.000153863	4	68.5703	68.57	18645	4105_Dvorackova_Lumos1_propionyl_105min-IS_HCD-OT_fas6.raw	Q9SII0	844.738	2.55	0.00215	HCD (High Energy Collision Dissociation)	MS2
AGKGGKGLLAAKTTAAAANKDSVKKKSISR	N-Term(Propionyl); K3(Propionyl); K6(Propionyl); T13(Propionyl); K20(Propionyl); K24(Propionyl); K25(Propionyl); K26(Propionyl)	H2AV2 (H2A.Z.8)_ARATH Probable histone H2A variant 2 OS=Arabidopsis thaliana OX=3702 GN=At2g38810 PE=2 SV=1	143435	66	0.000153863	4	68.5703	68.57	18645	4105_Dvorackova_Lumos1_propionyl_105min-IS_HCD-OT_fas6.raw	Q9SII0	844.738	2.55	0.00215	HCD (High Energy Collision Dissociation)	MS2
AGKGGKGLLAAKTTAAAANKDSVKKKSISR	N-Term(Propionyl); K3(Propionyl); K6(Propionyl); T13(Propionyl); K20(Propionyl); K24(Propionyl); K25(Propionyl); K26(Propionyl)	H2AV2 (H2A.Z.8)_ARATH Probable histone H2A variant 2 OS=Arabidopsis thaliana OX=3702 GN=At2g38810 PE=2 SV=1	56518.7	55	0.00216979	4	67.8884	67.86	19919	4105_Dvorackova_Lumos1_propionyl_105min-IS_HCD-OT_fas1.raw	Q9SII0	844.736	-0.05	-5e-05	HCD (High Energy Collision Dissociation)	MS2
AGKGGKGLLAAKTTAAAANKDSVKKKSISR	N-Term(Propionyl); K3(Propionyl); K6(Propionyl); K12(Propionyl); K20(Propionyl); K24(Propionyl); K25(Propionyl); K26(Propionyl)	H2AV2 (H2A.Z.8)_ARATH Probable histone H2A variant 2 OS=Arabidopsis thaliana OX=3702 GN=At2g38810 PE=2 SV=1	143435	66	0.000153863	4	68.5703	68.57	18645	4105_Dvorackova_Lumos1_propionyl_105min-IS_HCD-OT_fas6.raw	Q9SII0	844.738	2.55	0.00215	HCD (High Energy Collision Dissociation)	MS2
AGKGGKGLLAAKTTAAAANKDSVKKKSISR	N-Term(Propionyl); K3(Propionyl); K6(Propionyl); T13(Propionyl); K20(Propionyl); K24(Propionyl); K25(Propionyl); K26(Propionyl)	H2AV2 (H2A.Z.8)_ARATH Probable histone H2A variant 2 OS=Arabidopsis thaliana OX=3702 GN=At2g38810 PE=2 SV=1	478815	60	0.00075177	4	68.2063	68.06	24676	4105_Dvorackova_Lumos1_propionyl_105min-IS_HCD-OT_fasnap2.raw	Q9SII0	844.737	1.32	0.00111	HCD (High Energy Collision Dissociation)	MS2
AGKGGKGLVAAK	N-Term(Propionyl); K3(Propionyl); K6(Propionyl); K12(Propionyl)	H2AV1 (H2A.Z.11)_ARATH Histone H2A variant 1 OS=Arabidopsis thaliana OX=3702 GN=H2AV PE=1 SV=1	1.01498e+06	32	0.00927678	2	54.0425	54.12	23317	4105_Dvorackova_Lumos1_propionyl_105min-IS_HCD-OT_nap3.raw	O23628	640.882	0.08	5e-05	HCD (High Energy Collision Dissociation)	MS2
AGKGGKGLVAAK	N-Term(Propionyl); K3(Propionyl); K6(Propionyl); K12(Propionyl)	H2AV1 (H2A.Z.11)_ARATH Histone H2A variant 1 OS=Arabidopsis thaliana OX=3702 GN=H2AV PE=1 SV=1	453706	35	0.00545001	2	54.0773	54.1	17701	4105_Dvorackova_Lumos1_propionyl_105min-IS_HCD-OT_wt5.raw	O23628	640.882	-0.2	-0.00013	HCD (High Energy Collision Dissociation)	MS2
AGKGGKGLVAAK	N-Term(Propionyl); K3(Propionyl); K6(Propionyl); K12(Propionyl)	H2AV1 (H2A.Z.11)_ARATH Histone H2A variant 1 OS=Arabidopsis thaliana OX=3702 GN=H2AV PE=1 SV=1	519141	40	0.00168951	2	54.2084	54.25	15748	4105_Dvorackova_Lumos1_propionyl_105min-IS_HCD-OT_nap6_2.raw	O23628	640.881	-1.35	-0.00086	HCD (High Energy Collision Dissociation)	MS2
AGKGGKGLVAAK	N-Term(Propionyl); K3(Propionyl); K6(Acetyl); K12(Propionyl)	H2AV1 (H2A.Z.11)_ARATH Histone H2A variant 1 OS=Arabidopsis thaliana OX=3702 GN=H2AV PE=1 SV=1	461636	35	0.00540601	2	49.9118	50.03	18336	4105_Dvorackova_Lumos1_propionyl_105min-IS_HCD-OT_nap5_Recal.raw	O23628	633.875	0.08	5e-05	HCD (High Energy Collision Dissociation)	MS2
AGKGGKGLVAAK	N-Term(Propionyl); K3(Acetyl); K6(Propionyl); K12(Propionyl)	H2AV1 (H2A.Z.11)_ARATH Histone H2A variant 1 OS=Arabidopsis thaliana OX=3702 GN=H2AV PE=1 SV=1	289713	31	0.0822851	2	49.9383	49.89	15012	4105_Dvorackova_Lumos1_propionyl_105min-IS_HCD-OT_nap2.raw	O23628	633.875	0.49	0.00031	HCD (High Energy Collision Dissociation)	MS2
AGKGGKGLVAAK	N-Term(Propionyl); K3(Propionyl); K6(Propionyl); K12(Propionyl)	H2AV1 (H2A.Z.11)_ARATH Histone H2A variant 1 OS=Arabidopsis thaliana OX=3702 GN=H2AV PE=1 SV=1	524308	35	0.00545001	2	54.2881	54.36	16760	4105_Dvorackova_Lumos1_propionyl_105min-IS_HCD-OT_wt6.raw	O23628	640.882	-0.39	-0.00025	HCD (High Energy Collision Dissociation)	MS2
AGKGGKGLVAAK	N-Term(Propionyl); K3(Propionyl); K6(Acetyl); K12(Propionyl)	H2AV1 (H2A.Z.11)_ARATH Histone H2A variant 1 OS=Arabidopsis thaliana OX=3702 GN=H2AV PE=1 SV=1	300384	39	0.00249389	2	50.071	50.18	15623	4105_Dvorackova_Lumos1_propionyl_105min-IS_HCD-OT_wt6.raw	O23628	633.875	0.1	7e-05	HCD (High Energy Collision Dissociation)	MS2
AGKGGKGLVAAK	N-Term(Propionyl); K3(Acetyl); K6(Propionyl); K12(Propionyl)	H2AV1 (H2A.Z.11)_ARATH Histone H2A variant 1 OS=Arabidopsis thaliana OX=3702 GN=H2AV PE=1 SV=1	461636	35	0.00540601	2	49.9118	50.03	18336	4105_Dvorackova_Lumos1_propionyl_105min-IS_HCD-OT_nap5_Recal.raw	O23628	633.875	0.08	5e-05	HCD (High Energy Collision Dissociation)	MS2
AGKGGKGLVAAK	N-Term(Propionyl); K3(Propionyl); K6(Acetyl); K12(Propionyl)	H2AV1 (H2A.Z.11)_ARATH Histone H2A variant 1 OS=Arabidopsis thaliana OX=3702 GN=H2AV PE=1 SV=1	243775	37	0.00375006	2	49.7888	49.87	16478	4105_Dvorackova_Lumos1_propionyl_105min-IS_HCD-OT_wt2.raw	O23628	633.875	0.59	0.00037	HCD (High Energy Collision Dissociation)	MS2
AGKGGKGLVAAK	N-Term(Propionyl); K3(Acetyl); K6(Propionyl); K12(Propionyl)	H2AV1 (H2A.Z.11)_ARATH Histone H2A variant 1 OS=Arabidopsis thaliana OX=3702 GN=H2AV PE=1 SV=1	243775	37	0.00364786	2	49.7888	49.87	16478	4105_Dvorackova_Lumos1_propionyl_105min-IS_HCD-OT_wt2.raw	O23628	633.875	0.59	0.00037	HCD (High Energy Collision Dissociation)	MS2
AGKGGKGLVAAK	N-Term(Propionyl); K3(Acetyl); K6(Propionyl); K12(Propionyl)	H2AV1 (H2A.Z.11)_ARATH Histone H2A variant 1 OS=Arabidopsis thaliana OX=3702 GN=H2AV PE=1 SV=1	381284	35	0.00535844	2	49.9209	49.99	19496	4105_Dvorackova_Lumos1_propionyl_105min-IS_HCD-OT_fas4.raw	O23628	633.875	0.68	0.00043	HCD (High Energy Collision Dissociation)	MS2
AGKGGKGLVAAK	N-Term(Propionyl); K3(Propionyl); K6(Propionyl); K12(Propionyl)	H2AV1 (H2A.Z.11)_ARATH Histone H2A variant 1 OS=Arabidopsis thaliana OX=3702 GN=H2AV PE=1 SV=1	805201	35	0.00523312	2	54.3071	54.37	18563	4105_Dvorackova_Lumos1_propionyl_105min-IS_HCD-OT_fasnap5_2.raw	O23628	640.882	-1.06	-0.00068	HCD (High Energy Collision Dissociation)	MS2
AGKGGKGLVAAK	N-Term(Propionyl); K3(Propionyl); K6(Acetyl); K12(Propionyl)	H2AV1 (H2A.Z.11)_ARATH Histone H2A variant 1 OS=Arabidopsis thaliana OX=3702 GN=H2AV PE=1 SV=1	381284	35	0.00535844	2	49.9209	49.99	19496	4105_Dvorackova_Lumos1_propionyl_105min-IS_HCD-OT_fas4.raw	O23628	633.875	0.68	0.00043	HCD (High Energy Collision Dissociation)	MS2
AGKGGKGLVAAK	N-Term(Propionyl); K3(Propionyl); K6(Propionyl); K12(Propionyl)	H2AV1 (H2A.Z.11)_ARATH Histone H2A variant 1 OS=Arabidopsis thaliana OX=3702 GN=H2AV PE=1 SV=1	376026	35	0.00626436	2	54.2093	54.24	16769	4105_Dvorackova_Lumos1_propionyl_105min-IS_HCD-OT_fas5.raw	O23628	640.883	1.8	0.00115	HCD (High Energy Collision Dissociation)	MS2
AGKGGKGLVAAKTMAANK	N-Term(Propionyl); K3(Propionyl); K6(Propionyl); T13(Propionyl); K18(Propionyl)	H2AV1 (H2A.Z.11)_ARATH Histone H2A variant 1 OS=Arabidopsis thaliana OX=3702 GN=H2AV PE=1 SV=1	214248	51	0.000602486	2	70.707	70.69	25374	4105_Dvorackova_Lumos1_propionyl_105min-IS_HCD-OT_fasnap2.raw	O23628	977.045	-0.42	-0.00041	HCD (High Energy Collision Dissociation)	MS2
AGKGGKGLVAAKTMAANK	N-Term(Propionyl); K3(Propionyl); K6(Propionyl); K12(Propionyl); K18(Propionyl)	H2AV1 (H2A.Z.11)_ARATH Histone H2A variant 1 OS=Arabidopsis thaliana OX=3702 GN=H2AV PE=1 SV=1	131791	59	7.60233e-05	3	70.6407	70.65	19778	4105_Dvorackova_Lumos1_propionyl_105min-IS_HCD-OT_nap2.raw	O23628	651.7	0.13	9e-05	HCD (High Energy Collision Dissociation)	MS2
AGKGGKGLVAAKTMAANK	N-Term(Propionyl); K3(Propionyl); K6(Propionyl); K12(Propionyl); K18(Propionyl)	H2AV1 (H2A.Z.11)_ARATH Histone H2A variant 1 OS=Arabidopsis thaliana OX=3702 GN=H2AV PE=1 SV=1	553912	35	0.109314	3	70.7899	70.87	30222	4105_Dvorackova_Lumos1_propionyl_105min-IS_HCD-OT_nap3.raw	O23628	651.7	0.41	0.00027	HCD (High Energy Collision Dissociation)	MS2
AGKGGKGLVAAKTMAANK	N-Term(Propionyl); K3(Propionyl); K6(Propionyl); K12(Propionyl); K18(Propionyl)	H2AV1 (H2A.Z.11)_ARATH Histone H2A variant 1 OS=Arabidopsis thaliana OX=3702 GN=H2AV PE=1 SV=1	214248	51	0.000602486	2	70.707	70.69	25374	4105_Dvorackova_Lumos1_propionyl_105min-IS_HCD-OT_fasnap2.raw	O23628	977.045	-0.42	-0.00041	HCD (High Energy Collision Dissociation)	MS2
AGKGGKGLVAAKTMAANK	N-Term(Propionyl); K3(Propionyl); K6(Propionyl); K12(Propionyl); K18(Propionyl)	H2AV1 (H2A.Z.11)_ARATH Histone H2A variant 1 OS=Arabidopsis thaliana OX=3702 GN=H2AV PE=1 SV=1	350785	56	0.000169023	3	70.5009	70.57	28208	4105_Dvorackova_Lumos1_propionyl_105min-IS_HCD-OT_nap1.raw	O23628	651.699	-0.43	-0.00028	HCD (High Energy Collision Dissociation)	MS2
AGKGGKGLVAAKTMAANKDKDKDKK	N-Term(Propionyl); K3(Propionyl); K6(Propionyl); K12(Propionyl); K18(Propionyl); K20(Propionyl); K22(Propionyl); K24(Propionyl); K25(Propionyl)	H2AV1 (H2A.Z.11)_ARATH Histone H2A variant 1 OS=Arabidopsis thaliana OX=3702 GN=H2AV PE=1 SV=1	59822.9	56	0.000968308	3	78.7114	78.64	21258	4105_Dvorackova_Lumos1_propionyl_105min-IS_HCD-OT_nap2.raw	O23628	1012.22	-1.66	-0.00168	HCD (High Energy Collision Dissociation)	MS2
AGKGGKGLVAAKTMAANKDKDKDKK	N-Term(Propionyl); K3(Propionyl); K6(Propionyl); K12(Propionyl); K18(Propionyl); K20(Propionyl); K22(Propionyl); K24(Propionyl); K25(Propionyl)	H2AV1 (H2A.Z.11)_ARATH Histone H2A variant 1 OS=Arabidopsis thaliana OX=3702 GN=H2AV PE=1 SV=1	201684	61	0.000272346	3	78.7812	78.79	32971	4105_Dvorackova_Lumos1_propionyl_105min-IS_HCD-OT_nap3.raw	O23628	1012.22	-0.64	-0.00064	HCD (High Energy Collision Dissociation)	MS2
AGKGGKGLVAAKTMAANKDKDKDKKKPISR	N-Term(Propionyl); K3(Propionyl); K6(Propionyl); K12(Propionyl); T13(Propionyl); K20(Propionyl); K22(Propionyl); K24(Propionyl); K25(Propionyl); K26(Propionyl)	H2AV1 (H2A.Z.11)_ARATH Histone H2A variant 1 OS=Arabidopsis thaliana OX=3702 GN=H2AV PE=1 SV=1	316871	65	0.000190312	4	67.7301	67.69	23628	4105_Dvorackova_Lumos1_propionyl_105min-IS_HCD-OT_wt1.raw	O23628	918.765	-0.74	-0.00068	HCD (High Energy Collision Dissociation)	MS2
AGKGGKGLVAAKTMAANKDKDKDKKKPISR	N-Term(Propionyl); K3(Propionyl); K6(Propionyl); K12(Propionyl); T13(Propionyl); K20(Propionyl); K22(Propionyl); K24(Propionyl); K25(Propionyl); K26(Propionyl)	H2AV1 (H2A.Z.11)_ARATH Histone H2A variant 1 OS=Arabidopsis thaliana OX=3702 GN=H2AV PE=1 SV=1	316871	53	0.0032821	4	67.6283	67.69	23596	4105_Dvorackova_Lumos1_propionyl_105min-IS_HCD-OT_wt1.raw	O23628	918.767	1.39	0.00128	HCD (High Energy Collision Dissociation)	MS2
AGKGGKGLVAAKTMAANKDKDKDKKKPISR	N-Term(Propionyl); K3(Propionyl); K6(Propionyl); K12(Acetyl); T13(Propionyl); K18(Methyl); K20(Propionyl); K22(Propionyl); K24(Propionyl); K25(Propionyl); K26(Propionyl)	H2AV1 (H2A.Z.11)_ARATH Histone H2A variant 1 OS=Arabidopsis thaliana OX=3702 GN=H2AV PE=1 SV=1	316871	65	0.000190312	4	67.7301	67.69	23628	4105_Dvorackova_Lumos1_propionyl_105min-IS_HCD-OT_wt1.raw	O23628	918.765	-0.74	-0.00068	HCD (High Energy Collision Dissociation)	MS2
AGKGGKGLVAAKTMAANKDKDKDKKKPISR	N-Term(Propionyl); K3(Propionyl); K6(Propionyl); T13(Propionyl); K18(Propionyl); K20(Propionyl); K22(Propionyl); K24(Propionyl); K25(Propionyl); K26(Propionyl)	H2AV1 (H2A.Z.11)_ARATH Histone H2A variant 1 OS=Arabidopsis thaliana OX=3702 GN=H2AV PE=1 SV=1	316871	65	0.000190312	4	67.7301	67.69	23628	4105_Dvorackova_Lumos1_propionyl_105min-IS_HCD-OT_wt1.raw	O23628	918.765	-0.74	-0.00068	HCD (High Energy Collision Dissociation)	MS2
AGKGGKGLVAAKTMAANKDKDKDKKKPISR	N-Term(Propionyl); K3(Propionyl); K6(Propionyl); K12(Methyl); T13(Propionyl); K18(Acetyl); K20(Propionyl); K22(Propionyl); K24(Propionyl); K25(Propionyl); K26(Propionyl)	H2AV1 (H2A.Z.11)_ARATH Histone H2A variant 1 OS=Arabidopsis thaliana OX=3702 GN=H2AV PE=1 SV=1	316871	65	0.000190312	4	67.7301	67.69	23628	4105_Dvorackova_Lumos1_propionyl_105min-IS_HCD-OT_wt1.raw	O23628	918.765	-0.74	-0.00068	HCD (High Energy Collision Dissociation)	MS2
AGKGGKGLVAAKTMAANKDKDKDKKKPISR	N-Term(Propionyl); K3(Propionyl); K6(Acetyl); K12(Propionyl); K18(Propionyl); K20(Propionyl); K22(Propionyl); K24(Propionyl); K25(Propionyl); K26(Propionyl)	H2AV1 (H2A.Z.11)_ARATH Histone H2A variant 1 OS=Arabidopsis thaliana OX=3702 GN=H2AV PE=1 SV=1		38	0.083229	4	65.6571		23073	4105_Dvorackova_Lumos1_propionyl_105min-IS_HCD-OT_wt1.raw	O23628	915.261	-0.8	-0.00073	HCD (High Energy Collision Dissociation)	MS2
AGKGGKGLVAAKTMAANKDKDKDKKKPISR	N-Term(Propionyl); K3(Propionyl); K6(Propionyl); K12(Propionyl); K18(Propionyl); K20(Propionyl); K22(Propionyl); K24(Propionyl); K25(Propionyl); K26(Propionyl)	H2AV1 (H2A.Z.11)_ARATH Histone H2A variant 1 OS=Arabidopsis thaliana OX=3702 GN=H2AV PE=1 SV=1	316871	53	0.0032821	4	67.6283	67.69	23596	4105_Dvorackova_Lumos1_propionyl_105min-IS_HCD-OT_wt1.raw	O23628	918.767	1.39	0.00128	HCD (High Energy Collision Dissociation)	MS2
AGKGGKGLVAAKTMAANKDKDKDKKKPISR	N-Term(Propionyl); K3(Propionyl); K6(Propionyl); K12(Propionyl); K18(Propionyl); K20(Propionyl); K22(Propionyl); K24(Propionyl); K25(Propionyl); K26(Propionyl)	H2AV1 (H2A.Z.11)_ARATH Histone H2A variant 1 OS=Arabidopsis thaliana OX=3702 GN=H2AV PE=1 SV=1	316871	65	0.000190312	4	67.7301	67.69	23628	4105_Dvorackova_Lumos1_propionyl_105min-IS_HCD-OT_wt1.raw	O23628	918.765	-0.74	-0.00068	HCD (High Energy Collision Dissociation)	MS2
AGKKLPKEAVTGGVEKKKKR	N-Term(Propionyl); K3(Propionyl); K4(Propionyl); K7(Propionyl); K16(Propionyl); K17(Propionyl); K18(Propionyl); K19(Propionyl)	Histone H2B.3 OS=Arabidopsis thaliana OX=3702 GN=At2g28720 PE=1 SV=3	427042	41	0.0108267	3	56.6596	56.68	16844	4105_Dvorackova_Lumos1_propionyl_105min-IS_HCD-OT_fas2.raw	Q9SI96	867.517	-0.71	-0.00061	HCD (High Energy Collision Dissociation)	MS2
AGKKLPKEAVTGGVEKKKKR	N-Term(Propionyl); K3(Propionyl); K4(Propionyl); K7(Propionyl); K16(Propionyl); K17(Propionyl); K18(Propionyl); K19(Propionyl)	Histone H2B.3 OS=Arabidopsis thaliana OX=3702 GN=At2g28720 PE=1 SV=3	975955	60	0.000146942	3	57.1611	57.25	18598	4105_Dvorackova_Lumos1_propionyl_105min-IS_HCD-OT_wt5.raw	Q9SI96	867.519	1.62	0.0014	HCD (High Energy Collision Dissociation)	MS2
AGKKLPKEAVTGGVEKKKKR	N-Term(Propionyl); K3(Propionyl); K4(Propionyl); K7(Propionyl); K16(Propionyl); K17(Propionyl); K18(Propionyl); K19(Propionyl)	Histone H2B.3 OS=Arabidopsis thaliana OX=3702 GN=At2g28720 PE=1 SV=3	950921	52	0.000755611	3	57.2049	57.28	17563	4105_Dvorackova_Lumos1_propionyl_105min-IS_HCD-OT_fas5.raw	Q9SI96	867.519	1.97	0.00171	HCD (High Energy Collision Dissociation)	MS2
AGKKLPKEAVTGGVEKKKKR	N-Term(Propionyl); K3(Propionyl); K4(Propionyl); K7(Propionyl); K16(Propionyl); K17(Propionyl); K18(Propionyl); K19(Propionyl)	Histone H2B.3 OS=Arabidopsis thaliana OX=3702 GN=At2g28720 PE=1 SV=3	843320	45	0.00438914	3	57.088	57.13	19448	4105_Dvorackova_Lumos1_propionyl_105min-IS_HCD-OT_fasnap5_2.raw	Q9SI96	867.518	0.77	0.00067	HCD (High Energy Collision Dissociation)	MS2
AGKKLPKEAVTGGVEKKKKR	N-Term(Propionyl); K3(Propionyl); K4(Propionyl); K7(Propionyl); K16(Propionyl); K17(Propionyl); K18(Propionyl); K19(Propionyl)	Histone H2B.3 OS=Arabidopsis thaliana OX=3702 GN=At2g28720 PE=1 SV=3	639370	53	0.000693459	3	56.4663	56.57	16612	4105_Dvorackova_Lumos1_propionyl_105min-IS_HCD-OT_nap2.raw	Q9SI96	867.519	1.2	0.00104	HCD (High Energy Collision Dissociation)	MS2
AGKKLPKEAVTGGVEKKKKR	N-Term(Propionyl); K3(Propionyl); K4(Propionyl); K7(Propionyl); K16(Propionyl); K17(Propionyl); K18(Propionyl); K19(Propionyl)	Histone H2B.3 OS=Arabidopsis thaliana OX=3702 GN=At2g28720 PE=1 SV=3	1.40942e+06	43	0.00562958	3	57.0128	57.09	25131	4105_Dvorackova_Lumos1_propionyl_105min-IS_HCD-OT_nap4.raw	Q9SI96	867.521	3.52	0.00305	HCD (High Energy Collision Dissociation)	MS2
AGKKLPKEAVTGGVEKKKKR	N-Term(Propionyl); K3(Propionyl); K4(Propionyl); K7(Propionyl); K16(Propionyl); K17(Propionyl); K18(Propionyl); K19(Propionyl)	Histone H2B.3 OS=Arabidopsis thaliana OX=3702 GN=At2g28720 PE=1 SV=3	2.05708e+06	33	0.0395622	3	56.5688	56.69	20613	4105_Dvorackova_Lumos1_propionyl_105min-IS_HCD-OT_wt3.raw	Q9SI96	867.521	3.59	0.00311	HCD (High Energy Collision Dissociation)	MS2
AGKKLPKEAVTGGVEKKKKR	N-Term(Propionyl); K3(Propionyl); K4(Propionyl); K7(Propionyl); K16(Propionyl); K17(Propionyl); K18(Propionyl); K19(Propionyl)	Histone H2B.3 OS=Arabidopsis thaliana OX=3702 GN=At2g28720 PE=1 SV=3	603974	42	0.00831966	3	57.1581	57.22	17502	4105_Dvorackova_Lumos1_propionyl_105min-IS_HCD-OT_wt6.raw	Q9SI96	867.518	0.49	0.00043	HCD (High Energy Collision Dissociation)	MS2
AGKKLPKEAVTGGVEKKKKR	N-Term(Propionyl); K3(Propionyl); K4(Propionyl); K7(Propionyl); K16(Propionyl); K17(Propionyl); K18(Propionyl); K19(Propionyl)	Histone H2B.3 OS=Arabidopsis thaliana OX=3702 GN=At2g28720 PE=1 SV=3	538141	43	0.00626604	3	56.4299	56.48	22221	4105_Dvorackova_Lumos1_propionyl_105min-IS_HCD-OT_fasnap1.raw	Q9SI96	867.518	0.14	0.00012	HCD (High Energy Collision Dissociation)	MS2
AGKKLPKEAVTGGVEKKKKR	N-Term(Propionyl); K3(Propionyl); K4(Propionyl); K7(Propionyl); K16(Propionyl); K17(Propionyl); K18(Propionyl); K19(Propionyl)	Histone H2B.3 OS=Arabidopsis thaliana OX=3702 GN=At2g28720 PE=1 SV=3	244500	43	0.00603121	3	57.0456	57.11	16404	4105_Dvorackova_Lumos1_propionyl_105min-IS_HCD-OT_nap6_2.raw	Q9SI96	867.515	-2.75	-0.00238	HCD (High Energy Collision Dissociation)	MS2
AGKKLPKEAVTGGVEKKKKR	N-Term(Propionyl); K3(Propionyl); K4(Propionyl); K7(Propionyl); K16(Propionyl); K17(Propionyl); K18(Propionyl); K19(Propionyl)	Histone H2B.3 OS=Arabidopsis thaliana OX=3702 GN=At2g28720 PE=1 SV=3	346690	41	0.00871756	3	57.1013	57.15	17997	4105_Dvorackova_Lumos1_propionyl_105min-IS_HCD-OT_fasnap6.raw	Q9SI96	867.516	-1.83	-0.00159	HCD (High Energy Collision Dissociation)	MS2
AGKKLPKEAVTGGVEKKKKR	N-Term(Propionyl); K3(Propionyl); K4(Propionyl); K7(Propionyl); K16(Propionyl); K17(Propionyl); K18(Propionyl); K19(Propionyl)	Histone H2B.3 OS=Arabidopsis thaliana OX=3702 GN=At2g28720 PE=1 SV=3	1.51444e+06	53	0.000761195	3	56.9221	56.99	24580	4105_Dvorackova_Lumos1_propionyl_105min-IS_HCD-OT_nap3.raw	Q9SI96	867.518	-0.14	-0.00012	HCD (High Energy Collision Dissociation)	MS2
AGKKLPKEAVTGGVEKKKKR	N-Term(Propionyl); K3(Propionyl); K4(Propionyl); K7(Propionyl); K16(Propionyl); K17(Propionyl); K18(Propionyl); K19(Propionyl)	Histone H2B.3 OS=Arabidopsis thaliana OX=3702 GN=At2g28720 PE=1 SV=3	901868	44	0.00722437	3	56.6185	56.68	20870	4105_Dvorackova_Lumos1_propionyl_105min-IS_HCD-OT_fasnap2.raw	Q9SI96	867.516	-1.41	-0.00122	HCD (High Energy Collision Dissociation)	MS2
AGKKLPKEAVTGGVEKKKKR	N-Term(Propionyl); K3(Propionyl); K4(Propionyl); K7(Propionyl); K16(Propionyl); K17(Propionyl); K18(Propionyl); K19(Propionyl)	Histone H2B.3 OS=Arabidopsis thaliana OX=3702 GN=At2g28720 PE=1 SV=3	625913	48	0.00194994	3	57.0136	57.05	20501	4105_Dvorackova_Lumos1_propionyl_105min-IS_HCD-OT_nap5_Recal.raw	Q9SI96	867.518	0.79	0.00069	HCD (High Energy Collision Dissociation)	MS2
AGKKLPKEAVTGGVEKKKKR	N-Term(Propionyl); K3(Propionyl); K4(Propionyl); K7(Propionyl); K16(Propionyl); K17(Propionyl); K18(Propionyl); K19(Propionyl)	Histone H2B.3 OS=Arabidopsis thaliana OX=3702 GN=At2g28720 PE=1 SV=3	464961	48	0.00216282	3	56.732	56.69	18979	4105_Dvorackova_Lumos1_propionyl_105min-IS_HCD-OT_fasnap3.raw	Q9SI96	867.518	0.91	0.00079	HCD (High Energy Collision Dissociation)	MS2
AGKKLPKEAVTGGVEKKKKR	N-Term(Propionyl); K3(Propionyl); K4(Propionyl); K7(Propionyl); K16(Propionyl); K17(Propionyl); K18(Propionyl); K19(Propionyl)	Histone H2B.3 OS=Arabidopsis thaliana OX=3702 GN=At2g28720 PE=1 SV=3	303289	37	0.0204175	3	56.7059	56.73	15825	4105_Dvorackova_Lumos1_propionyl_105min-IS_HCD-OT_fas3.raw	Q9SI96	867.518	0	0	HCD (High Energy Collision Dissociation)	MS2
AGKKLPKEAVTGGVEKKKKR	N-Term(Propionyl); K3(Propionyl); K4(Propionyl); K7(Propionyl); K16(Propionyl); K17(Propionyl); K18(Propionyl); K19(Propionyl)	Histone H2B.3 OS=Arabidopsis thaliana OX=3702 GN=At2g28720 PE=1 SV=3	842107	30	0.0948426	3	57.136	57.1	22019	4105_Dvorackova_Lumos1_propionyl_105min-IS_HCD-OT_fas4.raw	Q9SI96	867.517	-0.49	-0.00043	HCD (High Energy Collision Dissociation)	MS2
AGKKLPKEAVTGGVEKKKKR	N-Term(Propionyl); K3(Propionyl); K4(Propionyl); K7(Propionyl); K16(Propionyl); K17(Propionyl); K18(Propionyl); K19(Propionyl)	Histone H2B.3 OS=Arabidopsis thaliana OX=3702 GN=At2g28720 PE=1 SV=3	2.04116e+06	39	0.0120007	3	56.4517	56.56	20463	4105_Dvorackova_Lumos1_propionyl_105min-IS_HCD-OT_wt1.raw	Q9SI96	867.519	1.41	0.00122	HCD (High Energy Collision Dissociation)	MS2
AGKKLPKEAVTGGVEKKKKR	N-Term(Propionyl); K3(Propionyl); K4(Propionyl); K7(Propionyl); K16(Propionyl); K17(Propionyl); K18(Propionyl); K19(Propionyl)	Histone H2B.3 OS=Arabidopsis thaliana OX=3702 GN=At2g28720 PE=1 SV=3	646315	59	0.000202826	3	56.4708	56.45	17507	4105_Dvorackova_Lumos1_propionyl_105min-IS_HCD-OT_fas1.raw	Q9SI96	867.517	-1.2	-0.00104	HCD (High Energy Collision Dissociation)	MS2
AGKKLPKEAVTGGVEKKKKR	N-Term(Propionyl); K3(Propionyl); K4(Propionyl); K7(Propionyl); K16(Propionyl); K17(Propionyl); K18(Propionyl); K19(Propionyl)	Histone H2B.3 OS=Arabidopsis thaliana OX=3702 GN=At2g28720 PE=1 SV=3	1.66683e+06	34	0.0352374	3	56.4751	56.57	22782	4105_Dvorackova_Lumos1_propionyl_105min-IS_HCD-OT_nap1.raw	Q9SI96	867.518	-0.07	-6e-05	HCD (High Energy Collision Dissociation)	MS2
AGKKLPKEAVTGGVEKKKKR	N-Term(Propionyl); K3(Propionyl); K4(Propionyl); K7(Propionyl); K16(Propionyl); K17(Propionyl); K18(Propionyl); K19(Propionyl)	Histone H2B.3 OS=Arabidopsis thaliana OX=3702 GN=At2g28720 PE=1 SV=3	222700	45	0.00484726	3	57.2642	57.2	15494	4105_Dvorackova_Lumos1_propionyl_105min-IS_HCD-OT_fas6.raw	Q9SI96	867.517	-0.71	-0.00061	HCD (High Energy Collision Dissociation)	MS2
AGKKLPKEPAGAGDKKKKR	N-Term(Propionyl); K3(Propionyl); K4(Propionyl); K7(Propionyl); K15(Propionyl); K16(Propionyl); K17(Propionyl); K18(Propionyl)	Histone H2B.10 OS=Arabidopsis thaliana OX=3702 GN=At5g22880 PE=1 SV=3	1.3041e+06	43	0.00877755	3	44.7042	44.78	16574	4105_Dvorackova_Lumos1_propionyl_105min-IS_HCD-OT_fasnap4.raw	Q9FFC0	819.149	2.21	0.00181	HCD (High Energy Collision Dissociation)	MS2
AGKKLPKEPAGAGDKKKKR	N-Term(Propionyl); K3(Propionyl); K4(Propionyl); K7(Propionyl); K15(Propionyl); K16(Propionyl); K17(Propionyl); K18(Propionyl)	Histone H2B.10 OS=Arabidopsis thaliana OX=3702 GN=At5g22880 PE=1 SV=3; Histone H2B OS=Arabidopsis thaliana OX=3702 GN=At5g22880 PE=2 SV=1	621286	46	0.0060851	3	44.8045	44.86	12790	4105_Dvorackova_Lumos1_propionyl_105min-IS_HCD-OT_fas6.raw	Q9FFC0; Q0WS75	819.147	-0.63	-0.00051	HCD (High Energy Collision Dissociation)	MS2
AGKKLPKEPAGAGDKKKKR	N-Term(Propionyl); K3(Propionyl); K4(Propionyl); K7(Propionyl); K15(Propionyl); K16(Propionyl); K17(Propionyl); K18(Propionyl)	Histone H2B.10 OS=Arabidopsis thaliana OX=3702 GN=At5g22880 PE=1 SV=3; Histone H2B OS=Arabidopsis thaliana OX=3702 GN=At5g22880 PE=2 SV=1	934728	47	0.00517926	3	44.7776	44.83	14456	4105_Dvorackova_Lumos1_propionyl_105min-IS_HCD-OT_fasnap6.raw	Q9FFC0; Q0WS75	819.147	-0.4	-0.00033	HCD (High Energy Collision Dissociation)	MS2
AGKKLPKEPAGAGDKKKKR	N-Term(Propionyl); K3(Propionyl); K4(Propionyl); K7(Propionyl); K15(Propionyl); K16(Propionyl); K17(Propionyl); K18(Propionyl)	Histone H2B.10 OS=Arabidopsis thaliana OX=3702 GN=At5g22880 PE=1 SV=3; Histone H2B OS=Arabidopsis thaliana OX=3702 GN=At5g22880 PE=2 SV=1	1.47672e+06	45	0.00785574	3	44.3682	44.45	13528	4105_Dvorackova_Lumos1_propionyl_105min-IS_HCD-OT_nap2.raw	Q9FFC0; Q0WS75	819.147	-0.33	-0.00027	HCD (High Energy Collision Dissociation)	MS2
AGKKLPKEPAGAGDKKKKR	N-Term(Propionyl); K3(Propionyl); K4(Propionyl); K7(Propionyl); K15(Propionyl); K16(Propionyl); K17(Propionyl); K18(Propionyl)	Histone H2B.10 OS=Arabidopsis thaliana OX=3702 GN=At5g22880 PE=1 SV=3; Histone H2B OS=Arabidopsis thaliana OX=3702 GN=At5g22880 PE=2 SV=1	900635	45	0.00749108	3	44.4189	44.5	15006	4105_Dvorackova_Lumos1_propionyl_105min-IS_HCD-OT_fasnap3.raw	Q9FFC0; Q0WS75	819.148	0.12	0.0001	HCD (High Energy Collision Dissociation)	MS2
AGKKLPKEPAGAGDKKKKR	N-Term(Propionyl); K3(Propionyl); K4(Propionyl); K7(Propionyl); K15(Propionyl); K16(Propionyl); K17(Propionyl); K18(Propionyl)	Histone H2B.10 OS=Arabidopsis thaliana OX=3702 GN=At5g22880 PE=1 SV=3	3.61816e+06	38	0.0279991	3	44.3985	44.51	16273	4105_Dvorackova_Lumos1_propionyl_105min-IS_HCD-OT_wt3.raw	Q9FFC0	819.148	0.27	0.00022	HCD (High Energy Collision Dissociation)	MS2
AGKKLPKEPAGAGDKKKKR	N-Term(Propionyl); K3(Propionyl); K4(Propionyl); K7(Propionyl); K15(Propionyl); K16(Propionyl); K17(Propionyl); K18(Propionyl)	Histone H2B.10 OS=Arabidopsis thaliana OX=3702 GN=At5g22880 PE=1 SV=3	1725237	34	0.0671793	3	44.4784	44.54	16416	4105_Dvorackova_Lumos1_propionyl_105min-IS_HCD-OT_fasnap2.raw	Q9FFC0	819.147	-0.33	-0.00027	HCD (High Energy Collision Dissociation)	MS2
AGKKLPKEPAGAGDKKKKR	N-Term(Propionyl); K3(Propionyl); K4(Propionyl); K7(Propionyl); K15(Propionyl); K16(Propionyl); K17(Propionyl); K18(Propionyl)	Histone H2B.10 OS=Arabidopsis thaliana OX=3702 GN=At5g22880 PE=1 SV=3; Histone H2B OS=Arabidopsis thaliana OX=3702 GN=At5g22880 PE=2 SV=1	1.02736e+06	48	0.00403729	3	44.7074	44.79	17399	4105_Dvorackova_Lumos1_propionyl_105min-IS_HCD-OT_fas4.raw	Q9FFC0; Q0WS75	819.146	-1.37	-0.00112	HCD (High Energy Collision Dissociation)	MS2
AGKKLPKEPAGAGDKKKKR	N-Term(Propionyl); K3(Propionyl); K4(Propionyl); K7(Propionyl); K15(Propionyl); K16(Propionyl); K17(Propionyl); K18(Propionyl)	Histone H2B.10 OS=Arabidopsis thaliana OX=3702 GN=At5g22880 PE=1 SV=3; Histone H2B OS=Arabidopsis thaliana OX=3702 GN=At5g22880 PE=2 SV=1	2.22739e+06	44	0.00956293	3	44.7597	44.82	14075	4105_Dvorackova_Lumos1_propionyl_105min-IS_HCD-OT_wt6.raw	Q9FFC0; Q0WS75	819.147	-0.7	-0.00057	HCD (High Energy Collision Dissociation)	MS2
AGKKLPKEPAGAGDKKKKR	N-Term(Propionyl); K3(Propionyl); K4(Propionyl); K7(Propionyl); K15(Propionyl); K16(Propionyl); K17(Propionyl); K18(Propionyl)	Histone H2B.10 OS=Arabidopsis thaliana OX=3702 GN=At5g22880 PE=1 SV=3; Histone H2B OS=Arabidopsis thaliana OX=3702 GN=At5g22880 PE=2 SV=1	2.06864e+06	45	0.00828508	3	44.7038	44.76	19574	4105_Dvorackova_Lumos1_propionyl_105min-IS_HCD-OT_nap4.raw	Q9FFC0; Q0WS75	819.147	-0.26	-0.00021	HCD (High Energy Collision Dissociation)	MS2
AGKKLPKEPAGAGDKKKKR	N-Term(Propionyl); K3(Propionyl); K4(Propionyl); K7(Propionyl); K15(Propionyl); K16(Propionyl); K17(Propionyl); K18(Propionyl)	Histone H2B.10 OS=Arabidopsis thaliana OX=3702 GN=At5g22880 PE=1 SV=3; Histone H2B OS=Arabidopsis thaliana OX=3702 GN=At5g22880 PE=2 SV=1	1.25858e+06	51	0.00201518	3	44.6646	44.75	16599	4105_Dvorackova_Lumos1_propionyl_105min-IS_HCD-OT_nap5_Recal.raw	Q9FFC0; Q0WS75	819.148	1.07	0.00087	HCD (High Energy Collision Dissociation)	MS2
AGKKLPKEPAGAGDKKKKR	N-Term(Propionyl); K3(Propionyl); K4(Propionyl); K7(Propionyl); K15(Propionyl); K16(Propionyl); K17(Propionyl); K18(Propionyl)	Histone H2B.10 OS=Arabidopsis thaliana OX=3702 GN=At5g22880 PE=1 SV=3; Histone H2B OS=Arabidopsis thaliana OX=3702 GN=At5g22880 PE=2 SV=1	1.50213e+06	48	0.00428762	3	44.8272	44.92	14036	4105_Dvorackova_Lumos1_propionyl_105min-IS_HCD-OT_fas5.raw	Q9FFC0; Q0WS75	819.147	-0.18	-0.00015	HCD (High Energy Collision Dissociation)	MS2
AGKKLPKEPAGAGDKKKKR	N-Term(Propionyl); K3(Propionyl); K4(Propionyl); K7(Propionyl); K15(Propionyl); K16(Propionyl); K17(Propionyl); K18(Propionyl)	Histone H2B.10 OS=Arabidopsis thaliana OX=3702 GN=At5g22880 PE=1 SV=3; Histone H2B OS=Arabidopsis thaliana OX=3702 GN=At5g22880 PE=2 SV=1	2.38121e+06	49	0.00365003	3	44.509	44.58	15035	4105_Dvorackova_Lumos1_propionyl_105min-IS_HCD-OT_wt2.raw	Q9FFC0; Q0WS75	819.147	-0.26	-0.00021	HCD (High Energy Collision Dissociation)	MS2
AGKKLPKEPAGAGDKKKKR	N-Term(Propionyl); K3(Propionyl); K4(Propionyl); K7(Propionyl); K15(Propionyl); K16(Propionyl); K17(Propionyl); K18(Propionyl)	Histone H2B.10 OS=Arabidopsis thaliana OX=3702 GN=At5g22880 PE=1 SV=3; Histone H2B OS=Arabidopsis thaliana OX=3702 GN=At5g22880 PE=2 SV=1	4238561	49	0.0028219	3	44.3177	44.43	16537	4105_Dvorackova_Lumos1_propionyl_105min-IS_HCD-OT_wt1.raw	Q9FFC0; Q0WS75	819.149	1.46	0.0012	HCD (High Energy Collision Dissociation)	MS2
AGKKLPKEPAGAGDKKKKR	N-Term(Propionyl); K3(Propionyl); K4(Propionyl); K7(Propionyl); K15(Propionyl); K16(Propionyl); K17(Propionyl); K18(Propionyl)	Histone H2B.10 OS=Arabidopsis thaliana OX=3702 GN=At5g22880 PE=1 SV=3	2.60584e+06	40	0.0171106	3	44.6687	44.8	18039	4105_Dvorackova_Lumos1_propionyl_105min-IS_HCD-OT_wt4.raw	Q9FFC0	819.149	1.24	0.00101	HCD (High Energy Collision Dissociation)	MS2
AGKKLPKEPAGAGDKKKKR	N-Term(Propionyl); K3(Propionyl); K4(Propionyl); K7(Propionyl); K15(Propionyl); K16(Propionyl); K17(Propionyl); K18(Propionyl)	Histone H2B.10 OS=Arabidopsis thaliana OX=3702 GN=At5g22880 PE=1 SV=3	1.58437e+06	37	0.0349046	3	44.7239	44.85	14670	4105_Dvorackova_Lumos1_propionyl_105min-IS_HCD-OT_wt5.raw	Q9FFC0	819.147	-1.15	-0.00094	HCD (High Energy Collision Dissociation)	MS2
AGKKLPKEPAGAGDKKKKR	N-Term(Propionyl); K3(Propionyl); K4(Propionyl); K7(Propionyl); K15(Propionyl); K16(Propionyl); K17(Propionyl); K18(Propionyl)	Histone H2B.10 OS=Arabidopsis thaliana OX=3702 GN=At5g22880 PE=1 SV=3; Histone H2B OS=Arabidopsis thaliana OX=3702 GN=At5g22880 PE=2 SV=1	1.44329e+06	47	0.00595918	3	44.2644	44.36	14300	4105_Dvorackova_Lumos1_propionyl_105min-IS_HCD-OT_fas1.raw	Q9FFC0; Q0WS75	819.147	-0.33	-0.00027	HCD (High Energy Collision Dissociation)	MS2
AGKKLPKEPAGAGDKKKKR	N-Term(Propionyl); K3(Propionyl); K4(Propionyl); K7(Propionyl); K15(Propionyl); K16(Propionyl); K17(Propionyl); K18(Propionyl)	Histone H2B.10 OS=Arabidopsis thaliana OX=3702 GN=At5g22880 PE=1 SV=3; Histone H2B OS=Arabidopsis thaliana OX=3702 GN=At5g22880 PE=2 SV=1	991107	48	0.00445189	3	44.5916	44.67	13116	4105_Dvorackova_Lumos1_propionyl_105min-IS_HCD-OT_nap6_2.raw	Q9FFC0; Q0WS75	819.148	0.34	0.00028	HCD (High Energy Collision Dissociation)	MS2
AGKKLPKEPAGAGDKKKKR	N-Term(Propionyl); K3(Propionyl); K4(Propionyl); K7(Propionyl); K15(Propionyl); K16(Propionyl); K17(Propionyl); K18(Propionyl)	Histone H2B.10 OS=Arabidopsis thaliana OX=3702 GN=At5g22880 PE=1 SV=3; Histone H2B OS=Arabidopsis thaliana OX=3702 GN=At5g22880 PE=2 SV=1	1.15293e+06	46	0.00699987	3	44.4325	44.54	13162	4105_Dvorackova_Lumos1_propionyl_105min-IS_HCD-OT_fas3.raw	Q9FFC0; Q0WS75	819.147	-1.22	-0.001	HCD (High Energy Collision Dissociation)	MS2
AGKKLPKEPAGAGDKKKKR	N-Term(Propionyl); K3(Propionyl); K4(Propionyl); K7(Propionyl); K15(Propionyl); K16(Propionyl); K17(Propionyl); K18(Propionyl)	Histone H2B.10 OS=Arabidopsis thaliana OX=3702 GN=At5g22880 PE=1 SV=3; Histone H2B OS=Arabidopsis thaliana OX=3702 GN=At5g22880 PE=2 SV=1	1.10412e+06	46	0.00745052	3	44.4736	44.52	14002	4105_Dvorackova_Lumos1_propionyl_105min-IS_HCD-OT_fas2.raw	Q9FFC0; Q0WS75	819.147	-0.33	-0.00027	HCD (High Energy Collision Dissociation)	MS2
AGKKLPKEPAGAGDKKKKR	N-Term(Propionyl); K3(Propionyl); K4(Propionyl); K7(Propionyl); K15(Propionyl); K16(Propionyl); K17(Propionyl); K18(Propionyl)	Histone H2B.10 OS=Arabidopsis thaliana OX=3702 GN=At5g22880 PE=1 SV=3; Histone H2B OS=Arabidopsis thaliana OX=3702 GN=At5g22880 PE=2 SV=1	2.54629e+06	48	0.00437792	3	44.3168	44.44	17638	4105_Dvorackova_Lumos1_propionyl_105min-IS_HCD-OT_nap1.raw	Q9FFC0; Q0WS75	819.147	-0.48	-0.00039	HCD (High Energy Collision Dissociation)	MS2
AGKKLPKEPAGAGDKKKKR	N-Term(Propionyl); K3(Propionyl); K4(Propionyl); K7(Propionyl); K15(Propionyl); K16(Propionyl); K17(Propionyl); K18(Propionyl)	Histone H2B.10 OS=Arabidopsis thaliana OX=3702 GN=At5g22880 PE=1 SV=3	1.08705e+06	40	0.0179981	3	44.8092	44.83	15199	4105_Dvorackova_Lumos1_propionyl_105min-IS_HCD-OT_fasnap5_2.raw	Q9FFC0	819.147	-0.4	-0.00033	HCD (High Energy Collision Dissociation)	MS2
AGKKLPKEPAGAGDKKKKR	N-Term(Propionyl); K3(Propionyl); K4(Propionyl); K7(Propionyl); K15(Propionyl); K16(Propionyl); K17(Propionyl); K18(Propionyl)	Histone H2B.10 OS=Arabidopsis thaliana OX=3702 GN=At5g22880 PE=1 SV=3; Histone H2B OS=Arabidopsis thaliana OX=3702 GN=At5g22880 PE=2 SV=1	2.48842e+06	45	0.00897982	3	44.7055	44.81	19139	4105_Dvorackova_Lumos1_propionyl_105min-IS_HCD-OT_nap3.raw	Q9FFC0; Q0WS75	819.147	-0.4	-0.00033	HCD (High Energy Collision Dissociation)	MS2
AGKKLPPKEAGDKKKKR	N-Term(Propionyl); K3(Propionyl); K4(Propionyl); K8(Propionyl); K13(Propionyl); K14(Propionyl); K15(Propionyl); K16(Propionyl)	Histone H2B.1 OS=Arabidopsis thaliana OX=3702 GN=At1g07790 PE=1 SV=3	625759	31	0.0920738	3	45.5305	45.16	15334	4105_Dvorackova_Lumos1_propionyl_105min-IS_HCD-OT_wt2.raw	Q9LQQ4	776.462	1.27	0.00099	HCD (High Energy Collision Dissociation)	MS2
AGKKLPPKEAGDKKKKR	N-Term(Propionyl); K3(Propionyl); K4(Propionyl); K8(Propionyl); K13(Propionyl); K14(Propionyl); K15(Propionyl); K16(Propionyl)	Histone H2B.1 OS=Arabidopsis thaliana OX=3702 GN=At1g07790 PE=1 SV=3	1.24561e+06	37	0.0269573	3	44.7755	45	16701	4105_Dvorackova_Lumos1_propionyl_105min-IS_HCD-OT_wt1.raw	Q9LQQ4	776.461	-0.46	-0.00036	HCD (High Energy Collision Dissociation)	MS2
AGKYAER	N-Term(Propionyl); K3(Propionyl)	Histone H2A OS=Arabidopsis thaliana OX=3702 GN=AXX17_At4g31350 PE=3 SV=1; H2A6 (H2A.1)_ARATH Histone H2A.6 OS=Arabidopsis thaliana OX=3702 GN=RAT5 PE=1 SV=1; Histone H2A OS=Arabidopsis thaliana OX=3702 GN=AXX17_At1g49200 PE=3 SV=1	4786651	35	0.000840103	2	27.3904	27.43	7773	4105_Dvorackova_Lumos1_propionyl_105min-IS_HCD-OT_fasnap3.raw	A0A384LFJ0; Q9LD28; Q9S9K7;A0A178WEZ4	453.738	-0.08	-4e-05	HCD (High Energy Collision Dissociation)	MS2
AGKYAER	N-Term(Propionyl); K3(Propionyl)	Histone H2A OS=Arabidopsis thaliana OX=3702 GN=AXX17_At4g31350 PE=3 SV=1; H2A6 (H2A.1)_ARATH Histone H2A.6 OS=Arabidopsis thaliana OX=3702 GN=RAT5 PE=1 SV=1; Histone H2A OS=Arabidopsis thaliana OX=3702 GN=AXX17_At1g49200 PE=3 SV=1	5.94333e+06	34	0.00113066	2	27.3245	27.39	8577	4105_Dvorackova_Lumos1_propionyl_105min-IS_HCD-OT_fasnap1.raw	A0A384LFJ0; Q9LD28; Q9S9K7;A0A178WEZ4	453.738	0.25	0.00011	HCD (High Energy Collision Dissociation)	MS2
AGKYAER	N-Term(Propionyl); K3(Propionyl)	Histone H2A OS=Arabidopsis thaliana OX=3702 GN=AXX17_At4g31350 PE=3 SV=1; H2A6 (H2A.1)_ARATH Histone H2A.6 OS=Arabidopsis thaliana OX=3702 GN=RAT5 PE=1 SV=1; Histone H2A OS=Arabidopsis thaliana OX=3702 GN=AXX17_At1g49200 PE=3 SV=1	6.01502e+06	35	0.000843981	2	27.3741	27.43	8546	4105_Dvorackova_Lumos1_propionyl_105min-IS_HCD-OT_nap5_Recal.raw	A0A384LFJ0; Q9LD28; Q9S9K7;A0A178WEZ4	453.738	0.84	0.00038	HCD (High Energy Collision Dissociation)	MS2
AGKYAER	N-Term(Propionyl); K3(Propionyl)	Histone H2A OS=Arabidopsis thaliana OX=3702 GN=AXX17_At4g31350 PE=3 SV=1; H2A6 (H2A.1)_ARATH Histone H2A.6 OS=Arabidopsis thaliana OX=3702 GN=RAT5 PE=1 SV=1; Histone H2A OS=Arabidopsis thaliana OX=3702 GN=AXX17_At1g49200 PE=3 SV=1	7047782	36	0.000752199	2	27.5775	27.62	9308	4105_Dvorackova_Lumos1_propionyl_105min-IS_HCD-OT_wt4.raw	A0A384LFJ0; Q9LD28; Q9S9K7;A0A178WEZ4	453.737	-0.96	-0.00043	HCD (High Energy Collision Dissociation)	MS2
AGKYAER	N-Term(Propionyl); K3(Propionyl)	Histone H2A OS=Arabidopsis thaliana OX=3702 GN=AXX17_At4g31350 PE=3 SV=1; H2A6 (H2A.1)_ARATH Histone H2A.6 OS=Arabidopsis thaliana OX=3702 GN=RAT5 PE=1 SV=1; Histone H2A OS=Arabidopsis thaliana OX=3702 GN=AXX17_At1g49200 PE=3 SV=1	1.59275e+06	34	0.00111002	2	27.3502	27.4	7169	4105_Dvorackova_Lumos1_propionyl_105min-IS_HCD-OT_wt5.raw	A0A384LFJ0; Q9LD28; Q9S9K7;A0A178WEZ4	453.738	0.25	0.00011	HCD (High Energy Collision Dissociation)	MS2
AGKYAER	N-Term(Propionyl); K3(Propionyl)	Histone H2A OS=Arabidopsis thaliana OX=3702 GN=AXX17_At4g31350 PE=3 SV=1; H2A6 (H2A.1)_ARATH Histone H2A.6 OS=Arabidopsis thaliana OX=3702 GN=RAT5 PE=1 SV=1; Histone H2A OS=Arabidopsis thaliana OX=3702 GN=AXX17_At1g49200 PE=3 SV=1	3.55562e+06	35	0.000836243	2	27.4002	27.44	7187	4105_Dvorackova_Lumos1_propionyl_105min-IS_HCD-OT_nap2.raw	A0A384LFJ0; Q9LD28; Q9S9K7;A0A178WEZ4	453.738	-0.08	-4e-05	HCD (High Energy Collision Dissociation)	MS2
AGKYAER	N-Term(Propionyl); K3(Propionyl)	Histone H2A OS=Arabidopsis thaliana OX=3702 GN=AXX17_At4g31350 PE=3 SV=1; H2A6 (H2A.1)_ARATH Histone H2A.6 OS=Arabidopsis thaliana OX=3702 GN=RAT5 PE=1 SV=1; Histone H2A OS=Arabidopsis thaliana OX=3702 GN=AXX17_At1g49200 PE=3 SV=1	5338172	34	0.00101003	2	27.536	27.57	8941	4105_Dvorackova_Lumos1_propionyl_105min-IS_HCD-OT_fas4.raw	A0A384LFJ0; Q9LD28; Q9S9K7;A0A178WEZ4	453.738	-0.22	-0.0001	HCD (High Energy Collision Dissociation)	MS2
AGKYAER	N-Term(Propionyl); K3(Propionyl)	Histone H2A OS=Arabidopsis thaliana OX=3702 GN=AXX17_At4g31350 PE=3 SV=1; H2A6 (H2A.1)_ARATH Histone H2A.6 OS=Arabidopsis thaliana OX=3702 GN=RAT5 PE=1 SV=1; Histone H2A OS=Arabidopsis thaliana OX=3702 GN=AXX17_At1g49200 PE=3 SV=1	1.07083e+06	35	0.000904342	2	27.4358	27.46	7653	4105_Dvorackova_Lumos1_propionyl_105min-IS_HCD-OT_fas2.raw	A0A384LFJ0; Q9LD28; Q9S9K7;A0A178WEZ4	453.738	0.12	5e-05	HCD (High Energy Collision Dissociation)	MS2
AGKYAER	N-Term(Propionyl); K3(Propionyl)	Histone H2A OS=Arabidopsis thaliana OX=3702 GN=AXX17_At4g31350 PE=3 SV=1; H2A6 (H2A.1)_ARATH Histone H2A.6 OS=Arabidopsis thaliana OX=3702 GN=RAT5 PE=1 SV=1; Histone H2A OS=Arabidopsis thaliana OX=3702 GN=AXX17_At1g49200 PE=3 SV=1	4.28177e+06	34	0.00101235	2	27.5319	27.57	7342	4105_Dvorackova_Lumos1_propionyl_105min-IS_HCD-OT_fasnap5_2.raw	A0A384LFJ0; Q9LD28; Q9S9K7;A0A178WEZ4	453.738	0.32	0.00015	HCD (High Energy Collision Dissociation)	MS2
AGKYAER	N-Term(Propionyl); K3(Propionyl)	Histone H2A OS=Arabidopsis thaliana OX=3702 GN=AXX17_At4g31350 PE=3 SV=1; H2A6 (H2A.1)_ARATH Histone H2A.6 OS=Arabidopsis thaliana OX=3702 GN=RAT5 PE=1 SV=1; Histone H2A OS=Arabidopsis thaliana OX=3702 GN=AXX17_At1g49200 PE=3 SV=1	4.35301e+06	36	0.000741878	2	27.4163	27.47	7424	4105_Dvorackova_Lumos1_propionyl_105min-IS_HCD-OT_wt6.raw	A0A384LFJ0; Q9LD28; Q9S9K7;A0A178WEZ4	453.737	-0.49	-0.00022	HCD (High Energy Collision Dissociation)	MS2
AGKYAER	N-Term(Propionyl); K3(Propionyl)	Histone H2A OS=Arabidopsis thaliana OX=3702 GN=AXX17_At4g31350 PE=3 SV=1; H2A6 (H2A.1)_ARATH Histone H2A.6 OS=Arabidopsis thaliana OX=3702 GN=RAT5 PE=1 SV=1; Histone H2A OS=Arabidopsis thaliana OX=3702 GN=AXX17_At1g49200 PE=3 SV=1	3776770	34	0.00111258	2	27.4076	27.47	8428	4105_Dvorackova_Lumos1_propionyl_105min-IS_HCD-OT_fasnap2.raw	A0A384LFJ0; Q9LD28; Q9S9K7;A0A178WEZ4	453.738	-0.22	-0.0001	HCD (High Energy Collision Dissociation)	MS2
AGKYAER	N-Term(Propionyl); K3(Propionyl)	Histone H2A OS=Arabidopsis thaliana OX=3702 GN=AXX17_At4g31350 PE=3 SV=1; H2A6 (H2A.1)_ARATH Histone H2A.6 OS=Arabidopsis thaliana OX=3702 GN=RAT5 PE=1 SV=1; Histone H2A OS=Arabidopsis thaliana OX=3702 GN=AXX17_At1g49200 PE=3 SV=1	1048763	33	0.00139102	2	27.4272	27.46	7225	4105_Dvorackova_Lumos1_propionyl_105min-IS_HCD-OT_fas3.raw	A0A384LFJ0; Q9LD28; Q9S9K7;A0A178WEZ4	453.738	-0.02	-1e-05	HCD (High Energy Collision Dissociation)	MS2
AGKYAER	N-Term(Propionyl); K3(Propionyl)	Histone H2A OS=Arabidopsis thaliana OX=3702 GN=AXX17_At4g31350 PE=3 SV=1; H2A6 (H2A.1)_ARATH Histone H2A.6 OS=Arabidopsis thaliana OX=3702 GN=RAT5 PE=1 SV=1; Histone H2A OS=Arabidopsis thaliana OX=3702 GN=AXX17_At1g49200 PE=3 SV=1	3896409	32	0.00172716	2	27.4288	27.48	8047	4105_Dvorackova_Lumos1_propionyl_105min-IS_HCD-OT_wt2.raw	A0A384LFJ0; Q9LD28; Q9S9K7;A0A178WEZ4	453.738	-0.08	-4e-05	HCD (High Energy Collision Dissociation)	MS2
AGKYAER	N-Term(Propionyl); K3(Propionyl)	Histone H2A OS=Arabidopsis thaliana OX=3702 GN=AXX17_At4g31350 PE=3 SV=1; H2A6 (H2A.1)_ARATH Histone H2A.6 OS=Arabidopsis thaliana OX=3702 GN=RAT5 PE=1 SV=1; Histone H2A OS=Arabidopsis thaliana OX=3702 GN=AXX17_At1g49200 PE=3 SV=1	1.64823e+06	33	0.00137509	2	27.3465	27.39	7635	4105_Dvorackova_Lumos1_propionyl_105min-IS_HCD-OT_fas1.raw	A0A384LFJ0; Q9LD28; Q9S9K7;A0A178WEZ4	453.737	-1.03	-0.00047	HCD (High Energy Collision Dissociation)	MS2
AGKYAER	N-Term(Propionyl); K3(Propionyl)	Histone H2A OS=Arabidopsis thaliana OX=3702 GN=AXX17_At4g31350 PE=3 SV=1; H2A6 (H2A.1)_ARATH Histone H2A.6 OS=Arabidopsis thaliana OX=3702 GN=RAT5 PE=1 SV=1; Histone H2A OS=Arabidopsis thaliana OX=3702 GN=AXX17_At1g49200 PE=3 SV=1	2.58172e+06	33	0.00133762	2	27.4322	27.46	7002	4105_Dvorackova_Lumos1_propionyl_105min-IS_HCD-OT_nap6_2.raw	A0A384LFJ0; Q9LD28; Q9S9K7;A0A178WEZ4	453.737	-0.49	-0.00022	HCD (High Energy Collision Dissociation)	MS2
AGKYAER	N-Term(Propionyl); K3(Propionyl)	Histone H2A OS=Arabidopsis thaliana OX=3702 GN=AXX17_At4g31350 PE=3 SV=1; H2A6 (H2A.1)_ARATH Histone H2A.6 OS=Arabidopsis thaliana OX=3702 GN=RAT5 PE=1 SV=1; Histone H2A OS=Arabidopsis thaliana OX=3702 GN=AXX17_At1g49200 PE=3 SV=1	2.16877e+06	32	0.00173114	2	27.365	27.42	6969	4105_Dvorackova_Lumos1_propionyl_105min-IS_HCD-OT_fas6.raw	A0A384LFJ0; Q9LD28; Q9S9K7;A0A178WEZ4	453.738	-0.15	-7e-05	HCD (High Energy Collision Dissociation)	MS2
AGKYAER	N-Term(Propionyl); K3(Propionyl)	Histone H2A OS=Arabidopsis thaliana OX=3702 GN=AXX17_At4g31350 PE=3 SV=1; H2A6 (H2A.1)_ARATH Histone H2A.6 OS=Arabidopsis thaliana OX=3702 GN=RAT5 PE=1 SV=1; Histone H2A OS=Arabidopsis thaliana OX=3702 GN=AXX17_At1g49200 PE=3 SV=1	3.69132e+06	31	0.00237866	2	27.3859	27.43	8618	4105_Dvorackova_Lumos1_propionyl_105min-IS_HCD-OT_nap1.raw	A0A384LFJ0; Q9LD28; Q9S9K7;A0A178WEZ4	453.738	1.4	0.00063	HCD (High Energy Collision Dissociation)	MS2
AGKYAER	N-Term(Propionyl); K3(Propionyl)	Histone H2A OS=Arabidopsis thaliana OX=3702 GN=AXX17_At4g31350 PE=3 SV=1; H2A6 (H2A.1)_ARATH Histone H2A.6 OS=Arabidopsis thaliana OX=3702 GN=RAT5 PE=1 SV=1; Histone H2A OS=Arabidopsis thaliana OX=3702 GN=AXX17_At1g49200 PE=3 SV=1	6056258	34	0.00111258	2	27.3802	27.44	8654	4105_Dvorackova_Lumos1_propionyl_105min-IS_HCD-OT_wt1.raw	A0A384LFJ0; Q9LD28; Q9S9K7;A0A178WEZ4	453.737	-0.35	-0.00016	HCD (High Energy Collision Dissociation)	MS2
AGKYAER	N-Term(Propionyl); K3(Propionyl)	Histone H2A OS=Arabidopsis thaliana OX=3702 GN=AXX17_At4g31350 PE=3 SV=1; H2A6 (H2A.1)_ARATH Histone H2A.6 OS=Arabidopsis thaliana OX=3702 GN=RAT5 PE=1 SV=1; Histone H2A OS=Arabidopsis thaliana OX=3702 GN=AXX17_At1g49200 PE=3 SV=1	2.75058e+06	35	0.000861654	2	27.4489	27.48	8383	4105_Dvorackova_Lumos1_propionyl_105min-IS_HCD-OT_wt3.raw	A0A384LFJ0; Q9LD28; Q9S9K7;A0A178WEZ4	453.738	-0.08	-4e-05	HCD (High Energy Collision Dissociation)	MS2
AGKYAER	N-Term(Propionyl); K3(Propionyl)	Histone H2A OS=Arabidopsis thaliana OX=3702 GN=AXX17_At4g31350 PE=3 SV=1; H2A6 (H2A.1)_ARATH Histone H2A.6 OS=Arabidopsis thaliana OX=3702 GN=RAT5 PE=1 SV=1; Histone H2A OS=Arabidopsis thaliana OX=3702 GN=AXX17_At1g49200 PE=3 SV=1	2.4388e+06	36	0.00064318	2	27.4971	27.56	6967	4105_Dvorackova_Lumos1_propionyl_105min-IS_HCD-OT_fas5.raw	A0A384LFJ0; Q9LD28; Q9S9K7;A0A178WEZ4	453.737	-0.55	-0.00025	HCD (High Energy Collision Dissociation)	MS2
AGKYAER	N-Term(Propionyl); K3(Propionyl)	Histone H2A OS=Arabidopsis thaliana OX=3702 GN=AXX17_At4g31350 PE=3 SV=1; H2A6 (H2A.1)_ARATH Histone H2A.6 OS=Arabidopsis thaliana OX=3702 GN=RAT5 PE=1 SV=1; Histone H2A OS=Arabidopsis thaliana OX=3702 GN=AXX17_At1g49200 PE=3 SV=1	4961301	34	0.00110747	2	27.4023	27.46	7380	4105_Dvorackova_Lumos1_propionyl_105min-IS_HCD-OT_fasnap6.raw	A0A384LFJ0; Q9LD28; Q9S9K7;A0A178WEZ4	453.737	-0.76	-0.00034	HCD (High Energy Collision Dissociation)	MS2
AGKYAER	N-Term(Propionyl); K3(Propionyl)	Histone H2A OS=Arabidopsis thaliana OX=3702 GN=AXX17_At4g31350 PE=3 SV=1; H2A6 (H2A.1)_ARATH Histone H2A.6 OS=Arabidopsis thaliana OX=3702 GN=RAT5 PE=1 SV=1; Histone H2A OS=Arabidopsis thaliana OX=3702 GN=AXX17_At1g49200 PE=3 SV=1	2842654	34	0.00114903	2	27.5209	27.57	8223	4105_Dvorackova_Lumos1_propionyl_105min-IS_HCD-OT_fasnap4.raw	A0A384LFJ0; Q9LD28; Q9S9K7;A0A178WEZ4	453.738	0.05	2e-05	HCD (High Energy Collision Dissociation)	MS2
AGKYAER	N-Term(Propionyl); K3(Propionyl)	Histone H2A OS=Arabidopsis thaliana OX=3702 GN=AXX17_At4g31350 PE=3 SV=1; H2A6 (H2A.1)_ARATH Histone H2A.6 OS=Arabidopsis thaliana OX=3702 GN=RAT5 PE=1 SV=1; Histone H2A OS=Arabidopsis thaliana OX=3702 GN=AXX17_At1g49200 PE=3 SV=1	5.97159e+06	32	0.00186132	2	27.4606	27.52	9467	4105_Dvorackova_Lumos1_propionyl_105min-IS_HCD-OT_nap3.raw	A0A384LFJ0; Q9LD28; Q9S9K7;A0A178WEZ4	453.737	-2.1	-0.00095	HCD (High Energy Collision Dissociation)	MS2
AGKYAER	N-Term(Propionyl); K3(Propionyl)	Histone H2A OS=Arabidopsis thaliana OX=3702 GN=AXX17_At4g31350 PE=3 SV=1; H2A6 (H2A.1)_ARATH Histone H2A.6 OS=Arabidopsis thaliana OX=3702 GN=RAT5 PE=1 SV=1; Histone H2A OS=Arabidopsis thaliana OX=3702 GN=AXX17_At1g49200 PE=3 SV=1	5.8456e+06	36	0.00076972	2	27.5001	27.53	9634	4105_Dvorackova_Lumos1_propionyl_105min-IS_HCD-OT_nap4.raw	A0A384LFJ0; Q9LD28; Q9S9K7;A0A178WEZ4	453.737	-0.69	-0.00031	HCD (High Energy Collision Dissociation)	MS2
AGLQFPVGR	N-Term(Propionyl)	H2A5 (H2A.W.7)_ARATH Probable histone H2A.5 OS=Arabidopsis thaliana OX=3702 GN=At5g27670 PE=1 SV=1; H2A7 (H2A.W.6)_ARATH Probable histone H2A.7 OS=Arabidopsis thaliana OX=3702 GN=At5g59870 PE=1 SV=1; Histone H2A OS=Arabidopsis thaliana OX=3702 GN=AXX17_At4g31350 PE=3 SV=1; Histone H2A OS=Arabidopsis thaliana OX=3702 GN=AXX17_At1g45260 PE=3 SV=1; H2A6 (H2A.1)_ARATH Histone H2A.6 OS=Arabidopsis tha…	10230810	38	0.000685106	2	38.5468	38.72	12378	4105_Dvorackova_Lumos1_propionyl_105min-IS_HCD-OT_fas1.raw	Q94F49; Q9FJE8; A0A384LFJ0; A0A178WDN2; Q9LD28; Q9LHQ5; F0W0T3; A0A178UHR5; O04848;A0A178W8H7; Q9S9K7;A0A178WEZ4; Q9C944	500.782	0.1	5e-05	HCD (High Energy Collision Dissociation)	MS2
AGLQFPVGR	N-Term(Propionyl)	H2A5 (H2A.W.7)_ARATH Probable histone H2A.5 OS=Arabidopsis thaliana OX=3702 GN=At5g27670 PE=1 SV=1; H2A7 (H2A.W.6)_ARATH Probable histone H2A.7 OS=Arabidopsis thaliana OX=3702 GN=At5g59870 PE=1 SV=1; Histone H2A OS=Arabidopsis thaliana OX=3702 GN=AXX17_At4g31350 PE=3 SV=1; Histone H2A OS=Arabidopsis thaliana OX=3702 GN=AXX17_At1g45260 PE=3 SV=1; H2A6 (H2A.1)_ARATH Histone H2A.6 OS=Arabidopsis tha…	41729760	39	0.000566554	2	39.7534	39.86	12581	4105_Dvorackova_Lumos1_propionyl_105min-IS_HCD-OT_fas2.raw	Q94F49; Q9FJE8; A0A384LFJ0; A0A178WDN2; Q9LD28; Q9LHQ5; F0W0T3; A0A178UHR5; O04848;A0A178W8H7; Q9S9K7;A0A178WEZ4; Q9C944	500.782	0.16	8e-05	HCD (High Energy Collision Dissociation)	MS2
AGLQFPVGR	N-Term(Propionyl)	H2A5 (H2A.W.7)_ARATH Probable histone H2A.5 OS=Arabidopsis thaliana OX=3702 GN=At5g27670 PE=1 SV=1; H2A7 (H2A.W.6)_ARATH Probable histone H2A.7 OS=Arabidopsis thaliana OX=3702 GN=At5g59870 PE=1 SV=1; Histone H2A OS=Arabidopsis thaliana OX=3702 GN=AXX17_At4g31350 PE=3 SV=1; Histone H2A OS=Arabidopsis thaliana OX=3702 GN=AXX17_At1g45260 PE=3 SV=1; H2A6 (H2A.1)_ARATH Histone H2A.6 OS=Arabidopsis tha…	51567960	48	7.05924e-05	2	39.6337	39.71	12774	4105_Dvorackova_Lumos1_propionyl_105min-IS_HCD-OT_fas1.raw	Q94F49; Q9FJE8; A0A384LFJ0; A0A178WDN2; Q9LD28; Q9LHQ5; F0W0T3; A0A178UHR5; O04848;A0A178W8H7; Q9S9K7;A0A178WEZ4; Q9C944	500.782	-0.02	-1e-05	HCD (High Energy Collision Dissociation)	MS2
AGLQFPVGR	N-Term(Propionyl)	H2A5 (H2A.W.7)_ARATH Probable histone H2A.5 OS=Arabidopsis thaliana OX=3702 GN=At5g27670 PE=1 SV=1; H2A7 (H2A.W.6)_ARATH Probable histone H2A.7 OS=Arabidopsis thaliana OX=3702 GN=At5g59870 PE=1 SV=1; Histone H2A OS=Arabidopsis thaliana OX=3702 GN=AXX17_At4g31350 PE=3 SV=1; Histone H2A OS=Arabidopsis thaliana OX=3702 GN=AXX17_At1g45260 PE=3 SV=1; H2A6 (H2A.1)_ARATH Histone H2A.6 OS=Arabidopsis tha…	63071384	39	0.000559446	2	39.9191	40.08	12349	4105_Dvorackova_Lumos1_propionyl_105min-IS_HCD-OT_fas5.raw	Q94F49; Q9FJE8; A0A384LFJ0; A0A178WDN2; Q9LD28; Q9LHQ5; F0W0T3; A0A178UHR5; O04848;A0A178W8H7; Q9S9K7;A0A178WEZ4; Q9C944	500.782	-0.45	-0.00022	HCD (High Energy Collision Dissociation)	MS2
AGLQFPVGR	N-Term(Propionyl)	H2A5 (H2A.W.7)_ARATH Probable histone H2A.5 OS=Arabidopsis thaliana OX=3702 GN=At5g27670 PE=1 SV=1; H2A7 (H2A.W.6)_ARATH Probable histone H2A.7 OS=Arabidopsis thaliana OX=3702 GN=At5g59870 PE=1 SV=1; Histone H2A OS=Arabidopsis thaliana OX=3702 GN=AXX17_At4g31350 PE=3 SV=1; Histone H2A OS=Arabidopsis thaliana OX=3702 GN=AXX17_At1g45260 PE=3 SV=1; H2A6 (H2A.1)_ARATH Histone H2A.6 OS=Arabidopsis tha…	9464852	38	0.00079755	2	38.6761	38.86	12221	4105_Dvorackova_Lumos1_propionyl_105min-IS_HCD-OT_fas2.raw	Q94F49; Q9FJE8; A0A384LFJ0; A0A178WDN2; Q9LD28; Q9LHQ5; F0W0T3; A0A178UHR5; O04848;A0A178W8H7; Q9S9K7;A0A178WEZ4; Q9C944	500.782	-0.2	-0.0001	HCD (High Energy Collision Dissociation)	MS2
AGLQFPVGR	N-Term(Propionyl)	H2A5 (H2A.W.7)_ARATH Probable histone H2A.5 OS=Arabidopsis thaliana OX=3702 GN=At5g27670 PE=1 SV=1; H2A7 (H2A.W.6)_ARATH Probable histone H2A.7 OS=Arabidopsis thaliana OX=3702 GN=At5g59870 PE=1 SV=1; Histone H2A OS=Arabidopsis thaliana OX=3702 GN=AXX17_At4g31350 PE=3 SV=1; Histone H2A OS=Arabidopsis thaliana OX=3702 GN=AXX17_At1g45260 PE=3 SV=1; H2A6 (H2A.1)_ARATH Histone H2A.6 OS=Arabidopsis tha…	75454960	45	0.000209981	2	39.7662	39.9	13492	4105_Dvorackova_Lumos1_propionyl_105min-IS_HCD-OT_wt2.raw	Q94F49; Q9FJE8; A0A384LFJ0; A0A178WDN2; Q9LD28; Q9LHQ5; F0W0T3; A0A178UHR5; O04848;A0A178W8H7; Q9S9K7;A0A178WEZ4; Q9C944	500.783	0.53	0.00026	HCD (High Energy Collision Dissociation)	MS2
AGLQFPVGR	N-Term(Propionyl)	H2A5 (H2A.W.7)_ARATH Probable histone H2A.5 OS=Arabidopsis thaliana OX=3702 GN=At5g27670 PE=1 SV=1; H2A7 (H2A.W.6)_ARATH Probable histone H2A.7 OS=Arabidopsis thaliana OX=3702 GN=At5g59870 PE=1 SV=1; Histone H2A OS=Arabidopsis thaliana OX=3702 GN=AXX17_At4g31350 PE=3 SV=1; Histone H2A OS=Arabidopsis thaliana OX=3702 GN=AXX17_At1g45260 PE=3 SV=1; H2A6 (H2A.1)_ARATH Histone H2A.6 OS=Arabidopsis tha…	18769154	38	0.000724032	2	38.8576	39.05	14003	4105_Dvorackova_Lumos1_propionyl_105min-IS_HCD-OT_fasnap4.raw	Q94F49; Q9FJE8; A0A384LFJ0; A0A178WDN2; Q9LD28; Q9LHQ5; F0W0T3; A0A178UHR5; O04848;A0A178W8H7; Q9S9K7;A0A178WEZ4; Q9C944	500.782	-0.08	-4e-05	HCD (High Energy Collision Dissociation)	MS2
AGLQFPVGR		H2A5 (H2A.W.7)_ARATH Probable histone H2A.5 OS=Arabidopsis thaliana OX=3702 GN=At5g27670 PE=1 SV=1; H2A7 (H2A.W.6)_ARATH Probable histone H2A.7 OS=Arabidopsis thaliana OX=3702 GN=At5g59870 PE=1 SV=1; Histone H2A OS=Arabidopsis thaliana OX=3702 GN=AXX17_At4g31350 PE=3 SV=1; Histone H2A OS=Arabidopsis thaliana OX=3702 GN=AXX17_At1g45260 PE=3 SV=1; H2A6 (H2A.1)_ARATH Histone H2A.6 OS=Arabidopsis tha…	2903632	42	0.000294686	2	28.6416	28.72	10198	4105_Dvorackova_Lumos1_propionyl_105min-IS_HCD-OT_nap3.raw	Q94F49; Q9FJE8; A0A384LFJ0; A0A178WDN2; Q9LD28; Q9LHQ5; F0W0T3; A0A178UHR5; O04848;A0A178W8H7; Q9S9K7;A0A178WEZ4; Q9C944	472.769	0.01	1e-05	HCD (High Energy Collision Dissociation)	MS2
AGLQFPVGR	N-Term(Propionyl)	H2A5 (H2A.W.7)_ARATH Probable histone H2A.5 OS=Arabidopsis thaliana OX=3702 GN=At5g27670 PE=1 SV=1; H2A7 (H2A.W.6)_ARATH Probable histone H2A.7 OS=Arabidopsis thaliana OX=3702 GN=At5g59870 PE=1 SV=1; Histone H2A OS=Arabidopsis thaliana OX=3702 GN=AXX17_At4g31350 PE=3 SV=1; Histone H2A OS=Arabidopsis thaliana OX=3702 GN=AXX17_At1g45260 PE=3 SV=1; H2A6 (H2A.1)_ARATH Histone H2A.6 OS=Arabidopsis tha…	80498648	45	0.00014281	2	39.8933	40.01	12797	4105_Dvorackova_Lumos1_propionyl_105min-IS_HCD-OT_fasnap6.raw	Q94F49; Q9FJE8; A0A384LFJ0; A0A178WDN2; Q9LD28; Q9LHQ5; F0W0T3; A0A178UHR5; O04848;A0A178W8H7; Q9S9K7;A0A178WEZ4; Q9C944	500.782	-0.75	-0.00038	HCD (High Energy Collision Dissociation)	MS2
AGLQFPVGR		H2A5 (H2A.W.7)_ARATH Probable histone H2A.5 OS=Arabidopsis thaliana OX=3702 GN=At5g27670 PE=1 SV=1; H2A7 (H2A.W.6)_ARATH Probable histone H2A.7 OS=Arabidopsis thaliana OX=3702 GN=At5g59870 PE=1 SV=1; Histone H2A OS=Arabidopsis thaliana OX=3702 GN=AXX17_At4g31350 PE=3 SV=1; Histone H2A OS=Arabidopsis thaliana OX=3702 GN=AXX17_At1g45260 PE=3 SV=1; H2A6 (H2A.1)_ARATH Histone H2A.6 OS=Arabidopsis tha…		39	0.000603059	2	28.7765		7559	4105_Dvorackova_Lumos1_propionyl_105min-IS_HCD-OT_fas5.raw	Q94F49; Q9FJE8; A0A384LFJ0; A0A178WDN2; Q9LD28; Q9LHQ5; F0W0T3; A0A178UHR5; O04848;A0A178W8H7; Q9S9K7;A0A178WEZ4; Q9C944	472.769	0.08	4e-05	HCD (High Energy Collision Dissociation)	MS2
AGLQFPVGR		H2A5 (H2A.W.7)_ARATH Probable histone H2A.5 OS=Arabidopsis thaliana OX=3702 GN=At5g27670 PE=1 SV=1; H2A7 (H2A.W.6)_ARATH Probable histone H2A.7 OS=Arabidopsis thaliana OX=3702 GN=At5g59870 PE=1 SV=1; Histone H2A OS=Arabidopsis thaliana OX=3702 GN=AXX17_At4g31350 PE=3 SV=1; Histone H2A OS=Arabidopsis thaliana OX=3702 GN=AXX17_At1g45260 PE=3 SV=1; H2A6 (H2A.1)_ARATH Histone H2A.6 OS=Arabidopsis tha…	311004	42	0.000323401	2	28.6003	28.59	8174	4105_Dvorackova_Lumos1_propionyl_105min-IS_HCD-OT_fas2.raw	Q94F49; Q9FJE8; A0A384LFJ0; A0A178WDN2; Q9LD28; Q9LHQ5; F0W0T3; A0A178UHR5; O04848;A0A178W8H7; Q9S9K7;A0A178WEZ4; Q9C944	472.77	1.88	0.00089	HCD (High Energy Collision Dissociation)	MS2
AGLQFPVGR	N-Term(Propionyl)	H2A5 (H2A.W.7)_ARATH Probable histone H2A.5 OS=Arabidopsis thaliana OX=3702 GN=At5g27670 PE=1 SV=1; H2A7 (H2A.W.6)_ARATH Probable histone H2A.7 OS=Arabidopsis thaliana OX=3702 GN=At5g59870 PE=1 SV=1; Histone H2A OS=Arabidopsis thaliana OX=3702 GN=AXX17_At4g31350 PE=3 SV=1; Histone H2A OS=Arabidopsis thaliana OX=3702 GN=AXX17_At1g45260 PE=3 SV=1; H2A6 (H2A.1)_ARATH Histone H2A.6 OS=Arabidopsis tha…	24377458	38	0.00079755	2	38.763	38.99	16133	4105_Dvorackova_Lumos1_propionyl_105min-IS_HCD-OT_nap3.raw	Q94F49; Q9FJE8; A0A384LFJ0; A0A178WDN2; Q9LD28; Q9LHQ5; F0W0T3; A0A178UHR5; O04848;A0A178W8H7; Q9S9K7;A0A178WEZ4; Q9C944	500.782	-0.14	-7e-05	HCD (High Energy Collision Dissociation)	MS2
AGLQFPVGR	N-Term(Propionyl)	H2A5 (H2A.W.7)_ARATH Probable histone H2A.5 OS=Arabidopsis thaliana OX=3702 GN=At5g27670 PE=1 SV=1; H2A7 (H2A.W.6)_ARATH Probable histone H2A.7 OS=Arabidopsis thaliana OX=3702 GN=At5g59870 PE=1 SV=1; Histone H2A OS=Arabidopsis thaliana OX=3702 GN=AXX17_At4g31350 PE=3 SV=1; Histone H2A OS=Arabidopsis thaliana OX=3702 GN=AXX17_At1g45260 PE=3 SV=1; H2A6 (H2A.1)_ARATH Histone H2A.6 OS=Arabidopsis tha…	91380952	39	0.000550501	2	39.7234	39.87	14463	4105_Dvorackova_Lumos1_propionyl_105min-IS_HCD-OT_fasnap2.raw	Q94F49; Q9FJE8; A0A384LFJ0; A0A178WDN2; Q9LD28; Q9LHQ5; F0W0T3; A0A178UHR5; O04848;A0A178W8H7; Q9S9K7;A0A178WEZ4; Q9C944	500.782	-0.02	-1e-05	HCD (High Energy Collision Dissociation)	MS2
AGLQFPVGR	N-Term(Propionyl)	H2A5 (H2A.W.7)_ARATH Probable histone H2A.5 OS=Arabidopsis thaliana OX=3702 GN=At5g27670 PE=1 SV=1; H2A7 (H2A.W.6)_ARATH Probable histone H2A.7 OS=Arabidopsis thaliana OX=3702 GN=At5g59870 PE=1 SV=1; Histone H2A OS=Arabidopsis thaliana OX=3702 GN=AXX17_At4g31350 PE=3 SV=1; Histone H2A OS=Arabidopsis thaliana OX=3702 GN=AXX17_At1g45260 PE=3 SV=1; H2A6 (H2A.1)_ARATH Histone H2A.6 OS=Arabidopsis tha…	35420072	45	0.000179635	2	39.7086	39.84	11816	4105_Dvorackova_Lumos1_propionyl_105min-IS_HCD-OT_fas3.raw	Q94F49; Q9FJE8; A0A384LFJ0; A0A178WDN2; Q9LD28; Q9LHQ5; F0W0T3; A0A178UHR5; O04848;A0A178W8H7; Q9S9K7;A0A178WEZ4; Q9C944	500.782	0.22	0.00011	HCD (High Energy Collision Dissociation)	MS2
AGLQFPVGR	N-Term(Propionyl)	H2A5 (H2A.W.7)_ARATH Probable histone H2A.5 OS=Arabidopsis thaliana OX=3702 GN=At5g27670 PE=1 SV=1; H2A7 (H2A.W.6)_ARATH Probable histone H2A.7 OS=Arabidopsis thaliana OX=3702 GN=At5g59870 PE=1 SV=1; Histone H2A OS=Arabidopsis thaliana OX=3702 GN=AXX17_At4g31350 PE=3 SV=1; Histone H2A OS=Arabidopsis thaliana OX=3702 GN=AXX17_At1g45260 PE=3 SV=1; H2A6 (H2A.1)_ARATH Histone H2A.6 OS=Arabidopsis tha…	98669224	40	0.000423407	2	39.9217	40.07	14485	4105_Dvorackova_Lumos1_propionyl_105min-IS_HCD-OT_fasnap4.raw	Q94F49; Q9FJE8; A0A384LFJ0; A0A178WDN2; Q9LD28; Q9LHQ5; F0W0T3; A0A178UHR5; O04848;A0A178W8H7; Q9S9K7;A0A178WEZ4; Q9C944	500.782	-0.02	-1e-05	HCD (High Energy Collision Dissociation)	MS2
AGLQFPVGR		H2A5 (H2A.W.7)_ARATH Probable histone H2A.5 OS=Arabidopsis thaliana OX=3702 GN=At5g27670 PE=1 SV=1; H2A7 (H2A.W.6)_ARATH Probable histone H2A.7 OS=Arabidopsis thaliana OX=3702 GN=At5g59870 PE=1 SV=1; Histone H2A OS=Arabidopsis thaliana OX=3702 GN=AXX17_At4g31350 PE=3 SV=1; Histone H2A OS=Arabidopsis thaliana OX=3702 GN=AXX17_At1g45260 PE=3 SV=1; H2A6 (H2A.1)_ARATH Histone H2A.6 OS=Arabidopsis tha…	1.30165e+06	43	0.000247948	2	28.6355	28.63	8648	4105_Dvorackova_Lumos1_propionyl_105min-IS_HCD-OT_wt2.raw	Q94F49; Q9FJE8; A0A384LFJ0; A0A178WDN2; Q9LD28; Q9LHQ5; F0W0T3; A0A178UHR5; O04848;A0A178W8H7; Q9S9K7;A0A178WEZ4; Q9C944	472.769	0.2	0.0001	HCD (High Energy Collision Dissociation)	MS2
AGLQFPVGR	N-Term(Propionyl)	H2A5 (H2A.W.7)_ARATH Probable histone H2A.5 OS=Arabidopsis thaliana OX=3702 GN=At5g27670 PE=1 SV=1; H2A7 (H2A.W.6)_ARATH Probable histone H2A.7 OS=Arabidopsis thaliana OX=3702 GN=At5g59870 PE=1 SV=1; Histone H2A OS=Arabidopsis thaliana OX=3702 GN=AXX17_At4g31350 PE=3 SV=1; Histone H2A OS=Arabidopsis thaliana OX=3702 GN=AXX17_At1g45260 PE=3 SV=1; H2A6 (H2A.1)_ARATH Histone H2A.6 OS=Arabidopsis tha…	16895948	41	0.000503955	2	38.65	38.87	14001	4105_Dvorackova_Lumos1_propionyl_105min-IS_HCD-OT_fasnap2.raw	Q94F49; Q9FJE8; A0A384LFJ0; A0A178WDN2; Q9LD28; Q9LHQ5; F0W0T3; A0A178UHR5; O04848;A0A178W8H7; Q9S9K7;A0A178WEZ4; Q9C944	500.783	0.28	0.00014	HCD (High Energy Collision Dissociation)	MS2
AGLQFPVGR	N-Term(Propionyl)	H2A5 (H2A.W.7)_ARATH Probable histone H2A.5 OS=Arabidopsis thaliana OX=3702 GN=At5g27670 PE=1 SV=1; H2A7 (H2A.W.6)_ARATH Probable histone H2A.7 OS=Arabidopsis thaliana OX=3702 GN=At5g59870 PE=1 SV=1; Histone H2A OS=Arabidopsis thaliana OX=3702 GN=AXX17_At4g31350 PE=3 SV=1; Histone H2A OS=Arabidopsis thaliana OX=3702 GN=AXX17_At1g45260 PE=3 SV=1; H2A6 (H2A.1)_ARATH Histone H2A.6 OS=Arabidopsis tha…	13257151	37	0.00153946	2	38.8043	38.99	12394	4105_Dvorackova_Lumos1_propionyl_105min-IS_HCD-OT_fasnap6.raw	Q94F49; Q9FJE8; A0A384LFJ0; A0A178WDN2; Q9LD28; Q9LHQ5; F0W0T3; A0A178UHR5; O04848;A0A178W8H7; Q9S9K7;A0A178WEZ4; Q9C944	500.782	-1.12	-0.00056	HCD (High Energy Collision Dissociation)	MS2
AGLQFPVGR		H2A5 (H2A.W.7)_ARATH Probable histone H2A.5 OS=Arabidopsis thaliana OX=3702 GN=At5g27670 PE=1 SV=1; H2A7 (H2A.W.6)_ARATH Probable histone H2A.7 OS=Arabidopsis thaliana OX=3702 GN=At5g59870 PE=1 SV=1; Histone H2A OS=Arabidopsis thaliana OX=3702 GN=AXX17_At4g31350 PE=3 SV=1; Histone H2A OS=Arabidopsis thaliana OX=3702 GN=AXX17_At1g45260 PE=3 SV=1; H2A6 (H2A.1)_ARATH Histone H2A.6 OS=Arabidopsis tha…	424797	35	0.00148164	2	28.6575	28.61	8362	4105_Dvorackova_Lumos1_propionyl_105min-IS_HCD-OT_fasnap3.raw	Q94F49; Q9FJE8; A0A384LFJ0; A0A178WDN2; Q9LD28; Q9LHQ5; F0W0T3; A0A178UHR5; O04848;A0A178W8H7; Q9S9K7;A0A178WEZ4; Q9C944	472.77	0.85	0.0004	HCD (High Energy Collision Dissociation)	MS2
AGLQFPVGR	N-Term(Propionyl)	H2A5 (H2A.W.7)_ARATH Probable histone H2A.5 OS=Arabidopsis thaliana OX=3702 GN=At5g27670 PE=1 SV=1; H2A7 (H2A.W.6)_ARATH Probable histone H2A.7 OS=Arabidopsis thaliana OX=3702 GN=At5g59870 PE=1 SV=1; Histone H2A OS=Arabidopsis thaliana OX=3702 GN=AXX17_At4g31350 PE=3 SV=1; Histone H2A OS=Arabidopsis thaliana OX=3702 GN=AXX17_At1g45260 PE=3 SV=1; H2A6 (H2A.1)_ARATH Histone H2A.6 OS=Arabidopsis tha…	14818852	38	0.000812377	2	38.6362	38.81	12768	4105_Dvorackova_Lumos1_propionyl_105min-IS_HCD-OT_fasnap3.raw	Q94F49; Q9FJE8; A0A384LFJ0; A0A178WDN2; Q9LD28; Q9LHQ5; F0W0T3; A0A178UHR5; O04848;A0A178W8H7; Q9S9K7;A0A178WEZ4; Q9C944	500.782	-0.87	-0.00044	HCD (High Energy Collision Dissociation)	MS2
AGLQFPVGR	N-Term(Propionyl)	H2A5 (H2A.W.7)_ARATH Probable histone H2A.5 OS=Arabidopsis thaliana OX=3702 GN=At5g27670 PE=1 SV=1; H2A7 (H2A.W.6)_ARATH Probable histone H2A.7 OS=Arabidopsis thaliana OX=3702 GN=At5g59870 PE=1 SV=1; Histone H2A OS=Arabidopsis thaliana OX=3702 GN=AXX17_At4g31350 PE=3 SV=1; Histone H2A OS=Arabidopsis thaliana OX=3702 GN=AXX17_At1g45260 PE=3 SV=1; H2A6 (H2A.1)_ARATH Histone H2A.6 OS=Arabidopsis tha…	86442064	45	0.000198692	2	39.704	39.81	13187	4105_Dvorackova_Lumos1_propionyl_105min-IS_HCD-OT_fasnap3.raw	Q94F49; Q9FJE8; A0A384LFJ0; A0A178WDN2; Q9LD28; Q9LHQ5; F0W0T3; A0A178UHR5; O04848;A0A178W8H7; Q9S9K7;A0A178WEZ4; Q9C944	500.783	0.41	0.0002	HCD (High Energy Collision Dissociation)	MS2
AGLQFPVGR	N-Term(Propionyl)	H2A5 (H2A.W.7)_ARATH Probable histone H2A.5 OS=Arabidopsis thaliana OX=3702 GN=At5g27670 PE=1 SV=1; H2A7 (H2A.W.6)_ARATH Probable histone H2A.7 OS=Arabidopsis thaliana OX=3702 GN=At5g59870 PE=1 SV=1; Histone H2A OS=Arabidopsis thaliana OX=3702 GN=AXX17_At4g31350 PE=3 SV=1; Histone H2A OS=Arabidopsis thaliana OX=3702 GN=AXX17_At1g45260 PE=3 SV=1; H2A6 (H2A.1)_ARATH Histone H2A.6 OS=Arabidopsis tha…	21426596	37	0.00116729	2	38.668	38.88	13896	4105_Dvorackova_Lumos1_propionyl_105min-IS_HCD-OT_wt3.raw	Q94F49; Q9FJE8; A0A384LFJ0; A0A178WDN2; Q9LD28; Q9LHQ5; F0W0T3; A0A178UHR5; O04848;A0A178W8H7; Q9S9K7;A0A178WEZ4; Q9C944	500.783	0.65	0.00033	HCD (High Energy Collision Dissociation)	MS2
AGLQFPVGR	N-Term(Propionyl)	H2A5 (H2A.W.7)_ARATH Probable histone H2A.5 OS=Arabidopsis thaliana OX=3702 GN=At5g27670 PE=1 SV=1; H2A7 (H2A.W.6)_ARATH Probable histone H2A.7 OS=Arabidopsis thaliana OX=3702 GN=At5g59870 PE=1 SV=1; Histone H2A OS=Arabidopsis thaliana OX=3702 GN=AXX17_At4g31350 PE=3 SV=1; Histone H2A OS=Arabidopsis thaliana OX=3702 GN=AXX17_At1g45260 PE=3 SV=1; H2A6 (H2A.1)_ARATH Histone H2A.6 OS=Arabidopsis tha…	60891052	44	0.000172091	2	39.8792	40	11449	4105_Dvorackova_Lumos1_propionyl_105min-IS_HCD-OT_fas6.raw	Q94F49; Q9FJE8; A0A384LFJ0; A0A178WDN2; Q9LD28; Q9LHQ5; F0W0T3; A0A178UHR5; O04848;A0A178W8H7; Q9S9K7;A0A178WEZ4; Q9C944	500.782	-0.75	-0.00038	HCD (High Energy Collision Dissociation)	MS2
AGLQFPVGR	N-Term(Propionyl)	H2A5 (H2A.W.7)_ARATH Probable histone H2A.5 OS=Arabidopsis thaliana OX=3702 GN=At5g27670 PE=1 SV=1; H2A7 (H2A.W.6)_ARATH Probable histone H2A.7 OS=Arabidopsis thaliana OX=3702 GN=At5g59870 PE=1 SV=1; Histone H2A OS=Arabidopsis thaliana OX=3702 GN=AXX17_At4g31350 PE=3 SV=1; Histone H2A OS=Arabidopsis thaliana OX=3702 GN=AXX17_At1g45260 PE=3 SV=1; H2A6 (H2A.1)_ARATH Histone H2A.6 OS=Arabidopsis tha…	62570336	43	0.000293211	2	39.6685	39.81	12018	4105_Dvorackova_Lumos1_propionyl_105min-IS_HCD-OT_nap2.raw	Q94F49; Q9FJE8; A0A384LFJ0; A0A178WDN2; Q9LD28; Q9LHQ5; F0W0T3; A0A178UHR5; O04848;A0A178W8H7; Q9S9K7;A0A178WEZ4; Q9C944	500.783	0.47	0.00023	HCD (High Energy Collision Dissociation)	MS2
AGLQFPVGR	N-Term(Propionyl)	H2A5 (H2A.W.7)_ARATH Probable histone H2A.5 OS=Arabidopsis thaliana OX=3702 GN=At5g27670 PE=1 SV=1; H2A7 (H2A.W.6)_ARATH Probable histone H2A.7 OS=Arabidopsis thaliana OX=3702 GN=At5g59870 PE=1 SV=1; Histone H2A OS=Arabidopsis thaliana OX=3702 GN=AXX17_At4g31350 PE=3 SV=1; Histone H2A OS=Arabidopsis thaliana OX=3702 GN=AXX17_At1g45260 PE=3 SV=1; H2A6 (H2A.1)_ARATH Histone H2A.6 OS=Arabidopsis tha…	12656704	39	0.000627708	2	38.6203	38.81	11676	4105_Dvorackova_Lumos1_propionyl_105min-IS_HCD-OT_nap2.raw	Q94F49; Q9FJE8; A0A384LFJ0; A0A178WDN2; Q9LD28; Q9LHQ5; F0W0T3; A0A178UHR5; O04848;A0A178W8H7; Q9S9K7;A0A178WEZ4; Q9C944	500.782	-0.2	-0.0001	HCD (High Energy Collision Dissociation)	MS2
AGLQFPVGR	N-Term(Propionyl)	H2A5 (H2A.W.7)_ARATH Probable histone H2A.5 OS=Arabidopsis thaliana OX=3702 GN=At5g27670 PE=1 SV=1; H2A7 (H2A.W.6)_ARATH Probable histone H2A.7 OS=Arabidopsis thaliana OX=3702 GN=At5g59870 PE=1 SV=1; Histone H2A OS=Arabidopsis thaliana OX=3702 GN=AXX17_At4g31350 PE=3 SV=1; Histone H2A OS=Arabidopsis thaliana OX=3702 GN=AXX17_At1g45260 PE=3 SV=1; H2A6 (H2A.1)_ARATH Histone H2A.6 OS=Arabidopsis tha…	137253056	45	0.0001438	2	39.9606	40.09	15934	4105_Dvorackova_Lumos1_propionyl_105min-IS_HCD-OT_wt4.raw	Q94F49; Q9FJE8; A0A384LFJ0; A0A178WDN2; Q9LD28; Q9LHQ5; F0W0T3; A0A178UHR5; O04848;A0A178W8H7; Q9S9K7;A0A178WEZ4; Q9C944	500.782	0.1	5e-05	HCD (High Energy Collision Dissociation)	MS2
AGLQFPVGR		H2A5 (H2A.W.7)_ARATH Probable histone H2A.5 OS=Arabidopsis thaliana OX=3702 GN=At5g27670 PE=1 SV=1; H2A7 (H2A.W.6)_ARATH Probable histone H2A.7 OS=Arabidopsis thaliana OX=3702 GN=At5g59870 PE=1 SV=1; Histone H2A OS=Arabidopsis thaliana OX=3702 GN=AXX17_At4g31350 PE=3 SV=1; Histone H2A OS=Arabidopsis thaliana OX=3702 GN=AXX17_At1g45260 PE=3 SV=1; H2A6 (H2A.1)_ARATH Histone H2A.6 OS=Arabidopsis tha…	1274014	43	0.000268993	2	28.6485	28.61	9198	4105_Dvorackova_Lumos1_propionyl_105min-IS_HCD-OT_nap5_Recal.raw	Q94F49; Q9FJE8; A0A384LFJ0; A0A178WDN2; Q9LD28; Q9LHQ5; F0W0T3; A0A178UHR5; O04848;A0A178W8H7; Q9S9K7;A0A178WEZ4; Q9C944	472.77	1.5	0.00071	HCD (High Energy Collision Dissociation)	MS2
AGLQFPVGR		H2A5 (H2A.W.7)_ARATH Probable histone H2A.5 OS=Arabidopsis thaliana OX=3702 GN=At5g27670 PE=1 SV=1; H2A7 (H2A.W.6)_ARATH Probable histone H2A.7 OS=Arabidopsis thaliana OX=3702 GN=At5g59870 PE=1 SV=1; Histone H2A OS=Arabidopsis thaliana OX=3702 GN=AXX17_At4g31350 PE=3 SV=1; Histone H2A OS=Arabidopsis thaliana OX=3702 GN=AXX17_At1g45260 PE=3 SV=1; H2A6 (H2A.1)_ARATH Histone H2A.6 OS=Arabidopsis tha…	1.42836e+06	40	0.000434871	2	28.549	28.57	7659	4105_Dvorackova_Lumos1_propionyl_105min-IS_HCD-OT_nap2.raw	Q94F49; Q9FJE8; A0A384LFJ0; A0A178WDN2; Q9LD28; Q9LHQ5; F0W0T3; A0A178UHR5; O04848;A0A178W8H7; Q9S9K7;A0A178WEZ4; Q9C944	472.769	0.4	0.00019	HCD (High Energy Collision Dissociation)	MS2
AGLQFPVGR	N-Term(Propionyl)	H2A5 (H2A.W.7)_ARATH Probable histone H2A.5 OS=Arabidopsis thaliana OX=3702 GN=At5g27670 PE=1 SV=1; H2A7 (H2A.W.6)_ARATH Probable histone H2A.7 OS=Arabidopsis thaliana OX=3702 GN=At5g59870 PE=1 SV=1; Histone H2A OS=Arabidopsis thaliana OX=3702 GN=AXX17_At4g31350 PE=3 SV=1; Histone H2A OS=Arabidopsis thaliana OX=3702 GN=AXX17_At1g45260 PE=3 SV=1; H2A6 (H2A.1)_ARATH Histone H2A.6 OS=Arabidopsis tha…	8.23412e+06	39	0.000623387	2	38.7995	38.97	11125	4105_Dvorackova_Lumos1_propionyl_105min-IS_HCD-OT_fas6.raw	Q94F49; Q9FJE8; A0A384LFJ0; A0A178WDN2; Q9LD28; Q9LHQ5; F0W0T3; A0A178UHR5; O04848;A0A178W8H7; Q9S9K7;A0A178WEZ4; Q9C944	500.782	-0.87	-0.00044	HCD (High Energy Collision Dissociation)	MS2
AGLQFPVGR	N-Term(Propionyl)	H2A5 (H2A.W.7)_ARATH Probable histone H2A.5 OS=Arabidopsis thaliana OX=3702 GN=At5g27670 PE=1 SV=1; H2A7 (H2A.W.6)_ARATH Probable histone H2A.7 OS=Arabidopsis thaliana OX=3702 GN=At5g59870 PE=1 SV=1; Histone H2A OS=Arabidopsis thaliana OX=3702 GN=AXX17_At4g31350 PE=3 SV=1; Histone H2A OS=Arabidopsis thaliana OX=3702 GN=AXX17_At1g45260 PE=3 SV=1; H2A6 (H2A.1)_ARATH Histone H2A.6 OS=Arabidopsis tha…	7.89278e+06	43	0.000321499	2	38.6488	38.83	11488	4105_Dvorackova_Lumos1_propionyl_105min-IS_HCD-OT_fas3.raw	Q94F49; Q9FJE8; A0A384LFJ0; A0A178WDN2; Q9LD28; Q9LHQ5; F0W0T3; A0A178UHR5; O04848;A0A178W8H7; Q9S9K7;A0A178WEZ4; Q9C944	500.783	0.41	0.0002	HCD (High Energy Collision Dissociation)	MS2
AGLQFPVGR	N-Term(Propionyl)	H2A5 (H2A.W.7)_ARATH Probable histone H2A.5 OS=Arabidopsis thaliana OX=3702 GN=At5g27670 PE=1 SV=1; H2A7 (H2A.W.6)_ARATH Probable histone H2A.7 OS=Arabidopsis thaliana OX=3702 GN=At5g59870 PE=1 SV=1; Histone H2A OS=Arabidopsis thaliana OX=3702 GN=AXX17_At4g31350 PE=3 SV=1; Histone H2A OS=Arabidopsis thaliana OX=3702 GN=AXX17_At1g45260 PE=3 SV=1; H2A6 (H2A.1)_ARATH Histone H2A.6 OS=Arabidopsis tha…	68353064	44	0.000243882	2	39.8091	39.96	12847	4105_Dvorackova_Lumos1_propionyl_105min-IS_HCD-OT_wt5.raw	Q94F49; Q9FJE8; A0A384LFJ0; A0A178WDN2; Q9LD28; Q9LHQ5; F0W0T3; A0A178UHR5; O04848;A0A178W8H7; Q9S9K7;A0A178WEZ4; Q9C944	500.783	0.47	0.00023	HCD (High Energy Collision Dissociation)	MS2
AGLQFPVGR	N-Term(Propionyl)	H2A5 (H2A.W.7)_ARATH Probable histone H2A.5 OS=Arabidopsis thaliana OX=3702 GN=At5g27670 PE=1 SV=1; H2A7 (H2A.W.6)_ARATH Probable histone H2A.7 OS=Arabidopsis thaliana OX=3702 GN=At5g59870 PE=1 SV=1; Histone H2A OS=Arabidopsis thaliana OX=3702 GN=AXX17_At4g31350 PE=3 SV=1; Histone H2A OS=Arabidopsis thaliana OX=3702 GN=AXX17_At1g45260 PE=3 SV=1; H2A6 (H2A.1)_ARATH Histone H2A.6 OS=Arabidopsis tha…	15060796	37	0.00142681	2	38.7826	38.97	14273	4105_Dvorackova_Lumos1_propionyl_105min-IS_HCD-OT_nap5_Recal.raw	Q94F49; Q9FJE8; A0A384LFJ0; A0A178WDN2; Q9LD28; Q9LHQ5; F0W0T3; A0A178UHR5; O04848;A0A178W8H7; Q9S9K7;A0A178WEZ4; Q9C944	500.782	-1.14	-0.00057	HCD (High Energy Collision Dissociation)	MS2
AGLQFPVGR	N-Term(Propionyl)	H2A5 (H2A.W.7)_ARATH Probable histone H2A.5 OS=Arabidopsis thaliana OX=3702 GN=At5g27670 PE=1 SV=1; H2A7 (H2A.W.6)_ARATH Probable histone H2A.7 OS=Arabidopsis thaliana OX=3702 GN=At5g59870 PE=1 SV=1; Histone H2A OS=Arabidopsis thaliana OX=3702 GN=AXX17_At4g31350 PE=3 SV=1; Histone H2A OS=Arabidopsis thaliana OX=3702 GN=AXX17_At1g45260 PE=3 SV=1; H2A6 (H2A.1)_ARATH Histone H2A.6 OS=Arabidopsis tha…	112476200	45	0.000198235	2	39.8807	39.97	14715	4105_Dvorackova_Lumos1_propionyl_105min-IS_HCD-OT_nap5_Recal.raw	Q94F49; Q9FJE8; A0A384LFJ0; A0A178WDN2; Q9LD28; Q9LHQ5; F0W0T3; A0A178UHR5; O04848;A0A178W8H7; Q9S9K7;A0A178WEZ4; Q9C944	500.783	0.75	0.00038	HCD (High Energy Collision Dissociation)	MS2
AGLQFPVGR	N-Term(Propionyl)	H2A5 (H2A.W.7)_ARATH Probable histone H2A.5 OS=Arabidopsis thaliana OX=3702 GN=At5g27670 PE=1 SV=1; H2A7 (H2A.W.6)_ARATH Probable histone H2A.7 OS=Arabidopsis thaliana OX=3702 GN=At5g59870 PE=1 SV=1; Histone H2A OS=Arabidopsis thaliana OX=3702 GN=AXX17_At4g31350 PE=3 SV=1; Histone H2A OS=Arabidopsis thaliana OX=3702 GN=AXX17_At1g45260 PE=3 SV=1; H2A6 (H2A.1)_ARATH Histone H2A.6 OS=Arabidopsis tha…	16706777	43	0.000248747	2	38.8273	39.04	12051	4105_Dvorackova_Lumos1_propionyl_105min-IS_HCD-OT_wt6.raw	Q94F49; Q9FJE8; A0A384LFJ0; A0A178WDN2; Q9LD28; Q9LHQ5; F0W0T3; A0A178UHR5; O04848;A0A178W8H7; Q9S9K7;A0A178WEZ4; Q9C944	500.782	-0.75	-0.00038	HCD (High Energy Collision Dissociation)	MS2
AGLQFPVGR	N-Term(Propionyl)	H2A5 (H2A.W.7)_ARATH Probable histone H2A.5 OS=Arabidopsis thaliana OX=3702 GN=At5g27670 PE=1 SV=1; H2A7 (H2A.W.6)_ARATH Probable histone H2A.7 OS=Arabidopsis thaliana OX=3702 GN=At5g59870 PE=1 SV=1; Histone H2A OS=Arabidopsis thaliana OX=3702 GN=AXX17_At4g31350 PE=3 SV=1; Histone H2A OS=Arabidopsis thaliana OX=3702 GN=AXX17_At1g45260 PE=3 SV=1; H2A6 (H2A.1)_ARATH Histone H2A.6 OS=Arabidopsis tha…	10833207	38	0.00101667	2	38.8501	39.04	11950	4105_Dvorackova_Lumos1_propionyl_105min-IS_HCD-OT_fas5.raw	Q94F49; Q9FJE8; A0A384LFJ0; A0A178WDN2; Q9LD28; Q9LHQ5; F0W0T3; A0A178UHR5; O04848;A0A178W8H7; Q9S9K7;A0A178WEZ4; Q9C944	500.783	0.96	0.00048	HCD (High Energy Collision Dissociation)	MS2
AGLQFPVGR		H2A5 (H2A.W.7)_ARATH Probable histone H2A.5 OS=Arabidopsis thaliana OX=3702 GN=At5g27670 PE=1 SV=1; H2A7 (H2A.W.6)_ARATH Probable histone H2A.7 OS=Arabidopsis thaliana OX=3702 GN=At5g59870 PE=1 SV=1; Histone H2A OS=Arabidopsis thaliana OX=3702 GN=AXX17_At4g31350 PE=3 SV=1; Histone H2A OS=Arabidopsis thaliana OX=3702 GN=AXX17_At1g45260 PE=3 SV=1; H2A6 (H2A.1)_ARATH Histone H2A.6 OS=Arabidopsis tha…		39	0.000585275	2	28.6868		7498	4105_Dvorackova_Lumos1_propionyl_105min-IS_HCD-OT_nap6_2.raw	Q94F49; Q9FJE8; A0A384LFJ0; A0A178WDN2; Q9LD28; Q9LHQ5; F0W0T3; A0A178UHR5; O04848;A0A178W8H7; Q9S9K7;A0A178WEZ4; Q9C944	472.769	-0.76	-0.00036	HCD (High Energy Collision Dissociation)	MS2
AGLQFPVGR	N-Term(Propionyl)	H2A5 (H2A.W.7)_ARATH Probable histone H2A.5 OS=Arabidopsis thaliana OX=3702 GN=At5g27670 PE=1 SV=1; H2A7 (H2A.W.6)_ARATH Probable histone H2A.7 OS=Arabidopsis thaliana OX=3702 GN=At5g59870 PE=1 SV=1; Histone H2A OS=Arabidopsis thaliana OX=3702 GN=AXX17_At4g31350 PE=3 SV=1; Histone H2A OS=Arabidopsis thaliana OX=3702 GN=AXX17_At1g45260 PE=3 SV=1; H2A6 (H2A.1)_ARATH Histone H2A.6 OS=Arabidopsis tha…	13841911	38	0.000950999	2	38.6831	38.89	13126	4105_Dvorackova_Lumos1_propionyl_105min-IS_HCD-OT_wt2.raw	Q94F49; Q9FJE8; A0A384LFJ0; A0A178WDN2; Q9LD28; Q9LHQ5; F0W0T3; A0A178UHR5; O04848;A0A178W8H7; Q9S9K7;A0A178WEZ4; Q9C944	500.783	0.59	0.00029	HCD (High Energy Collision Dissociation)	MS2
AGLQFPVGR	N-Term(Propionyl)	H2A5 (H2A.W.7)_ARATH Probable histone H2A.5 OS=Arabidopsis thaliana OX=3702 GN=At5g27670 PE=1 SV=1; H2A7 (H2A.W.6)_ARATH Probable histone H2A.7 OS=Arabidopsis thaliana OX=3702 GN=At5g59870 PE=1 SV=1; Histone H2A OS=Arabidopsis thaliana OX=3702 GN=AXX17_At4g31350 PE=3 SV=1; Histone H2A OS=Arabidopsis thaliana OX=3702 GN=AXX17_At1g45260 PE=3 SV=1; H2A6 (H2A.1)_ARATH Histone H2A.6 OS=Arabidopsis tha…	28186308	37	0.000932734	2	38.5598	38.75	14907	4105_Dvorackova_Lumos1_propionyl_105min-IS_HCD-OT_nap1.raw	Q94F49; Q9FJE8; A0A384LFJ0; A0A178WDN2; Q9LD28; Q9LHQ5; F0W0T3; A0A178UHR5; O04848;A0A178W8H7; Q9S9K7;A0A178WEZ4; Q9C944	500.782	-0.2	-0.0001	HCD (High Energy Collision Dissociation)	MS2
AGLQFPVGR	N-Term(Propionyl)	H2A5 (H2A.W.7)_ARATH Probable histone H2A.5 OS=Arabidopsis thaliana OX=3702 GN=At5g27670 PE=1 SV=1; H2A7 (H2A.W.6)_ARATH Probable histone H2A.7 OS=Arabidopsis thaliana OX=3702 GN=At5g59870 PE=1 SV=1; Histone H2A OS=Arabidopsis thaliana OX=3702 GN=AXX17_At4g31350 PE=3 SV=1; Histone H2A OS=Arabidopsis thaliana OX=3702 GN=AXX17_At1g45260 PE=3 SV=1; H2A6 (H2A.1)_ARATH Histone H2A.6 OS=Arabidopsis tha…	25895498	37	0.00114072	2	38.8753	39.08	15438	4105_Dvorackova_Lumos1_propionyl_105min-IS_HCD-OT_wt4.raw	Q94F49; Q9FJE8; A0A384LFJ0; A0A178WDN2; Q9LD28; Q9LHQ5; F0W0T3; A0A178UHR5; O04848;A0A178W8H7; Q9S9K7;A0A178WEZ4; Q9C944	500.783	0.53	0.00026	HCD (High Energy Collision Dissociation)	MS2
AGLQFPVGR	N-Term(Propionyl)	H2A5 (H2A.W.7)_ARATH Probable histone H2A.5 OS=Arabidopsis thaliana OX=3702 GN=At5g27670 PE=1 SV=1; H2A7 (H2A.W.6)_ARATH Probable histone H2A.7 OS=Arabidopsis thaliana OX=3702 GN=At5g59870 PE=1 SV=1; Histone H2A OS=Arabidopsis thaliana OX=3702 GN=AXX17_At4g31350 PE=3 SV=1; Histone H2A OS=Arabidopsis thaliana OX=3702 GN=AXX17_At1g45260 PE=3 SV=1; H2A6 (H2A.1)_ARATH Histone H2A.6 OS=Arabidopsis tha…	118299872	45	0.000192926	2	39.628	39.75	15408	4105_Dvorackova_Lumos1_propionyl_105min-IS_HCD-OT_nap1.raw	Q94F49; Q9FJE8; A0A384LFJ0; A0A178WDN2; Q9LD28; Q9LHQ5; F0W0T3; A0A178UHR5; O04848;A0A178W8H7; Q9S9K7;A0A178WEZ4; Q9C944	500.782	0.22	0.00011	HCD (High Energy Collision Dissociation)	MS2
AGLQFPVGR	N-Term(Propionyl)	H2A5 (H2A.W.7)_ARATH Probable histone H2A.5 OS=Arabidopsis thaliana OX=3702 GN=At5g27670 PE=1 SV=1; H2A7 (H2A.W.6)_ARATH Probable histone H2A.7 OS=Arabidopsis thaliana OX=3702 GN=At5g59870 PE=1 SV=1; Histone H2A OS=Arabidopsis thaliana OX=3702 GN=AXX17_At4g31350 PE=3 SV=1; Histone H2A OS=Arabidopsis thaliana OX=3702 GN=AXX17_At1g45260 PE=3 SV=1; H2A6 (H2A.1)_ARATH Histone H2A.6 OS=Arabidopsis tha…	10680942	44	0.000242203	2	38.7458	38.96	12420	4105_Dvorackova_Lumos1_propionyl_105min-IS_HCD-OT_wt5.raw	Q94F49; Q9FJE8; A0A384LFJ0; A0A178WDN2; Q9LD28; Q9LHQ5; F0W0T3; A0A178UHR5; O04848;A0A178W8H7; Q9S9K7;A0A178WEZ4; Q9C944	500.783	0.83	0.00042	HCD (High Energy Collision Dissociation)	MS2
AGLQFPVGR	N-Term(Propionyl)	H2A5 (H2A.W.7)_ARATH Probable histone H2A.5 OS=Arabidopsis thaliana OX=3702 GN=At5g27670 PE=1 SV=1; H2A7 (H2A.W.6)_ARATH Probable histone H2A.7 OS=Arabidopsis thaliana OX=3702 GN=At5g59870 PE=1 SV=1; Histone H2A OS=Arabidopsis thaliana OX=3702 GN=AXX17_At4g31350 PE=3 SV=1; Histone H2A OS=Arabidopsis thaliana OX=3702 GN=AXX17_At1g45260 PE=3 SV=1; H2A6 (H2A.1)_ARATH Histone H2A.6 OS=Arabidopsis tha…	129897136	44	0.000258929	2	39.671	39.78	14723	4105_Dvorackova_Lumos1_propionyl_105min-IS_HCD-OT_wt1.raw	Q94F49; Q9FJE8; A0A384LFJ0; A0A178WDN2; Q9LD28; Q9LHQ5; F0W0T3; A0A178UHR5; O04848;A0A178W8H7; Q9S9K7;A0A178WEZ4; Q9C944	500.783	0.47	0.00023	HCD (High Energy Collision Dissociation)	MS2
AGLQFPVGR	N-Term(Propionyl)	H2A5 (H2A.W.7)_ARATH Probable histone H2A.5 OS=Arabidopsis thaliana OX=3702 GN=At5g27670 PE=1 SV=1; H2A7 (H2A.W.6)_ARATH Probable histone H2A.7 OS=Arabidopsis thaliana OX=3702 GN=At5g59870 PE=1 SV=1; Histone H2A OS=Arabidopsis thaliana OX=3702 GN=AXX17_At4g31350 PE=3 SV=1; Histone H2A OS=Arabidopsis thaliana OX=3702 GN=AXX17_At1g45260 PE=3 SV=1; H2A6 (H2A.1)_ARATH Histone H2A.6 OS=Arabidopsis tha…	26056730	42	0.000324159	2	38.5857	38.79	14287	4105_Dvorackova_Lumos1_propionyl_105min-IS_HCD-OT_wt1.raw	Q94F49; Q9FJE8; A0A384LFJ0; A0A178WDN2; Q9LD28; Q9LHQ5; F0W0T3; A0A178UHR5; O04848;A0A178W8H7; Q9S9K7;A0A178WEZ4; Q9C944	500.782	0.04	2e-05	HCD (High Energy Collision Dissociation)	MS2
AGLQFPVGR	N-Term(Propionyl)	H2A5 (H2A.W.7)_ARATH Probable histone H2A.5 OS=Arabidopsis thaliana OX=3702 GN=At5g27670 PE=1 SV=1; H2A7 (H2A.W.6)_ARATH Probable histone H2A.7 OS=Arabidopsis thaliana OX=3702 GN=At5g59870 PE=1 SV=1; Histone H2A OS=Arabidopsis thaliana OX=3702 GN=AXX17_At4g31350 PE=3 SV=1; Histone H2A OS=Arabidopsis thaliana OX=3702 GN=AXX17_At1g45260 PE=3 SV=1; H2A6 (H2A.1)_ARATH Histone H2A.6 OS=Arabidopsis tha…	113140888	43	0.000211231	2	39.577	39.69	15191	4105_Dvorackova_Lumos1_propionyl_105min-IS_HCD-OT_fasnap1.raw	Q94F49; Q9FJE8; A0A384LFJ0; A0A178WDN2; Q9LD28; Q9LHQ5; F0W0T3; A0A178UHR5; O04848;A0A178W8H7; Q9S9K7;A0A178WEZ4; Q9C944	500.782	-0.14	-7e-05	HCD (High Energy Collision Dissociation)	MS2
AGLQFPVGR	N-Term(Propionyl)	H2A5 (H2A.W.7)_ARATH Probable histone H2A.5 OS=Arabidopsis thaliana OX=3702 GN=At5g27670 PE=1 SV=1; H2A7 (H2A.W.6)_ARATH Probable histone H2A.7 OS=Arabidopsis thaliana OX=3702 GN=At5g59870 PE=1 SV=1; Histone H2A OS=Arabidopsis thaliana OX=3702 GN=AXX17_At4g31350 PE=3 SV=1; Histone H2A OS=Arabidopsis thaliana OX=3702 GN=AXX17_At1g45260 PE=3 SV=1; H2A6 (H2A.1)_ARATH Histone H2A.6 OS=Arabidopsis tha…	18140302	40	0.000574354	2	38.5062	38.69	14672	4105_Dvorackova_Lumos1_propionyl_105min-IS_HCD-OT_fasnap1.raw	Q94F49; Q9FJE8; A0A384LFJ0; A0A178WDN2; Q9LD28; Q9LHQ5; F0W0T3; A0A178UHR5; O04848;A0A178W8H7; Q9S9K7;A0A178WEZ4; Q9C944	500.783	0.47	0.00023	HCD (High Energy Collision Dissociation)	MS2
AGLQFPVGR	N-Term(Propionyl)	H2A5 (H2A.W.7)_ARATH Probable histone H2A.5 OS=Arabidopsis thaliana OX=3702 GN=At5g27670 PE=1 SV=1; H2A7 (H2A.W.6)_ARATH Probable histone H2A.7 OS=Arabidopsis thaliana OX=3702 GN=At5g59870 PE=1 SV=1; Histone H2A OS=Arabidopsis thaliana OX=3702 GN=AXX17_At4g31350 PE=3 SV=1; Histone H2A OS=Arabidopsis thaliana OX=3702 GN=AXX17_At1g45260 PE=3 SV=1; H2A6 (H2A.1)_ARATH Histone H2A.6 OS=Arabidopsis tha…	131489496	43	0.000209295	2	39.8537	39.99	16721	4105_Dvorackova_Lumos1_propionyl_105min-IS_HCD-OT_nap3.raw	Q94F49; Q9FJE8; A0A384LFJ0; A0A178WDN2; Q9LD28; Q9LHQ5; F0W0T3; A0A178UHR5; O04848;A0A178W8H7; Q9S9K7;A0A178WEZ4; Q9C944	500.782	-0.08	-4e-05	HCD (High Energy Collision Dissociation)	MS2
AGLQFPVGR		H2A5 (H2A.W.7)_ARATH Probable histone H2A.5 OS=Arabidopsis thaliana OX=3702 GN=At5g27670 PE=1 SV=1; H2A7 (H2A.W.6)_ARATH Probable histone H2A.7 OS=Arabidopsis thaliana OX=3702 GN=At5g59870 PE=1 SV=1; Histone H2A OS=Arabidopsis thaliana OX=3702 GN=AXX17_At4g31350 PE=3 SV=1; Histone H2A OS=Arabidopsis thaliana OX=3702 GN=AXX17_At1g45260 PE=3 SV=1; H2A6 (H2A.1)_ARATH Histone H2A.6 OS=Arabidopsis tha…	1062866	42	0.000257253	2	28.5649	28.57	7734	4105_Dvorackova_Lumos1_propionyl_105min-IS_HCD-OT_wt5.raw	Q94F49; Q9FJE8; A0A384LFJ0; A0A178WDN2; Q9LD28; Q9LHQ5; F0W0T3; A0A178UHR5; O04848;A0A178W8H7; Q9S9K7;A0A178WEZ4; Q9C944	472.769	0.33	0.00016	HCD (High Energy Collision Dissociation)	MS2
AGLQFPVGR		H2A5 (H2A.W.7)_ARATH Probable histone H2A.5 OS=Arabidopsis thaliana OX=3702 GN=At5g27670 PE=1 SV=1; H2A7 (H2A.W.6)_ARATH Probable histone H2A.7 OS=Arabidopsis thaliana OX=3702 GN=At5g59870 PE=1 SV=1; Histone H2A OS=Arabidopsis thaliana OX=3702 GN=AXX17_At4g31350 PE=3 SV=1; Histone H2A OS=Arabidopsis thaliana OX=3702 GN=AXX17_At1g45260 PE=3 SV=1; H2A6 (H2A.1)_ARATH Histone H2A.6 OS=Arabidopsis tha…	758357	41	0.000541133	2	28.6452	28.67	10414	4105_Dvorackova_Lumos1_propionyl_105min-IS_HCD-OT_nap4.raw	Q94F49; Q9FJE8; A0A384LFJ0; A0A178WDN2; Q9LD28; Q9LHQ5; F0W0T3; A0A178UHR5; O04848;A0A178W8H7; Q9S9K7;A0A178WEZ4; Q9C944	472.768	-2.57	-0.00122	HCD (High Energy Collision Dissociation)	MS2
AGLQFPVGR	N-Term(Propionyl)	H2A5 (H2A.W.7)_ARATH Probable histone H2A.5 OS=Arabidopsis thaliana OX=3702 GN=At5g27670 PE=1 SV=1; H2A7 (H2A.W.6)_ARATH Probable histone H2A.7 OS=Arabidopsis thaliana OX=3702 GN=At5g59870 PE=1 SV=1; Histone H2A OS=Arabidopsis thaliana OX=3702 GN=AXX17_At4g31350 PE=3 SV=1; Histone H2A OS=Arabidopsis thaliana OX=3702 GN=AXX17_At1g45260 PE=3 SV=1; H2A6 (H2A.1)_ARATH Histone H2A.6 OS=Arabidopsis tha…	106454576	44	0.000247275	2	39.9218	40.02	15308	4105_Dvorackova_Lumos1_propionyl_105min-IS_HCD-OT_fas4.raw	Q94F49; Q9FJE8; A0A384LFJ0; A0A178WDN2; Q9LD28; Q9LHQ5; F0W0T3; A0A178UHR5; O04848;A0A178W8H7; Q9S9K7;A0A178WEZ4; Q9C944	500.783	0.65	0.00033	HCD (High Energy Collision Dissociation)	MS2
AGLQFPVGR	N-Term(Propionyl)	H2A5 (H2A.W.7)_ARATH Probable histone H2A.5 OS=Arabidopsis thaliana OX=3702 GN=At5g27670 PE=1 SV=1; H2A7 (H2A.W.6)_ARATH Probable histone H2A.7 OS=Arabidopsis thaliana OX=3702 GN=At5g59870 PE=1 SV=1; Histone H2A OS=Arabidopsis thaliana OX=3702 GN=AXX17_At4g31350 PE=3 SV=1; Histone H2A OS=Arabidopsis thaliana OX=3702 GN=AXX17_At1g45260 PE=3 SV=1; H2A6 (H2A.1)_ARATH Histone H2A.6 OS=Arabidopsis tha…	15502241	38	0.000957591	2	38.8406	38.99	14803	4105_Dvorackova_Lumos1_propionyl_105min-IS_HCD-OT_fas4.raw	Q94F49; Q9FJE8; A0A384LFJ0; A0A178WDN2; Q9LD28; Q9LHQ5; F0W0T3; A0A178UHR5; O04848;A0A178W8H7; Q9S9K7;A0A178WEZ4; Q9C944	500.783	0.53	0.00026	HCD (High Energy Collision Dissociation)	MS2
AGLQFPVGR	N-Term(Propionyl)	H2A5 (H2A.W.7)_ARATH Probable histone H2A.5 OS=Arabidopsis thaliana OX=3702 GN=At5g27670 PE=1 SV=1; H2A7 (H2A.W.6)_ARATH Probable histone H2A.7 OS=Arabidopsis thaliana OX=3702 GN=At5g59870 PE=1 SV=1; Histone H2A OS=Arabidopsis thaliana OX=3702 GN=AXX17_At4g31350 PE=3 SV=1; Histone H2A OS=Arabidopsis thaliana OX=3702 GN=AXX17_At1g45260 PE=3 SV=1; H2A6 (H2A.1)_ARATH Histone H2A.6 OS=Arabidopsis tha…	144211008	39	0.000736871	2	39.864	40.02	17106	4105_Dvorackova_Lumos1_propionyl_105min-IS_HCD-OT_nap4.raw	Q94F49; Q9FJE8; A0A384LFJ0; A0A178WDN2; Q9LD28; Q9LHQ5; F0W0T3; A0A178UHR5; O04848;A0A178W8H7; Q9S9K7;A0A178WEZ4; Q9C944	500.782	0.22	0.00011	HCD (High Energy Collision Dissociation)	MS2
AGLQFPVGR	N-Term(Propionyl)	H2A5 (H2A.W.7)_ARATH Probable histone H2A.5 OS=Arabidopsis thaliana OX=3702 GN=At5g27670 PE=1 SV=1; H2A7 (H2A.W.6)_ARATH Probable histone H2A.7 OS=Arabidopsis thaliana OX=3702 GN=At5g59870 PE=1 SV=1; Histone H2A OS=Arabidopsis thaliana OX=3702 GN=AXX17_At4g31350 PE=3 SV=1; Histone H2A OS=Arabidopsis thaliana OX=3702 GN=AXX17_At1g45260 PE=3 SV=1; H2A6 (H2A.1)_ARATH Histone H2A.6 OS=Arabidopsis tha…	15951171	41	0.000404801	2	38.8815	39.06	12833	4105_Dvorackova_Lumos1_propionyl_105min-IS_HCD-OT_fasnap5_2.raw	Q94F49; Q9FJE8; A0A384LFJ0; A0A178WDN2; Q9LD28; Q9LHQ5; F0W0T3; A0A178UHR5; O04848;A0A178W8H7; Q9S9K7;A0A178WEZ4; Q9C944	500.782	0.16	8e-05	HCD (High Energy Collision Dissociation)	MS2
AGLQFPVGR	N-Term(Propionyl)	H2A5 (H2A.W.7)_ARATH Probable histone H2A.5 OS=Arabidopsis thaliana OX=3702 GN=At5g27670 PE=1 SV=1; H2A7 (H2A.W.6)_ARATH Probable histone H2A.7 OS=Arabidopsis thaliana OX=3702 GN=At5g59870 PE=1 SV=1; Histone H2A OS=Arabidopsis thaliana OX=3702 GN=AXX17_At4g31350 PE=3 SV=1; Histone H2A OS=Arabidopsis thaliana OX=3702 GN=AXX17_At1g45260 PE=3 SV=1; H2A6 (H2A.1)_ARATH Histone H2A.6 OS=Arabidopsis tha…	102050416	45	0.000209498	2	39.7537	39.86	14347	4105_Dvorackova_Lumos1_propionyl_105min-IS_HCD-OT_wt3.raw	Q94F49; Q9FJE8; A0A384LFJ0; A0A178WDN2; Q9LD28; Q9LHQ5; F0W0T3; A0A178UHR5; O04848;A0A178W8H7; Q9S9K7;A0A178WEZ4; Q9C944	500.783	0.47	0.00023	HCD (High Energy Collision Dissociation)	MS2
AGLQFPVGR	N-Term(Propionyl)	H2A5 (H2A.W.7)_ARATH Probable histone H2A.5 OS=Arabidopsis thaliana OX=3702 GN=At5g27670 PE=1 SV=1; H2A7 (H2A.W.6)_ARATH Probable histone H2A.7 OS=Arabidopsis thaliana OX=3702 GN=At5g59870 PE=1 SV=1; Histone H2A OS=Arabidopsis thaliana OX=3702 GN=AXX17_At4g31350 PE=3 SV=1; Histone H2A OS=Arabidopsis thaliana OX=3702 GN=AXX17_At1g45260 PE=3 SV=1; H2A6 (H2A.1)_ARATH Histone H2A.6 OS=Arabidopsis tha…	100704096	45	0.000235162	2	39.9458	40.09	13257	4105_Dvorackova_Lumos1_propionyl_105min-IS_HCD-OT_fasnap5_2.raw	Q94F49; Q9FJE8; A0A384LFJ0; A0A178WDN2; Q9LD28; Q9LHQ5; F0W0T3; A0A178UHR5; O04848;A0A178W8H7; Q9S9K7;A0A178WEZ4; Q9C944	500.782	-1.48	-0.00074	HCD (High Energy Collision Dissociation)	MS2
AGLQFPVGR	N-Term(Propionyl)	H2A5 (H2A.W.7)_ARATH Probable histone H2A.5 OS=Arabidopsis thaliana OX=3702 GN=At5g27670 PE=1 SV=1; H2A7 (H2A.W.6)_ARATH Probable histone H2A.7 OS=Arabidopsis thaliana OX=3702 GN=At5g59870 PE=1 SV=1; Histone H2A OS=Arabidopsis thaliana OX=3702 GN=AXX17_At4g31350 PE=3 SV=1; Histone H2A OS=Arabidopsis thaliana OX=3702 GN=AXX17_At1g45260 PE=3 SV=1; H2A6 (H2A.1)_ARATH Histone H2A.6 OS=Arabidopsis tha…	62122132	47	8.62497e-05	2	39.8254	39.93	11676	4105_Dvorackova_Lumos1_propionyl_105min-IS_HCD-OT_nap6_2.raw	Q94F49; Q9FJE8; A0A384LFJ0; A0A178WDN2; Q9LD28; Q9LHQ5; F0W0T3; A0A178UHR5; O04848;A0A178W8H7; Q9S9K7;A0A178WEZ4; Q9C944	500.782	-0.63	-0.00032	HCD (High Energy Collision Dissociation)	MS2
AGLQFPVGR		H2A5 (H2A.W.7)_ARATH Probable histone H2A.5 OS=Arabidopsis thaliana OX=3702 GN=At5g27670 PE=1 SV=1; H2A7 (H2A.W.6)_ARATH Probable histone H2A.7 OS=Arabidopsis thaliana OX=3702 GN=At5g59870 PE=1 SV=1; Histone H2A OS=Arabidopsis thaliana OX=3702 GN=AXX17_At4g31350 PE=3 SV=1; Histone H2A OS=Arabidopsis thaliana OX=3702 GN=AXX17_At1g45260 PE=3 SV=1; H2A6 (H2A.1)_ARATH Histone H2A.6 OS=Arabidopsis tha…	741460	39	0.000558933	2	28.6672	28.63	7963	4105_Dvorackova_Lumos1_propionyl_105min-IS_HCD-OT_wt6.raw	Q94F49; Q9FJE8; A0A384LFJ0; A0A178WDN2; Q9LD28; Q9LHQ5; F0W0T3; A0A178UHR5; O04848;A0A178W8H7; Q9S9K7;A0A178WEZ4; Q9C944	472.769	0.27	0.00013	HCD (High Energy Collision Dissociation)	MS2
AGLQFPVGR	N-Term(Propionyl)	H2A5 (H2A.W.7)_ARATH Probable histone H2A.5 OS=Arabidopsis thaliana OX=3702 GN=At5g27670 PE=1 SV=1; H2A7 (H2A.W.6)_ARATH Probable histone H2A.7 OS=Arabidopsis thaliana OX=3702 GN=At5g59870 PE=1 SV=1; Histone H2A OS=Arabidopsis thaliana OX=3702 GN=AXX17_At4g31350 PE=3 SV=1; Histone H2A OS=Arabidopsis thaliana OX=3702 GN=AXX17_At1g45260 PE=3 SV=1; H2A6 (H2A.1)_ARATH Histone H2A.6 OS=Arabidopsis tha…	96040736	39	0.000544199	2	39.8982	40.07	12421	4105_Dvorackova_Lumos1_propionyl_105min-IS_HCD-OT_wt6.raw	Q94F49; Q9FJE8; A0A384LFJ0; A0A178WDN2; Q9LD28; Q9LHQ5; F0W0T3; A0A178UHR5; O04848;A0A178W8H7; Q9S9K7;A0A178WEZ4; Q9C944	500.782	-0.75	-0.00038	HCD (High Energy Collision Dissociation)	MS2
AGLQFPVGR	N-Term(Propionyl)	H2A5 (H2A.W.7)_ARATH Probable histone H2A.5 OS=Arabidopsis thaliana OX=3702 GN=At5g27670 PE=1 SV=1; H2A7 (H2A.W.6)_ARATH Probable histone H2A.7 OS=Arabidopsis thaliana OX=3702 GN=At5g59870 PE=1 SV=1; Histone H2A OS=Arabidopsis thaliana OX=3702 GN=AXX17_At4g31350 PE=3 SV=1; Histone H2A OS=Arabidopsis thaliana OX=3702 GN=AXX17_At1g45260 PE=3 SV=1; H2A6 (H2A.1)_ARATH Histone H2A.6 OS=Arabidopsis tha…	27996876	40	0.000589375	2	38.8113	39.02	16535	4105_Dvorackova_Lumos1_propionyl_105min-IS_HCD-OT_nap4.raw	Q94F49; Q9FJE8; A0A384LFJ0; A0A178WDN2; Q9LD28; Q9LHQ5; F0W0T3; A0A178UHR5; O04848;A0A178W8H7; Q9S9K7;A0A178WEZ4; Q9C944	500.783	0.28	0.00014	HCD (High Energy Collision Dissociation)	MS2
AGLQFPVGR		H2A5 (H2A.W.7)_ARATH Probable histone H2A.5 OS=Arabidopsis thaliana OX=3702 GN=At5g27670 PE=1 SV=1; H2A7 (H2A.W.6)_ARATH Probable histone H2A.7 OS=Arabidopsis thaliana OX=3702 GN=At5g59870 PE=1 SV=1; Histone H2A OS=Arabidopsis thaliana OX=3702 GN=AXX17_At4g31350 PE=3 SV=1; Histone H2A OS=Arabidopsis thaliana OX=3702 GN=AXX17_At1g45260 PE=3 SV=1; H2A6 (H2A.1)_ARATH Histone H2A.6 OS=Arabidopsis tha…	1.55318e+06	43	0.000249666	2	28.5525	28.6	9289	4105_Dvorackova_Lumos1_propionyl_105min-IS_HCD-OT_wt1.raw	Q94F49; Q9FJE8; A0A384LFJ0; A0A178WDN2; Q9LD28; Q9LHQ5; F0W0T3; A0A178UHR5; O04848;A0A178W8H7; Q9S9K7;A0A178WEZ4; Q9C944	472.769	-1.02	-0.00048	HCD (High Energy Collision Dissociation)	MS2
AGLQFPVGR		H2A5 (H2A.W.7)_ARATH Probable histone H2A.5 OS=Arabidopsis thaliana OX=3702 GN=At5g27670 PE=1 SV=1; H2A7 (H2A.W.6)_ARATH Probable histone H2A.7 OS=Arabidopsis thaliana OX=3702 GN=At5g59870 PE=1 SV=1; Histone H2A OS=Arabidopsis thaliana OX=3702 GN=AXX17_At4g31350 PE=3 SV=1; Histone H2A OS=Arabidopsis thaliana OX=3702 GN=AXX17_At1g45260 PE=3 SV=1; H2A6 (H2A.1)_ARATH Histone H2A.6 OS=Arabidopsis tha…	1.57831e+06	42	0.000260831	2	28.7722	28.79	10008	4105_Dvorackova_Lumos1_propionyl_105min-IS_HCD-OT_wt4.raw	Q94F49; Q9FJE8; A0A384LFJ0; A0A178WDN2; Q9LD28; Q9LHQ5; F0W0T3; A0A178UHR5; O04848;A0A178W8H7; Q9S9K7;A0A178WEZ4; Q9C944	472.769	-0.31	-0.00015	HCD (High Energy Collision Dissociation)	MS2
AGLQFPVGR	N-Term(Propionyl)	H2A5 (H2A.W.7)_ARATH Probable histone H2A.5 OS=Arabidopsis thaliana OX=3702 GN=At5g27670 PE=1 SV=1; H2A7 (H2A.W.6)_ARATH Probable histone H2A.7 OS=Arabidopsis thaliana OX=3702 GN=At5g59870 PE=1 SV=1; Histone H2A OS=Arabidopsis thaliana OX=3702 GN=AXX17_At4g31350 PE=3 SV=1; Histone H2A OS=Arabidopsis thaliana OX=3702 GN=AXX17_At1g45260 PE=3 SV=1; H2A6 (H2A.1)_ARATH Histone H2A.6 OS=Arabidopsis tha…	11375621	39	0.000646782	2	38.7514	38.95	11305	4105_Dvorackova_Lumos1_propionyl_105min-IS_HCD-OT_nap6_2.raw	Q94F49; Q9FJE8; A0A384LFJ0; A0A178WDN2; Q9LD28; Q9LHQ5; F0W0T3; A0A178UHR5; O04848;A0A178W8H7; Q9S9K7;A0A178WEZ4; Q9C944	500.782	-0.81	-0.00041	HCD (High Energy Collision Dissociation)	MS2
AGRGKQLGSGAAKKSTSR	N-Term(Prot)(Acetyl); R3(Methyl); K5(Propionyl); K13(Propionyl); K14(Propionyl)	Histone H2A OS=Arabidopsis thaliana OX=3702 GN=AXX17_At4g31350 PE=3 SV=1		66	1.86175e-05	3	26.4395		8177	4105_Dvorackova_Lumos1_propionyl_105min-IS_HCD-OT_wt1.raw	A0A384LFJ0	662.036	-0.71	-0.00047	HCD (High Energy Collision Dissociation)	MS2
AGRGKQLGSGAAKKSTSR	N-Term(Propionyl); K5(Propionyl); K13(Propionyl); K14(Propionyl)	Histone H2A OS=Arabidopsis thaliana OX=3702 GN=AXX17_At4g31350 PE=3 SV=1		66	1.86175e-05	3	26.4395		8177	4105_Dvorackova_Lumos1_propionyl_105min-IS_HCD-OT_wt1.raw	A0A384LFJ0	662.036	-0.71	-0.00047	HCD (High Energy Collision Dissociation)	MS2
AGRGKQLGSGAAKKSTSR	N-Term(Propionyl); R3(Methyl); K5(Acetyl); K13(Propionyl); K14(Propionyl)	Histone H2A OS=Arabidopsis thaliana OX=3702 GN=AXX17_At4g31350 PE=3 SV=1		66	1.86175e-05	3	26.4395		8177	4105_Dvorackova_Lumos1_propionyl_105min-IS_HCD-OT_wt1.raw	A0A384LFJ0	662.036	-0.71	-0.00047	HCD (High Energy Collision Dissociation)	MS2
AGRGKTLGSGSAKKATTR	N-Term(Propionyl); R3(Methyl); K5(Propionyl); K13(Propionyl); K14(Propionyl)	Histone H2A OS=Arabidopsis thaliana OX=3702 GN=AXX17_At1g45260 PE=3 SV=1	439829	54	0.000415286	3	27.7287	27.71	8615	4105_Dvorackova_Lumos1_propionyl_105min-IS_HCD-OT_fasnap2.raw	A0A178WDN2	662.375	-1.6	-0.00106	HCD (High Energy Collision Dissociation)	MS2
AGRGKTLGSGSAKKATTR	N-Term(Propionyl); R3(Methyl); K5(Propionyl); K13(Propionyl); K14(Propionyl)	Histone H2A OS=Arabidopsis thaliana OX=3702 GN=AXX17_At1g45260 PE=3 SV=1	669812	44	0.00350388	3	27.6794	27.65	8793	4105_Dvorackova_Lumos1_propionyl_105min-IS_HCD-OT_nap1.raw	A0A178WDN2	662.376	-0.68	-0.00045	HCD (High Energy Collision Dissociation)	MS2
AGRGKTLGSGSAKKATTR	N-Term(Propionyl); R3(Methyl); K5(Propionyl); K13(Propionyl); K14(Propionyl)	Histone H2A OS=Arabidopsis thaliana OX=3702 GN=AXX17_At1g45260 PE=3 SV=1	287194	41	0.00658891	3	27.7517	27.71	7574	4105_Dvorackova_Lumos1_propionyl_105min-IS_HCD-OT_wt6.raw	A0A178WDN2	662.375	-1.42	-0.00094	HCD (High Energy Collision Dissociation)	MS2
AGRGKTLGSGSAKKATTR	N-Term(Propionyl); R3(Methyl); K5(Propionyl); K13(Propionyl); K14(Propionyl)	Histone H2A OS=Arabidopsis thaliana OX=3702 GN=AXX17_At1g45260 PE=3 SV=1	542930	60	7.99979e-05	3	27.6523	27.63	8799	4105_Dvorackova_Lumos1_propionyl_105min-IS_HCD-OT_wt1.raw	A0A178WDN2	662.375	-1.14	-0.00076	HCD (High Energy Collision Dissociation)	MS2
AGRGKTLGSGSAKKATTR	N-Term(Propionyl); R3(Methyl); K5(Propionyl); K13(Propionyl); K14(Propionyl)	Histone H2A OS=Arabidopsis thaliana OX=3702 GN=AXX17_At1g45260 PE=3 SV=1	307365	56	0.000319045	3	27.8373	27.83	7518	4105_Dvorackova_Lumos1_propionyl_105min-IS_HCD-OT_fasnap5_2.raw	A0A178WDN2	662.374	-2.99	-0.00198	HCD (High Energy Collision Dissociation)	MS2
AGRGKTLGSGSAKKATTR	N-Term(Propionyl); R3(Methyl); K5(Propionyl); K13(Propionyl); K14(Propionyl)	Histone H2A OS=Arabidopsis thaliana OX=3702 GN=AXX17_At1g45260 PE=3 SV=1	389485	46	0.00184735	3	27.7296	27.71	8542	4105_Dvorackova_Lumos1_propionyl_105min-IS_HCD-OT_wt3.raw	A0A178WDN2	662.376	-0.77	-0.00051	HCD (High Energy Collision Dissociation)	MS2
AGRGKTLGSGSAKKATTR	N-Term(Propionyl); R3(Methyl); K5(Propionyl); K13(Propionyl); K14(Propionyl)	Histone H2A OS=Arabidopsis thaliana OX=3702 GN=AXX17_At1g45260 PE=3 SV=1	241254	51	0.000527082	3	27.7346	27.67	7332	4105_Dvorackova_Lumos1_propionyl_105min-IS_HCD-OT_nap2.raw	A0A178WDN2	662.377	1.16	0.00077	HCD (High Energy Collision Dissociation)	MS2
AGSSKPTEED	N-Term(Propionyl)	Histone H2A OS=Arabidopsis thaliana OX=3702 GN=AXX17_At4g31350 PE=3 SV=1	200566	31	0.00190619	2	19.2788	19.19	3981	4105_Dvorackova_Lumos1_propionyl_105min-IS_HCD-OT_wt6.raw	A0A384LFJ0	538.741	-0.39	-0.00021	HCD (High Energy Collision Dissociation)	MS2
AIQKFIEEKHKSLPPTFR	N-Term(Propionyl); K4(Propionyl); K9(Propionyl); K11(Propionyl)	Histone H1.2 OS=Arabidopsis thaliana (Mouse-ear cress) OX=3702 GN=TAIR:locus:2064332 PE=1 SV=1	168564	38	0.0615513	3	62.6524	62.67	16972	4105_Dvorackova_Lumos1_propionyl_105min-IS_HCD-OT_fas6.raw	P26569	798.445	-0.95	-0.00076	HCD (High Energy Collision Dissociation)	MS2
AIQKFIEEKHKSLPPTFR	N-Term(Propionyl); K4(Propionyl); K9(Propionyl); K11(Propionyl)	Histone H1.2 OS=Arabidopsis thaliana (Mouse-ear cress) OX=3702 GN=TAIR:locus:2064332 PE=1 SV=1		41	0.0397155	3	62.0386		19488	4105_Dvorackova_Lumos1_propionyl_105min-IS_HCD-OT_wt2.raw	P26569	798.444	-1.95	-0.00155	HCD (High Energy Collision Dissociation)	MS2
AIQKFIEEKHKSLPPTFR	N-Term(Propionyl); K4(Propionyl); K9(Propionyl); K11(Propionyl)	Histone H1.2 OS=Arabidopsis thaliana (Mouse-ear cress) OX=3702 GN=TAIR:locus:2064332 PE=1 SV=1	234562	33	0.211011	3	62.7796	62.72	20174	4105_Dvorackova_Lumos1_propionyl_105min-IS_HCD-OT_wt5.raw	P26569	798.449	4.18	0.00333	HCD (High Energy Collision Dissociation)	MS2
AIQKFIEEKHKSLPPTFR	N-Term(Propionyl); K4(Propionyl); K9(Propionyl); K11(Propionyl)	Histone H1.2 OS=Arabidopsis thaliana (Mouse-ear cress) OX=3702 GN=TAIR:locus:2064332 PE=1 SV=1	156293	32	0.284643	3	62.6805	62.73	18904	4105_Dvorackova_Lumos1_propionyl_105min-IS_HCD-OT_fas5.raw	P26569	798.446	-0.03	-3e-05	HCD (High Energy Collision Dissociation)	MS2
AIQKFIEEKHKSLPPTFR	N-Term(Propionyl); K4(Propionyl); K9(Propionyl); K11(Propionyl)	Histone H1.2 OS=Arabidopsis thaliana (Mouse-ear cress) OX=3702 GN=TAIR:locus:2064332 PE=1 SV=1	131684	41	0.0332352	3	62.0953	61.82	18763	4105_Dvorackova_Lumos1_propionyl_105min-IS_HCD-OT_fas1.raw	P26569	798.444	-1.72	-0.00137	HCD (High Energy Collision Dissociation)	MS2
AIQKFIEEKHKSLPPTFR	N-Term(Propionyl); K4(Propionyl); K9(Propionyl); K11(Propionyl)	Histone H1.2 OS=Arabidopsis thaliana (Mouse-ear cress) OX=3702 GN=TAIR:locus:2064332 PE=1 SV=1	306617	34	0.191471	3	62.3689	62.43	24772	4105_Dvorackova_Lumos1_propionyl_105min-IS_HCD-OT_wt4.raw	P26569	798.444	-2.02	-0.00161	HCD (High Energy Collision Dissociation)	MS2
AIQKFIEEKHKSLPPTFR	N-Term(Propionyl); K4(Propionyl); K9(Propionyl); K11(Propionyl)	Histone H1.2 OS=Arabidopsis thaliana (Mouse-ear cress) OX=3702 GN=TAIR:locus:2064332 PE=1 SV=1	306617	47	0.00858193	3	62.465	62.43	24805	4105_Dvorackova_Lumos1_propionyl_105min-IS_HCD-OT_wt4.raw	P26569	798.446	0.5	0.0004	HCD (High Energy Collision Dissociation)	MS2
AIQKFIEEKHKSLPPTFR	N-Term(Propionyl); K4(Propionyl); K9(Propionyl); K11(Propionyl)	Histone H1.2 OS=Arabidopsis thaliana (Mouse-ear cress) OX=3702 GN=TAIR:locus:2064332 PE=1 SV=1	439053	53	0.00230001	3	61.9417	61.98	22073	4105_Dvorackova_Lumos1_propionyl_105min-IS_HCD-OT_wt1.raw	P26569	798.445	-1.56	-0.00125	HCD (High Energy Collision Dissociation)	MS2
AIQKFIEEKHKSLPPTFR	N-Term(Propionyl); K4(Propionyl); K9(Propionyl); K11(Propionyl)	Histone H1.2 OS=Arabidopsis thaliana (Mouse-ear cress) OX=3702 GN=TAIR:locus:2064332 PE=1 SV=1	727893	33	0.201543	3	61.7926	62	22333	4105_Dvorackova_Lumos1_propionyl_105min-IS_HCD-OT_wt3.raw	P26569	798.448	2.87	0.00229	HCD (High Energy Collision Dissociation)	MS2
AIQKFIEEKHKSLPPTFR	N-Term(Propionyl); K4(Propionyl); K9(Propionyl); K11(Propionyl)	Histone H1.2 OS=Arabidopsis thaliana (Mouse-ear cress) OX=3702 GN=TAIR:locus:2064332 PE=1 SV=1	783408	45	0.0121704	3	62.428	62.4	26952	4105_Dvorackova_Lumos1_propionyl_105min-IS_HCD-OT_nap3.raw	P26569	798.445	-0.49	-0.00039	HCD (High Energy Collision Dissociation)	MS2
AIQKFIEEKR	N-Term(Propionyl); K4(Propionyl); K9(Propionyl)	Histone H1.1 OS=Arabidopsis thaliana (Mouse-ear cress) OX=3702 GN=TAIR:locus:2033118 PE=1 SV=1	611224	61	0.000273874	2	59.4355	59.56	18147	4105_Dvorackova_Lumos1_propionyl_105min-IS_HCD-OT_fas5.raw	P26568	715.406	-0.57	-0.00041	HCD (High Energy Collision Dissociation)	MS2
AIQKFIEEKR	N-Term(Propionyl); K4(Propionyl); K9(Propionyl)	Histone H1.1 OS=Arabidopsis thaliana (Mouse-ear cress) OX=3702 GN=TAIR:locus:2033118 PE=1 SV=1	479485	60	0.000321273	2	59.2447	59.33	22730	4105_Dvorackova_Lumos1_propionyl_105min-IS_HCD-OT_fas4.raw	P26568	715.407	0.88	0.00063	HCD (High Energy Collision Dissociation)	MS2
AIQKFIEEKR	N-Term(Propionyl); K4(Propionyl); K9(Propionyl)	Histone H1.1 OS=Arabidopsis thaliana (Mouse-ear cress) OX=3702 GN=TAIR:locus:2033118 PE=1 SV=1	262141	49	0.00423445	2	59.2706	59.26	20140	4105_Dvorackova_Lumos1_propionyl_105min-IS_HCD-OT_fasnap5_2.raw	P26568	715.406	0.03	2e-05	HCD (High Energy Collision Dissociation)	MS2
AIQKFIEEKR	N-Term(Propionyl); K4(Propionyl); K9(Propionyl)	Histone H1.1 OS=Arabidopsis thaliana (Mouse-ear cress) OX=3702 GN=TAIR:locus:2033118 PE=1 SV=1	980442	65	0.000116395	2	59.1166	59.21	23632	4105_Dvorackova_Lumos1_propionyl_105min-IS_HCD-OT_wt4.raw	P26568	715.407	1.14	0.00081	HCD (High Energy Collision Dissociation)	MS2
AIQKFIEEKR	N-Term(Propionyl); K4(Propionyl); K9(Propionyl)	Histone H1.1 OS=Arabidopsis thaliana (Mouse-ear cress) OX=3702 GN=TAIR:locus:2033118 PE=1 SV=1	389849	48	0.00484734	2	59.1877	59.22	21968	4105_Dvorackova_Lumos1_propionyl_105min-IS_HCD-OT_fasnap4.raw	P26568	715.406	0.2	0.00014	HCD (High Energy Collision Dissociation)	MS2
AIQKFIEEKR	N-Term(Propionyl); K4(Propionyl); K9(Propionyl)	Histone H1.1 OS=Arabidopsis thaliana (Mouse-ear cress) OX=3702 GN=TAIR:locus:2033118 PE=1 SV=1	894354	65	0.000103555	2	59.1998	59.26	26117	4105_Dvorackova_Lumos1_propionyl_105min-IS_HCD-OT_nap4.raw	P26568	715.406	-0.14	-0.0001	HCD (High Energy Collision Dissociation)	MS2
AIQKFIEEKR	N-Term(Propionyl); K4(Propionyl); K9(Propionyl)	Histone H1.1 OS=Arabidopsis thaliana (Mouse-ear cress) OX=3702 GN=TAIR:locus:2033118 PE=1 SV=1	273685	49	0.00382254	2	59.3229	59.34	18601	4105_Dvorackova_Lumos1_propionyl_105min-IS_HCD-OT_fasnap6.raw	P26568	715.406	0.45	0.00032	HCD (High Energy Collision Dissociation)	MS2
AIQKFIEEKR	N-Term(Propionyl); K4(Propionyl); K9(Propionyl)	Histone H1.1 OS=Arabidopsis thaliana (Mouse-ear cress) OX=3702 GN=TAIR:locus:2033118 PE=1 SV=1	289035	65	9.06783e-05	2	58.8433	58.9	17288	4105_Dvorackova_Lumos1_propionyl_105min-IS_HCD-OT_fas2.raw	P26568	715.406	0.11	8e-05	HCD (High Energy Collision Dissociation)	MS2
AIQKFIEEKR	N-Term(Propionyl); K4(Propionyl); K9(Propionyl)	Histone H1.1 OS=Arabidopsis thaliana (Mouse-ear cress) OX=3702 GN=TAIR:locus:2033118 PE=1 SV=1	242385	58	0.0005279	2	58.8852	58.98	16257	4105_Dvorackova_Lumos1_propionyl_105min-IS_HCD-OT_fas3.raw	P26568	715.406	-0.74	-0.00053	HCD (High Energy Collision Dissociation)	MS2
AIQKFIEEKR	N-Term(Propionyl); K4(Propionyl); K9(Propionyl)	Histone H1.1 OS=Arabidopsis thaliana (Mouse-ear cress) OX=3702 GN=TAIR:locus:2033118 PE=1 SV=1	729256	66	7.40205e-05	2	58.7567	58.82	21153	4105_Dvorackova_Lumos1_propionyl_105min-IS_HCD-OT_wt1.raw	P26568	715.406	0.28	0.0002	HCD (High Energy Collision Dissociation)	MS2
AIQKFIEEKR	N-Term(Propionyl); K4(Propionyl); K9(Propionyl)	Histone H1.1 OS=Arabidopsis thaliana (Mouse-ear cress) OX=3702 GN=TAIR:locus:2033118 PE=1 SV=1	1.38719e+06	58	0.000450302	2	59.1713	59.26	25551	4105_Dvorackova_Lumos1_propionyl_105min-IS_HCD-OT_nap3.raw	P26568	715.406	0.11	8e-05	HCD (High Energy Collision Dissociation)	MS2
AIQKFIEEKR	N-Term(Propionyl); K4(Propionyl); K9(Propionyl)	Histone H1.1 OS=Arabidopsis thaliana (Mouse-ear cress) OX=3702 GN=TAIR:locus:2033118 PE=1 SV=1	319811	58	0.000542689	2	58.5994	58.68	18005	4105_Dvorackova_Lumos1_propionyl_105min-IS_HCD-OT_fas1.raw	P26568	715.406	-0.57	-0.00041	HCD (High Energy Collision Dissociation)	MS2
AIQKFIEEKR	N-Term(Propionyl); K4(Propionyl); K9(Propionyl)	Histone H1.1 OS=Arabidopsis thaliana (Mouse-ear cress) OX=3702 GN=TAIR:locus:2033118 PE=1 SV=1	725748	59	0.00038668	2	58.7191	58.8	23745	4105_Dvorackova_Lumos1_propionyl_105min-IS_HCD-OT_nap1.raw	P26568	715.406	0.45	0.00032	HCD (High Energy Collision Dissociation)	MS2
AIQKFIEEKR	N-Term(Propionyl); K4(Propionyl); K9(Propionyl)	Histone H1.1 OS=Arabidopsis thaliana (Mouse-ear cress) OX=3702 GN=TAIR:locus:2033118 PE=1 SV=1	351442	69	3.5251e-05	2	58.7545	58.78	17142	4105_Dvorackova_Lumos1_propionyl_105min-IS_HCD-OT_nap2.raw	P26568	715.406	-0.23	-0.00016	HCD (High Energy Collision Dissociation)	MS2
AIQKFIEEKR	N-Term(Propionyl); K4(Propionyl); K9(Propionyl)	Histone H1.1 OS=Arabidopsis thaliana (Mouse-ear cress) OX=3702 GN=TAIR:locus:2033118 PE=1 SV=1	561430	61	0.0002034	2	59.3821	59.46	15940	4105_Dvorackova_Lumos1_propionyl_105min-IS_HCD-OT_fas6.raw	P26568	715.406	0.37	0.00026	HCD (High Energy Collision Dissociation)	MS2
AIQKFIEEKR	N-Term(Propionyl); K4(Propionyl); K9(Propionyl)	Histone H1.1 OS=Arabidopsis thaliana (Mouse-ear cress) OX=3702 GN=TAIR:locus:2033118 PE=1 SV=1	166446	63	0.000159683	2	59.1687	59.21	16874	4105_Dvorackova_Lumos1_propionyl_105min-IS_HCD-OT_nap6_2.raw	P26568	715.405	-1.51	-0.00108	HCD (High Energy Collision Dissociation)	MS2
AIQKFIEEKR	N-Term(Propionyl); K4(Propionyl); K9(Propionyl)	Histone H1.1 OS=Arabidopsis thaliana (Mouse-ear cress) OX=3702 GN=TAIR:locus:2033118 PE=1 SV=1	875121	65	0.000108127	2	59.4011	59.49	19258	4105_Dvorackova_Lumos1_propionyl_105min-IS_HCD-OT_wt5.raw	P26568	715.407	1.22	0.00087	HCD (High Energy Collision Dissociation)	MS2
AIQKFIEEKR	N-Term(Propionyl); K4(Propionyl); K9(Propionyl)	Histone H1.1 OS=Arabidopsis thaliana (Mouse-ear cress) OX=3702 GN=TAIR:locus:2033118 PE=1 SV=1	319407	53	0.00162994	2	58.8786	58.89	19600	4105_Dvorackova_Lumos1_propionyl_105min-IS_HCD-OT_fasnap3.raw	P26568	715.406	-0.23	-0.00016	HCD (High Energy Collision Dissociation)	MS2
AIQKFIEEKR	N-Term(Propionyl); K4(Propionyl); K9(Propionyl)	Histone H1.1 OS=Arabidopsis thaliana (Mouse-ear cress) OX=3702 GN=TAIR:locus:2033118 PE=1 SV=1	369583	66	7.25895e-05	2	59.3787	59.44	18056	4105_Dvorackova_Lumos1_propionyl_105min-IS_HCD-OT_wt6.raw	P26568	715.407	0.62	0.00045	HCD (High Energy Collision Dissociation)	MS2
AIQKFIEEKR	N-Term(Propionyl); K4(Propionyl); K9(Propionyl)	Histone H1.1 OS=Arabidopsis thaliana (Mouse-ear cress) OX=3702 GN=TAIR:locus:2033118 PE=1 SV=1	508194	46	0.00923171	2	58.8326	58.92	21637	4105_Dvorackova_Lumos1_propionyl_105min-IS_HCD-OT_fasnap2.raw	P26568	715.405	-0.91	-0.00065	HCD (High Energy Collision Dissociation)	MS2
AIQKFIEEKR	N-Term(Propionyl); K4(Propionyl); K9(Propionyl)	Histone H1.1 OS=Arabidopsis thaliana (Mouse-ear cress) OX=3702 GN=TAIR:locus:2033118 PE=1 SV=1	254805	59	0.000476361	2	59.2008	59.24	21130	4105_Dvorackova_Lumos1_propionyl_105min-IS_HCD-OT_nap5_Recal.raw	P26568	715.407	1.19	0.00085	HCD (High Energy Collision Dissociation)	MS2
AIQKFIEEKR	N-Term(Propionyl); K4(Propionyl); K9(Propionyl)	Histone H1.1 OS=Arabidopsis thaliana (Mouse-ear cress) OX=3702 GN=TAIR:locus:2033118 PE=1 SV=1	486835	47	0.00690652	2	58.5731	58.67	23031	4105_Dvorackova_Lumos1_propionyl_105min-IS_HCD-OT_fasnap1.raw	P26568	715.405	-1.51	-0.00108	HCD (High Energy Collision Dissociation)	MS2
AIQKFIEEKR	N-Term(Propionyl); K4(Propionyl); K9(Propionyl)	Histone H1.1 OS=Arabidopsis thaliana (Mouse-ear cress) OX=3702 GN=TAIR:locus:2033118 PE=1 SV=1	1.40753e+06	65	0.000102932	2	58.7679	58.89	21353	4105_Dvorackova_Lumos1_propionyl_105min-IS_HCD-OT_wt3.raw	P26568	715.406	-0.49	-0.00035	HCD (High Energy Collision Dissociation)	MS2
AIQKFIEEKR	N-Term(Propionyl); K4(Propionyl); K9(Propionyl)	Histone H1.1 OS=Arabidopsis thaliana (Mouse-ear cress) OX=3702 GN=TAIR:locus:2033118 PE=1 SV=1	585216	65	8.86898e-05	2	58.9091	59.04	18752	4105_Dvorackova_Lumos1_propionyl_105min-IS_HCD-OT_wt2.raw	P26568	715.407	0.79	0.00057	HCD (High Energy Collision Dissociation)	MS2
AIRNDEELGR	N-Term(Propionyl)	H2A5 (H2A.W.7)_ARATH Probable histone H2A.5 OS=Arabidopsis thaliana OX=3702 GN=At5g27670 PE=1 SV=1	2.28797e+06	48	4.65716e-05	2	24.7585	24.81	6110	4105_Dvorackova_Lumos1_propionyl_105min-IS_HCD-OT_nap2.raw	Q94F49	614.818	0.45	0.00027	HCD (High Energy Collision Dissociation)	MS2
AIRNDEELGR	N-Term(Propionyl)	H2A5 (H2A.W.7)_ARATH Probable histone H2A.5 OS=Arabidopsis thaliana OX=3702 GN=At5g27670 PE=1 SV=1	2.82326e+06	47	5.57613e-05	2	24.7705	24.81	6986	4105_Dvorackova_Lumos1_propionyl_105min-IS_HCD-OT_wt3.raw	Q94F49	614.817	-0.25	-0.00015	HCD (High Energy Collision Dissociation)	MS2
AIRNDEELGR	N-Term(Propionyl)	H2A5 (H2A.W.7)_ARATH Probable histone H2A.5 OS=Arabidopsis thaliana OX=3702 GN=At5g27670 PE=1 SV=1	6679278	31	0.00218944	2	24.8546	24.79	7202	4105_Dvorackova_Lumos1_propionyl_105min-IS_HCD-OT_nap1.raw	Q94F49	614.817	-1.04	-0.00064	HCD (High Energy Collision Dissociation)	MS2
AIRNDEELGR	N-Term(Propionyl)	H2A5 (H2A.W.7)_ARATH Probable histone H2A.5 OS=Arabidopsis thaliana OX=3702 GN=At5g27670 PE=1 SV=1		41	0.00020386	2	24.9874		7427	4105_Dvorackova_Lumos1_propionyl_105min-IS_HCD-OT_fas4.raw	Q94F49	614.817	-1.14	-0.0007	HCD (High Energy Collision Dissociation)	MS2
AIRNDEELGR	N-Term(Propionyl)	H2A5 (H2A.W.7)_ARATH Probable histone H2A.5 OS=Arabidopsis thaliana OX=3702 GN=At5g27670 PE=1 SV=1	1.28471e+06	33	0.00136563	2	24.8014	24.82	6692	4105_Dvorackova_Lumos1_propionyl_105min-IS_HCD-OT_wt2.raw	Q94F49	614.817	-0.25	-0.00015	HCD (High Energy Collision Dissociation)	MS2
AIRNDEELGR	N-Term(Propionyl)	H2A5 (H2A.W.7)_ARATH Probable histone H2A.5 OS=Arabidopsis thaliana OX=3702 GN=At5g27670 PE=1 SV=1	1.6749e+06	40	0.000254292	2	24.7321	24.73	5923	4105_Dvorackova_Lumos1_propionyl_105min-IS_HCD-OT_fas6.raw	Q94F49	614.817	-0.45	-0.00028	HCD (High Energy Collision Dissociation)	MS2
AIRNDEELGR	N-Term(Propionyl)	H2A5 (H2A.W.7)_ARATH Probable histone H2A.5 OS=Arabidopsis thaliana OX=3702 GN=At5g27670 PE=1 SV=1		39	0.000399781	2	24.8139		6255	4105_Dvorackova_Lumos1_propionyl_105min-IS_HCD-OT_fasnap6.raw	Q94F49	614.816	-3.13	-0.00192	HCD (High Energy Collision Dissociation)	MS2
AIRNDEELGR	N-Term(Propionyl)	H2A5 (H2A.W.7)_ARATH Probable histone H2A.5 OS=Arabidopsis thaliana OX=3702 GN=At5g27670 PE=1 SV=1	4.38615e+06	40	0.000277857	2	24.8302	24.86	7901	4105_Dvorackova_Lumos1_propionyl_105min-IS_HCD-OT_nap4.raw	Q94F49	614.816	-2.53	-0.00156	HCD (High Energy Collision Dissociation)	MS2
AIRNDEELGR	N-Term(Propionyl)	H2A5 (H2A.W.7)_ARATH Probable histone H2A.5 OS=Arabidopsis thaliana OX=3702 GN=At5g27670 PE=1 SV=1	2.94832e+06	39	0.000309548	2	24.7872	24.8	7220	4105_Dvorackova_Lumos1_propionyl_105min-IS_HCD-OT_nap5_Recal.raw	Q94F49	614.814	-5.56	-0.00341	HCD (High Energy Collision Dissociation)	MS2
AIRNDEELGR	N-Term(Propionyl)	H2A5 (H2A.W.7)_ARATH Probable histone H2A.5 OS=Arabidopsis thaliana OX=3702 GN=At5g27670 PE=1 SV=1	5597901	48	5.75285e-05	2	24.7817	24.83	7256	4105_Dvorackova_Lumos1_propionyl_105min-IS_HCD-OT_wt1.raw	Q94F49	614.816	-2.34	-0.00144	HCD (High Energy Collision Dissociation)	MS2
AIRNDEELGR	N-Term(Propionyl)	H2A5 (H2A.W.7)_ARATH Probable histone H2A.5 OS=Arabidopsis thaliana OX=3702 GN=At5g27670 PE=1 SV=1	1.04863e+06	42	0.000191788	2	24.7708	24.81	6237	4105_Dvorackova_Lumos1_propionyl_105min-IS_HCD-OT_wt6.raw	Q94F49	614.816	-2.63	-0.00162	HCD (High Energy Collision Dissociation)	MS2
AIVTLKER	N-Term(Propionyl); K6(Propionyl)	Histone H1.2 OS=Arabidopsis thaliana (Mouse-ear cress) OX=3702 GN=TAIR:locus:2064332 PE=1 SV=1; Histone H1.1 OS=Arabidopsis thaliana (Mouse-ear cress) OX=3702 GN=TAIR:locus:2033118 PE=1 SV=1	36886276	53	0.000968803	2	43.4145	43.58	18503	4105_Dvorackova_Lumos1_propionyl_105min-IS_HCD-OT_nap3.raw	P26569; P26568	521.319	0.38	0.0002	HCD (High Energy Collision Dissociation)	MS2
AIVTLKER	N-Term(Propionyl); K6(Propionyl)	Histone H1.2 OS=Arabidopsis thaliana (Mouse-ear cress) OX=3702 GN=TAIR:locus:2064332 PE=1 SV=1; Histone H1.1 OS=Arabidopsis thaliana (Mouse-ear cress) OX=3702 GN=TAIR:locus:2033118 PE=1 SV=1	31872000	36	0.0408894	2	44.1865	43.61	16360	4105_Dvorackova_Lumos1_propionyl_105min-IS_HCD-OT_fasnap4.raw	P26569; P26568	521.32	2.48	0.00129	HCD (High Energy Collision Dissociation)	MS2
AIVTLKER	N-Term(Propionyl); K6(Propionyl)	Histone H1.2 OS=Arabidopsis thaliana (Mouse-ear cress) OX=3702 GN=TAIR:locus:2064332 PE=1 SV=1; Histone H1.1 OS=Arabidopsis thaliana (Mouse-ear cress) OX=3702 GN=TAIR:locus:2033118 PE=1 SV=1	9616115	55	0.00057286	2	43.282	43.4	12844	4105_Dvorackova_Lumos1_propionyl_105min-IS_HCD-OT_fas3.raw	P26569; P26568	521.319	-0.21	-0.00011	HCD (High Energy Collision Dissociation)	MS2
AIVTLKER	N-Term(Propionyl); K6(Propionyl)	Histone H1.2 OS=Arabidopsis thaliana (Mouse-ear cress) OX=3702 GN=TAIR:locus:2064332 PE=1 SV=1; Histone H1.1 OS=Arabidopsis thaliana (Mouse-ear cress) OX=3702 GN=TAIR:locus:2033118 PE=1 SV=1	17498894	52	0.00114878	2	43.3787	43.57	14187	4105_Dvorackova_Lumos1_propionyl_105min-IS_HCD-OT_wt5.raw	P26569; P26568	521.319	0.38	0.0002	HCD (High Energy Collision Dissociation)	MS2
AIVTLKER	N-Term(Propionyl); K6(Propionyl)	Histone H1.2 OS=Arabidopsis thaliana (Mouse-ear cress) OX=3702 GN=TAIR:locus:2064332 PE=1 SV=1; Histone H1.1 OS=Arabidopsis thaliana (Mouse-ear cress) OX=3702 GN=TAIR:locus:2033118 PE=1 SV=1	34519780	55	0.000618351	2	43.4283	43.58	18964	4105_Dvorackova_Lumos1_propionyl_105min-IS_HCD-OT_nap4.raw	P26569; P26568	521.319	0.26	0.00013	HCD (High Energy Collision Dissociation)	MS2
AIVTLKER	N-Term(Propionyl); K6(Propionyl)	Histone H1.2 OS=Arabidopsis thaliana (Mouse-ear cress) OX=3702 GN=TAIR:locus:2064332 PE=1 SV=1; Histone H1.1 OS=Arabidopsis thaliana (Mouse-ear cress) OX=3702 GN=TAIR:locus:2033118 PE=1 SV=1	15836407	55	0.000590521	2	43.126	43.23	13943	4105_Dvorackova_Lumos1_propionyl_105min-IS_HCD-OT_fas1.raw	P26569; P26568	521.319	0.26	0.00013	HCD (High Energy Collision Dissociation)	MS2
AIVTLKER	N-Term(Propionyl); K6(Propionyl)	Histone H1.2 OS=Arabidopsis thaliana (Mouse-ear cress) OX=3702 GN=TAIR:locus:2064332 PE=1 SV=1; Histone H1.1 OS=Arabidopsis thaliana (Mouse-ear cress) OX=3702 GN=TAIR:locus:2033118 PE=1 SV=1	17570544	31	0.150873	2	44.2657	43.6	14298	4105_Dvorackova_Lumos1_propionyl_105min-IS_HCD-OT_fasnap6.raw	P26569; P26568	521.32	2.02	0.00105	HCD (High Energy Collision Dissociation)	MS2
AIVTLKER	N-Term(Propionyl); K6(Propionyl)	Histone H1.2 OS=Arabidopsis thaliana (Mouse-ear cress) OX=3702 GN=TAIR:locus:2064332 PE=1 SV=1; Histone H1.1 OS=Arabidopsis thaliana (Mouse-ear cress) OX=3702 GN=TAIR:locus:2033118 PE=1 SV=1	17570544	57	0.000318455	2	43.4439	43.6	14018	4105_Dvorackova_Lumos1_propionyl_105min-IS_HCD-OT_fasnap6.raw	P26569; P26568	521.318	-0.68	-0.00035	HCD (High Energy Collision Dissociation)	MS2
AIVTLKER	N-Term(Propionyl); K6(Propionyl)	Histone H1.2 OS=Arabidopsis thaliana (Mouse-ear cress) OX=3702 GN=TAIR:locus:2064332 PE=1 SV=1; Histone H1.1 OS=Arabidopsis thaliana (Mouse-ear cress) OX=3702 GN=TAIR:locus:2033118 PE=1 SV=1	14823185	55	0.000617462	2	43.3744	43.54	16117	4105_Dvorackova_Lumos1_propionyl_105min-IS_HCD-OT_nap5_Recal.raw	P26569; P26568	521.32	1.61	0.00084	HCD (High Energy Collision Dissociation)	MS2
AIVTLKER	N-Term(Propionyl); K6(Propionyl)	Histone H1.2 OS=Arabidopsis thaliana (Mouse-ear cress) OX=3702 GN=TAIR:locus:2064332 PE=1 SV=1; Histone H1.1 OS=Arabidopsis thaliana (Mouse-ear cress) OX=3702 GN=TAIR:locus:2033118 PE=1 SV=1	28472890	55	0.000625512	2	43.4478	43.62	16874	4105_Dvorackova_Lumos1_propionyl_105min-IS_HCD-OT_fas4.raw	P26569; P26568	521.319	0.61	0.00032	HCD (High Energy Collision Dissociation)	MS2
AIVTLKER	N-Term(Propionyl); K6(Propionyl)	Histone H1.2 OS=Arabidopsis thaliana (Mouse-ear cress) OX=3702 GN=TAIR:locus:2064332 PE=1 SV=1; Histone H1.1 OS=Arabidopsis thaliana (Mouse-ear cress) OX=3702 GN=TAIR:locus:2033118 PE=1 SV=1	22374070	58	0.000317129	2	43.226	43.35	14554	4105_Dvorackova_Lumos1_propionyl_105min-IS_HCD-OT_fasnap3.raw	P26569; P26568	521.319	0.38	0.0002	HCD (High Energy Collision Dissociation)	MS2
AIVTLKER	N-Term(Propionyl); K6(Propionyl)	Histone H1.2 OS=Arabidopsis thaliana (Mouse-ear cress) OX=3702 GN=TAIR:locus:2064332 PE=1 SV=1; Histone H1.1 OS=Arabidopsis thaliana (Mouse-ear cress) OX=3702 GN=TAIR:locus:2033118 PE=1 SV=1	8239288	58	0.000307644	2	43.4641	43.61	12449	4105_Dvorackova_Lumos1_propionyl_105min-IS_HCD-OT_fas6.raw	P26569; P26568	521.319	0.02	1e-05	HCD (High Energy Collision Dissociation)	MS2
AIVTLKER	N-Term(Propionyl); K6(Propionyl)	Histone H1.2 OS=Arabidopsis thaliana (Mouse-ear cress) OX=3702 GN=TAIR:locus:2064332 PE=1 SV=1; Histone H1.1 OS=Arabidopsis thaliana (Mouse-ear cress) OX=3702 GN=TAIR:locus:2033118 PE=1 SV=1	14916057	36	0.0483112	2	44.3038	43.64	13937	4105_Dvorackova_Lumos1_propionyl_105min-IS_HCD-OT_wt6.raw	P26569; P26568	521.318	-0.56	-0.00029	HCD (High Energy Collision Dissociation)	MS2
AIVTLKER	N-Term(Propionyl); K6(Propionyl)	Histone H1.2 OS=Arabidopsis thaliana (Mouse-ear cress) OX=3702 GN=TAIR:locus:2064332 PE=1 SV=1; Histone H1.1 OS=Arabidopsis thaliana (Mouse-ear cress) OX=3702 GN=TAIR:locus:2033118 PE=1 SV=1	32075580	58	0.000303423	2	43.529	43.65	14674	4105_Dvorackova_Lumos1_propionyl_105min-IS_HCD-OT_fasnap5_2.raw	P26569; P26568	521.319	-0.21	-0.00011	HCD (High Energy Collision Dissociation)	MS2
AIVTLKER	N-Term(Propionyl); K6(Propionyl)	Histone H1.2 OS=Arabidopsis thaliana (Mouse-ear cress) OX=3702 GN=TAIR:locus:2064332 PE=1 SV=1; Histone H1.1 OS=Arabidopsis thaliana (Mouse-ear cress) OX=3702 GN=TAIR:locus:2033118 PE=1 SV=1	15836407	36	0.0442828	2	43.8485	43.23	14171	4105_Dvorackova_Lumos1_propionyl_105min-IS_HCD-OT_fas1.raw	P26569; P26568	521.319	0.49	0.00026	HCD (High Energy Collision Dissociation)	MS2
AIVTLKER	N-Term(Propionyl); K6(Propionyl)	Histone H1.2 OS=Arabidopsis thaliana (Mouse-ear cress) OX=3702 GN=TAIR:locus:2064332 PE=1 SV=1; Histone H1.1 OS=Arabidopsis thaliana (Mouse-ear cress) OX=3702 GN=TAIR:locus:2033118 PE=1 SV=1	34670412	52	0.00107549	2	43.2713	43.4	15825	4105_Dvorackova_Lumos1_propionyl_105min-IS_HCD-OT_wt3.raw	P26569; P26568	521.319	0.73	0.00038	HCD (High Energy Collision Dissociation)	MS2
AIVTLKER	N-Term(Propionyl); K6(Propionyl)	Histone H1.2 OS=Arabidopsis thaliana (Mouse-ear cress) OX=3702 GN=TAIR:locus:2064332 PE=1 SV=1; Histone H1.1 OS=Arabidopsis thaliana (Mouse-ear cress) OX=3702 GN=TAIR:locus:2033118 PE=1 SV=1	21464498	53	0.000980021	2	43.5235	43.69	13595	4105_Dvorackova_Lumos1_propionyl_105min-IS_HCD-OT_fas5.raw	P26569; P26568	521.319	0.49	0.00026	HCD (High Energy Collision Dissociation)	MS2
AIVTLKER	N-Term(Propionyl); K6(Propionyl)	Histone H1.2 OS=Arabidopsis thaliana (Mouse-ear cress) OX=3702 GN=TAIR:locus:2064332 PE=1 SV=1; Histone H1.1 OS=Arabidopsis thaliana (Mouse-ear cress) OX=3702 GN=TAIR:locus:2033118 PE=1 SV=1	18250534	58	0.00030733	2	43.3205	43.45	14683	4105_Dvorackova_Lumos1_propionyl_105min-IS_HCD-OT_wt2.raw	P26569; P26568	521.319	0.73	0.00038	HCD (High Energy Collision Dissociation)	MS2
AIVTLKER	N-Term(Propionyl); K6(Propionyl)	Histone H1.2 OS=Arabidopsis thaliana (Mouse-ear cress) OX=3702 GN=TAIR:locus:2064332 PE=1 SV=1; Histone H1.1 OS=Arabidopsis thaliana (Mouse-ear cress) OX=3702 GN=TAIR:locus:2033118 PE=1 SV=1	18250534	37	0.0395581	2	44.0429	43.45	14895	4105_Dvorackova_Lumos1_propionyl_105min-IS_HCD-OT_wt2.raw	P26569; P26568	521.319	0.14	7e-05	HCD (High Energy Collision Dissociation)	MS2
AIVTLKER	N-Term(Propionyl); K6(Propionyl)	Histone H1.2 OS=Arabidopsis thaliana (Mouse-ear cress) OX=3702 GN=TAIR:locus:2064332 PE=1 SV=1; Histone H1.1 OS=Arabidopsis thaliana (Mouse-ear cress) OX=3702 GN=TAIR:locus:2033118 PE=1 SV=1	20260322	56	0.000461369	2	43.2192	43.33	13181	4105_Dvorackova_Lumos1_propionyl_105min-IS_HCD-OT_nap2.raw	P26569; P26568	521.319	-0.09	-5e-05	HCD (High Energy Collision Dissociation)	MS2
AIVTLKER	N-Term(Propionyl); K6(Propionyl)	Histone H1.2 OS=Arabidopsis thaliana (Mouse-ear cress) OX=3702 GN=TAIR:locus:2064332 PE=1 SV=1; Histone H1.1 OS=Arabidopsis thaliana (Mouse-ear cress) OX=3702 GN=TAIR:locus:2033118 PE=1 SV=1	29938408	47	0.0035241	2	43.1655	43.33	16094	4105_Dvorackova_Lumos1_propionyl_105min-IS_HCD-OT_wt1.raw	P26569; P26568	521.318	-1.15	-0.0006	HCD (High Energy Collision Dissociation)	MS2
AIVTLKER	N-Term(Propionyl); K6(Propionyl)	Histone H1.2 OS=Arabidopsis thaliana (Mouse-ear cress) OX=3702 GN=TAIR:locus:2064332 PE=1 SV=1; Histone H1.1 OS=Arabidopsis thaliana (Mouse-ear cress) OX=3702 GN=TAIR:locus:2033118 PE=1 SV=1	47679388	58	0.000293924	2	43.1409	43.29	17108	4105_Dvorackova_Lumos1_propionyl_105min-IS_HCD-OT_nap1.raw	P26569; P26568	521.319	0.26	0.00013	HCD (High Energy Collision Dissociation)	MS2
AIVTLKER	N-Term(Propionyl); K6(Propionyl)	Histone H1.2 OS=Arabidopsis thaliana (Mouse-ear cress) OX=3702 GN=TAIR:locus:2064332 PE=1 SV=1; Histone H1.1 OS=Arabidopsis thaliana (Mouse-ear cress) OX=3702 GN=TAIR:locus:2033118 PE=1 SV=1	31857998	57	0.000326013	2	43.0704	43.2	16817	4105_Dvorackova_Lumos1_propionyl_105min-IS_HCD-OT_fasnap1.raw	P26569; P26568	521.319	0.61	0.00032	HCD (High Energy Collision Dissociation)	MS2
AIVTLKER	N-Term(Propionyl); K6(Propionyl)	Histone H1.2 OS=Arabidopsis thaliana (Mouse-ear cress) OX=3702 GN=TAIR:locus:2064332 PE=1 SV=1; Histone H1.1 OS=Arabidopsis thaliana (Mouse-ear cress) OX=3702 GN=TAIR:locus:2033118 PE=1 SV=1	8.20034e+06	58	0.000309776	2	43.3913	43.49	12793	4105_Dvorackova_Lumos1_propionyl_105min-IS_HCD-OT_nap6_2.raw	P26569; P26568	521.319	-0.45	-0.00023	HCD (High Energy Collision Dissociation)	MS2
AIVTLKER	N-Term(Propionyl); K6(Propionyl)	Histone H1.2 OS=Arabidopsis thaliana (Mouse-ear cress) OX=3702 GN=TAIR:locus:2064332 PE=1 SV=1; Histone H1.1 OS=Arabidopsis thaliana (Mouse-ear cress) OX=3702 GN=TAIR:locus:2033118 PE=1 SV=1	47679388	41	0.0143296	2	44.2063	43.29	17593	4105_Dvorackova_Lumos1_propionyl_105min-IS_HCD-OT_nap1.raw	P26569; P26568	521.319	0.14	7e-05	HCD (High Energy Collision Dissociation)	MS2
AKADKKPAEK	N-Term(Propionyl); K2(Propionyl); K5(Acetyl); K10(Propionyl)	Histone H2B OS=Arabidopsis thaliana OX=3702 GN=AXX17_At5g22390 PE=3 SV=1; Histone H2B.10 OS=Arabidopsis thaliana OX=3702 GN=At5g22880 PE=1 SV=3; Histone H2B OS=Arabidopsis thaliana OX=3702 GN=At5g22880 PE=2 SV=1	640626	31	0.00557417	2	28.8244	28.82	8747	4105_Dvorackova_Lumos1_propionyl_105min-IS_HCD-OT_wt2.raw	A0A178UDD3; Q9FFC0; Q0WS75	648.363	-1.72	-0.00112	HCD (High Energy Collision Dissociation)	MS2
AKADKKPAEK	N-Term(Propionyl); K2(Propionyl); K5(Acetyl); K10(Propionyl)	Histone H2B OS=Arabidopsis thaliana OX=3702 GN=AXX17_At5g22390 PE=3 SV=1; Histone H2B.10 OS=Arabidopsis thaliana OX=3702 GN=At5g22880 PE=1 SV=3; Histone H2B OS=Arabidopsis thaliana OX=3702 GN=At5g22880 PE=2 SV=1	449186	31	0.00457539	2	29.0048	28.97	8138	4105_Dvorackova_Lumos1_propionyl_105min-IS_HCD-OT_fasnap5_2.raw	A0A178UDD3; Q9FFC0; Q0WS75	648.364	0.44	0.00029	HCD (High Energy Collision Dissociation)	MS2
AKADKKPAEK	N-Term(Propionyl); K2(Propionyl); K5(Acetyl); K10(Propionyl)	Histone H2B OS=Arabidopsis thaliana OX=3702 GN=AXX17_At5g22390 PE=3 SV=1; Histone H2B.10 OS=Arabidopsis thaliana OX=3702 GN=At5g22880 PE=1 SV=3; Histone H2B OS=Arabidopsis thaliana OX=3702 GN=At5g22880 PE=2 SV=1	492602	43	0.000320205	2	28.9297	28.8	8071	4105_Dvorackova_Lumos1_propionyl_105min-IS_HCD-OT_wt6.raw	A0A178UDD3; Q9FFC0; Q0WS75	648.364	0.07	4e-05	HCD (High Energy Collision Dissociation)	MS2
AKADKKPAEK	N-Term(Propionyl); K2(Propionyl); K5(Acetyl); K6(Propionyl); K10(Propionyl)	Histone H2B OS=Arabidopsis thaliana OX=3702 GN=AXX17_At5g22390 PE=3 SV=1; Histone H2B.10 OS=Arabidopsis thaliana OX=3702 GN=At5g22880 PE=1 SV=3; Histone H2B OS=Arabidopsis thaliana OX=3702 GN=At5g22880 PE=2 SV=1	919847	33	0.00800453	2	42.7786	42.81	12267	4105_Dvorackova_Lumos1_propionyl_105min-IS_HCD-OT_fas6.raw	A0A178UDD3; Q9FFC0; Q0WS75	676.377	-0.37	-0.00025	HCD (High Energy Collision Dissociation)	MS2
AKADKKPAEK	N-Term(Propionyl); K2(Propionyl); K5(Acetyl); K10(Propionyl)	Histone H2B OS=Arabidopsis thaliana OX=3702 GN=AXX17_At5g22390 PE=3 SV=1; Histone H2B.10 OS=Arabidopsis thaliana OX=3702 GN=At5g22880 PE=1 SV=3; Histone H2B OS=Arabidopsis thaliana OX=3702 GN=At5g22880 PE=2 SV=1		30	0.00611195	2	28.8634		9458	4105_Dvorackova_Lumos1_propionyl_105min-IS_HCD-OT_wt1.raw	A0A178UDD3; Q9FFC0; Q0WS75	648.363	-1.82	-0.00118	HCD (High Energy Collision Dissociation)	MS2
AKADKKPAEK	N-Term(Propionyl); K2(Propionyl); K5(Propionyl); K6(Propionyl); K10(Propionyl)	Histone H2B.10 OS=Arabidopsis thaliana OX=3702 GN=At5g22880 PE=1 SV=3	4.54721e+06	30	0.163765	2	46.0701	46.27	14017	4105_Dvorackova_Lumos1_propionyl_105min-IS_HCD-OT_nap2.raw	Q9FFC0	683.385	0.15	0.00011	HCD (High Energy Collision Dissociation)	MS2
AKADKKPAEK	N-Term(Propionyl); K2(Propionyl); K5(Acetyl); K6(Propionyl); K10(Propionyl)	Histone H2B OS=Arabidopsis thaliana OX=3702 GN=AXX17_At5g22390 PE=3 SV=1; Histone H2B.10 OS=Arabidopsis thaliana OX=3702 GN=At5g22880 PE=1 SV=3; Histone H2B OS=Arabidopsis thaliana OX=3702 GN=At5g22880 PE=2 SV=1	1.42064e+06	31	0.0106346	2	42.648	42.74	16556	4105_Dvorackova_Lumos1_propionyl_105min-IS_HCD-OT_fas4.raw	A0A178UDD3; Q9FFC0; Q0WS75	676.376	-1.18	-0.0008	HCD (High Energy Collision Dissociation)	MS2
AKADKKPAEKKPAEK	N-Term(Propionyl); K2(Propionyl); K5(Propionyl); K6(Propionyl); K11(Propionyl); K15(Propionyl)	Histone H2B.10 OS=Arabidopsis thaliana OX=3702 GN=At5g22880 PE=1 SV=3	215425	34	0.112436	3	35.1987	35.2	10940	4105_Dvorackova_Lumos1_propionyl_105min-IS_HCD-OT_fasnap6.raw	Q9FFC0	659.043	1.32	0.00087	HCD (High Energy Collision Dissociation)	MS2
AKADKKPAEKKPAEK	N-Term(Propionyl); K2(Propionyl); K5(Propionyl); K6(Propionyl); K10(Propionyl); K15(Propionyl)	Histone H2B OS=Arabidopsis thaliana OX=3702 GN=AXX17_At5g22390 PE=3 SV=1; Histone H2B.10 OS=Arabidopsis thaliana OX=3702 GN=At5g22880 PE=1 SV=3; Histone H2B OS=Arabidopsis thaliana OX=3702 GN=At5g22880 PE=2 SV=1		41	0.0109311	2	35.3351		13233	4105_Dvorackova_Lumos1_propionyl_105min-IS_HCD-OT_fas4.raw	A0A178UDD3; Q9FFC0; Q0WS75	988.061	1.91	0.00189	HCD (High Energy Collision Dissociation)	MS2
AKADKKPAEKKPAEK	N-Term(Propionyl); K2(Propionyl); K5(Propionyl); K6(Propionyl); K10(Propionyl); K11(Propionyl)	Histone H2B.10 OS=Arabidopsis thaliana OX=3702 GN=At5g22880 PE=1 SV=3	360592	38	0.0444433	2	35.0541	35.07	10959	4105_Dvorackova_Lumos1_propionyl_105min-IS_HCD-OT_fas2.raw	Q9FFC0	988.057	-1.8	-0.00178	HCD (High Energy Collision Dissociation)	MS2
AKADKKPAEKKPAEK	N-Term(Propionyl); K2(Propionyl); K5(Propionyl); K6(Propionyl); K10(Propionyl); K15(Propionyl)	Histone H2B.10 OS=Arabidopsis thaliana OX=3702 GN=At5g22880 PE=1 SV=3		32	0.196368	2	35.0994		12975	4105_Dvorackova_Lumos1_propionyl_105min-IS_HCD-OT_fasnap1.raw	Q9FFC0	988.061	1.42	0.0014	HCD (High Energy Collision Dissociation)	MS2
AKADKKPAEKKPAEK	N-Term(Propionyl); K2(Propionyl); K5(Propionyl); K6(Propionyl); K10(Propionyl); K15(Propionyl)	Histone H2B.10 OS=Arabidopsis thaliana OX=3702 GN=At5g22880 PE=1 SV=3	169517	35	0.0849603	2	35.3629	35.2	10039	4105_Dvorackova_Lumos1_propionyl_105min-IS_HCD-OT_fas6.raw	Q9FFC0	988.061	1.6	0.00158	HCD (High Energy Collision Dissociation)	MS2
AKADKKPAEKKPAEK	N-Term(Propionyl); K2(Propionyl); K5(Propionyl); K6(Propionyl); K10(Propionyl); K11(Propionyl)	Histone H2B OS=Arabidopsis thaliana OX=3702 GN=AXX17_At5g22390 PE=3 SV=1; Histone H2B.10 OS=Arabidopsis thaliana OX=3702 GN=At5g22880 PE=1 SV=3; Histone H2B OS=Arabidopsis thaliana OX=3702 GN=At5g22880 PE=2 SV=1	580406	58	0.000258507	2	35.0931	35.12	12364	4105_Dvorackova_Lumos1_propionyl_105min-IS_HCD-OT_wt3.raw	A0A178UDD3; Q9FFC0; Q0WS75	988.059	0.12	0.00012	HCD (High Energy Collision Dissociation)	MS2
AKADKKPAEKKPAEK	N-Term(Propionyl); K2(Propionyl); K5(Propionyl); K6(Propionyl); K10(Propionyl); K15(Propionyl)	Histone H2B.10 OS=Arabidopsis thaliana OX=3702 GN=At5g22880 PE=1 SV=3	215425	34	0.112436	3	35.1987	35.2	10940	4105_Dvorackova_Lumos1_propionyl_105min-IS_HCD-OT_fasnap6.raw	Q9FFC0	659.043	1.32	0.00087	HCD (High Energy Collision Dissociation)	MS2
AKADKKPAEKKPAEK	N-Term(Propionyl); K2(Propionyl); K5(Propionyl); K6(Propionyl); K10(Propionyl); K15(Propionyl)	Histone H2B.10 OS=Arabidopsis thaliana OX=3702 GN=At5g22880 PE=1 SV=3	360592	38	0.0469685	2	35.0541	35.07	10959	4105_Dvorackova_Lumos1_propionyl_105min-IS_HCD-OT_fas2.raw	Q9FFC0	988.057	-1.8	-0.00178	HCD (High Energy Collision Dissociation)	MS2
AKADKKPAEKKPAEK	N-Term(Propionyl); K2(Propionyl); K5(Propionyl); K6(Propionyl); K10(Propionyl); K11(Propionyl)	Histone H2B OS=Arabidopsis thaliana OX=3702 GN=AXX17_At5g22390 PE=3 SV=1; Histone H2B.10 OS=Arabidopsis thaliana OX=3702 GN=At5g22880 PE=1 SV=3; Histone H2B OS=Arabidopsis thaliana OX=3702 GN=At5g22880 PE=2 SV=1	434983	48	0.00230309	2	35.1457	35.08	11041	4105_Dvorackova_Lumos1_propionyl_105min-IS_HCD-OT_wt5.raw	A0A178UDD3; Q9FFC0; Q0WS75	988.06	0.49	0.00048	HCD (High Energy Collision Dissociation)	MS2
AKADKKPAEKKPAEK	N-Term(Propionyl); K2(Propionyl); K5(Propionyl); K6(Propionyl); K10(Propionyl); K15(Propionyl)	Histone H2B OS=Arabidopsis thaliana OX=3702 GN=AXX17_At5g22390 PE=3 SV=1; Histone H2B.10 OS=Arabidopsis thaliana OX=3702 GN=At5g22880 PE=1 SV=3; Histone H2B OS=Arabidopsis thaliana OX=3702 GN=At5g22880 PE=2 SV=1	265396	53	0.00064664	2	35.1043	35.03	10442	4105_Dvorackova_Lumos1_propionyl_105min-IS_HCD-OT_nap2.raw	A0A178UDD3; Q9FFC0; Q0WS75	988.061	1.85	0.00183	HCD (High Energy Collision Dissociation)	MS2
AKADKKPAEKKPAEK	N-Term(Propionyl); K2(Propionyl); K5(Propionyl); K6(Propionyl); K10(Propionyl); K11(Propionyl)	Histone H2B OS=Arabidopsis thaliana OX=3702 GN=AXX17_At5g22390 PE=3 SV=1; Histone H2B.10 OS=Arabidopsis thaliana OX=3702 GN=At5g22880 PE=1 SV=3; Histone H2B OS=Arabidopsis thaliana OX=3702 GN=At5g22880 PE=2 SV=1	332144	65	5.27385e-05	2	35.0742	35.09	11851	4105_Dvorackova_Lumos1_propionyl_105min-IS_HCD-OT_wt2.raw	A0A178UDD3; Q9FFC0; Q0WS75	988.059	-0.62	-0.00062	HCD (High Energy Collision Dissociation)	MS2
AKADKKPAEKKPAEK	N-Term(Propionyl); K2(Propionyl); K5(Propionyl); K6(Propionyl); K10(Propionyl); K15(Propionyl)	Histone H2B OS=Arabidopsis thaliana OX=3702 GN=AXX17_At5g22390 PE=3 SV=1; Histone H2B.10 OS=Arabidopsis thaliana OX=3702 GN=At5g22880 PE=1 SV=3; Histone H2B OS=Arabidopsis thaliana OX=3702 GN=At5g22880 PE=2 SV=1	588910	45	0.00520661	3	35.2433	35.25	13703	4105_Dvorackova_Lumos1_propionyl_105min-IS_HCD-OT_wt4.raw	A0A178UDD3; Q9FFC0; Q0WS75	659.043	1.04	0.00068	HCD (High Energy Collision Dissociation)	MS2
AKADKKPAEKKPAEK	N-Term(Propionyl); K2(Propionyl); K5(Propionyl); K6(Propionyl); K10(Methyl); K11(Acetyl); K15(Propionyl)	Histone H2B OS=Arabidopsis thaliana OX=3702 GN=AXX17_At5g22390 PE=3 SV=1; Histone H2B.10 OS=Arabidopsis thaliana OX=3702 GN=At5g22880 PE=1 SV=3; Histone H2B OS=Arabidopsis thaliana OX=3702 GN=At5g22880 PE=2 SV=1	588910	45	0.00520661	3	35.2433	35.25	13703	4105_Dvorackova_Lumos1_propionyl_105min-IS_HCD-OT_wt4.raw	A0A178UDD3; Q9FFC0; Q0WS75	659.043	1.04	0.00068	HCD (High Energy Collision Dissociation)	MS2
AKADKKPAEKKPAEK	N-Term(Propionyl); K2(Propionyl); K5(Propionyl); K6(Propionyl); K10(Propionyl); K15(Propionyl)	Histone H2B.10 OS=Arabidopsis thaliana OX=3702 GN=At5g22880 PE=1 SV=3		40	0.0331373	2	35.2344		14546	4105_Dvorackova_Lumos1_propionyl_105min-IS_HCD-OT_nap4.raw	Q9FFC0	988.06	1.11	0.00109	HCD (High Energy Collision Dissociation)	MS2
AKADKKPAEKKPAEK	N-Term(Propionyl); K2(Propionyl); K5(Propionyl); K6(Propionyl); K10(Propionyl); K15(Propionyl)	Histone H2B OS=Arabidopsis thaliana OX=3702 GN=AXX17_At5g22390 PE=3 SV=1; Histone H2B.10 OS=Arabidopsis thaliana OX=3702 GN=At5g22880 PE=1 SV=3; Histone H2B OS=Arabidopsis thaliana OX=3702 GN=At5g22880 PE=2 SV=1	337651	48	0.00233263	2	35.0596	35	11089	4105_Dvorackova_Lumos1_propionyl_105min-IS_HCD-OT_fas1.raw	A0A178UDD3; Q9FFC0; Q0WS75	988.059	-0.38	-0.00037	HCD (High Energy Collision Dissociation)	MS2
AKADKKPAEKKPAEK	N-Term(Propionyl); K2(Propionyl); K5(Propionyl); K6(Propionyl); K11(Propionyl); K15(Propionyl)	Histone H2B OS=Arabidopsis thaliana OX=3702 GN=AXX17_At5g22390 PE=3 SV=1; Histone H2B.10 OS=Arabidopsis thaliana OX=3702 GN=At5g22880 PE=1 SV=3; Histone H2B OS=Arabidopsis thaliana OX=3702 GN=At5g22880 PE=2 SV=1	588910	45	0.00520661	3	35.2433	35.25	13703	4105_Dvorackova_Lumos1_propionyl_105min-IS_HCD-OT_wt4.raw	A0A178UDD3; Q9FFC0; Q0WS75	659.043	1.04	0.00068	HCD (High Energy Collision Dissociation)	MS2
AKADKKPAEKKPAEK	N-Term(Propionyl); K2(Propionyl); K5(Propionyl); K6(Propionyl); K10(Acetyl); K11(Methyl); K15(Propionyl)	Histone H2B OS=Arabidopsis thaliana OX=3702 GN=AXX17_At5g22390 PE=3 SV=1; Histone H2B.10 OS=Arabidopsis thaliana OX=3702 GN=At5g22880 PE=1 SV=3; Histone H2B OS=Arabidopsis thaliana OX=3702 GN=At5g22880 PE=2 SV=1	588910	45	0.00520661	3	35.2433	35.25	13703	4105_Dvorackova_Lumos1_propionyl_105min-IS_HCD-OT_wt4.raw	A0A178UDD3; Q9FFC0; Q0WS75	659.043	1.04	0.00068	HCD (High Energy Collision Dissociation)	MS2
AKADKKPAEKKPAEK	N-Term(Propionyl); K2(Propionyl); K5(Propionyl); K6(Propionyl); K10(Propionyl); K15(Propionyl)	Histone H2B OS=Arabidopsis thaliana OX=3702 GN=AXX17_At5g22390 PE=3 SV=1; Histone H2B.10 OS=Arabidopsis thaliana OX=3702 GN=At5g22880 PE=1 SV=3; Histone H2B OS=Arabidopsis thaliana OX=3702 GN=At5g22880 PE=2 SV=1	448745	45	0.00436727	2	35.3581	35.29	11321	4105_Dvorackova_Lumos1_propionyl_105min-IS_HCD-OT_fasnap5_2.raw	A0A178UDD3; Q9FFC0; Q0WS75	988.057	-2.6	-0.00257	HCD (High Energy Collision Dissociation)	MS2
AKADKKPAEKKPAEK	N-Term(Propionyl); K2(Propionyl); K5(Propionyl); K6(Propionyl); K10(Propionyl); K15(Propionyl)	Histone H2B OS=Arabidopsis thaliana OX=3702 GN=AXX17_At5g22390 PE=3 SV=1; Histone H2B.10 OS=Arabidopsis thaliana OX=3702 GN=At5g22880 PE=1 SV=3; Histone H2B OS=Arabidopsis thaliana OX=3702 GN=At5g22880 PE=2 SV=1	393857	59	0.000150929	2	35.2824	35.24	10760	4105_Dvorackova_Lumos1_propionyl_105min-IS_HCD-OT_wt6.raw	A0A178UDD3; Q9FFC0; Q0WS75	988.058	-1.67	-0.00165	HCD (High Energy Collision Dissociation)	MS2
AKADKKPAEKKPAEK	N-Term(Propionyl); K2(Propionyl); K5(Propionyl); K6(Propionyl); K10(Propionyl); K11(Propionyl)	Histone H2B OS=Arabidopsis thaliana OX=3702 GN=AXX17_At5g22390 PE=3 SV=1; Histone H2B.10 OS=Arabidopsis thaliana OX=3702 GN=At5g22880 PE=1 SV=3; Histone H2B OS=Arabidopsis thaliana OX=3702 GN=At5g22880 PE=2 SV=1	694718	59	0.000217356	2	35.0024	35.02	12714	4105_Dvorackova_Lumos1_propionyl_105min-IS_HCD-OT_wt1.raw	A0A178UDD3; Q9FFC0; Q0WS75	988.062	3.02	0.00299	HCD (High Energy Collision Dissociation)	MS2
AKADKKPAEKKPAEK	N-Term(Propionyl); K2(Propionyl); K5(Propionyl); K6(Propionyl); K10(Propionyl); K15(Propionyl)	Histone H2B OS=Arabidopsis thaliana OX=3702 GN=AXX17_At5g22390 PE=3 SV=1; Histone H2B.10 OS=Arabidopsis thaliana OX=3702 GN=At5g22880 PE=1 SV=3; Histone H2B OS=Arabidopsis thaliana OX=3702 GN=At5g22880 PE=2 SV=1	569058	53	0.000799015	3	35.2228	35.18	14226	4105_Dvorackova_Lumos1_propionyl_105min-IS_HCD-OT_nap3.raw	A0A178UDD3; Q9FFC0; Q0WS75	659.042	0.95	0.00062	HCD (High Energy Collision Dissociation)	MS2
AKADKKPAEKKPAEK	N-Term(Propionyl); K2(Propionyl); K5(Propionyl); K6(Propionyl); K10(Propionyl); K15(Propionyl)	Histone H2B OS=Arabidopsis thaliana OX=3702 GN=AXX17_At5g22390 PE=3 SV=1; Histone H2B.10 OS=Arabidopsis thaliana OX=3702 GN=At5g22880 PE=1 SV=3; Histone H2B OS=Arabidopsis thaliana OX=3702 GN=At5g22880 PE=2 SV=1	315803	44	0.00464916	2	35.1768	35.09	12472	4105_Dvorackova_Lumos1_propionyl_105min-IS_HCD-OT_fasnap2.raw	A0A178UDD3; Q9FFC0; Q0WS75	988.057	-1.86	-0.00184	HCD (High Energy Collision Dissociation)	MS2
AKAKPVPR	N-Term(Propionyl); K2(Propionyl); K4(Propionyl)	Histone H1.1 OS=Arabidopsis thaliana (Mouse-ear cress) OX=3702 GN=TAIR:locus:2033118 PE=1 SV=1	4.54957e+06	38	0.0060168	2	31.2696	31.33	9172	4105_Dvorackova_Lumos1_propionyl_105min-IS_HCD-OT_fasnap6.raw	P26568	517.821	-0.38	-0.0002	HCD (High Energy Collision Dissociation)	MS2
AKAKPVPR	N-Term(Propionyl); K2(Propionyl); K4(Propionyl)	Histone H1.1 OS=Arabidopsis thaliana (Mouse-ear cress) OX=3702 GN=TAIR:locus:2033118 PE=1 SV=1	4520560	41	0.00291557	2	31.2206	31.29	9600	4105_Dvorackova_Lumos1_propionyl_105min-IS_HCD-OT_fasnap3.raw	P26568	517.822	0.33	0.00017	HCD (High Energy Collision Dissociation)	MS2
AKAKPVPR	N-Term(Propionyl); K2(Propionyl); K4(Propionyl)	Histone H1.1 OS=Arabidopsis thaliana (Mouse-ear cress) OX=3702 GN=TAIR:locus:2033118 PE=1 SV=1	4567443	42	0.0027972	2	31.31	31.35	9101	4105_Dvorackova_Lumos1_propionyl_105min-IS_HCD-OT_wt6.raw	P26568	517.822	0.21	0.00011	HCD (High Energy Collision Dissociation)	MS2
AKAKPVPR	N-Term(Propionyl); K2(Propionyl); K4(Propionyl)	Histone H1.1 OS=Arabidopsis thaliana (Mouse-ear cress) OX=3702 GN=TAIR:locus:2033118 PE=1 SV=1	4442054	38	0.00645724	2	31.2802	31.34	10638	4105_Dvorackova_Lumos1_propionyl_105min-IS_HCD-OT_nap5_Recal.raw	P26568	517.822	0.86	0.00045	HCD (High Energy Collision Dissociation)	MS2
AKAKPVPR	N-Term(Propionyl); K2(Propionyl); K4(Propionyl)	Histone H1.1 OS=Arabidopsis thaliana (Mouse-ear cress) OX=3702 GN=TAIR:locus:2033118 PE=1 SV=1	7.14361e+06	42	0.0028778	2	31.1935	31.25	10821	4105_Dvorackova_Lumos1_propionyl_105min-IS_HCD-OT_nap1.raw	P26568	517.822	0.09	5e-05	HCD (High Energy Collision Dissociation)	MS2
AKAKPVPR	N-Term(Propionyl); K2(Propionyl); K4(Propionyl)	Histone H1.1 OS=Arabidopsis thaliana (Mouse-ear cress) OX=3702 GN=TAIR:locus:2033118 PE=1 SV=1	4965854	42	0.00294013	2	31.276	31.33	10419	4105_Dvorackova_Lumos1_propionyl_105min-IS_HCD-OT_wt3.raw	P26568	517.821	-0.02	-1e-05	HCD (High Energy Collision Dissociation)	MS2
AKAKPVPR	N-Term(Propionyl); K2(Propionyl); K4(Propionyl)	Histone H1.1 OS=Arabidopsis thaliana (Mouse-ear cress) OX=3702 GN=TAIR:locus:2033118 PE=1 SV=1	2.97889e+06	42	0.00297417	2	31.2913	31.35	8568	4105_Dvorackova_Lumos1_propionyl_105min-IS_HCD-OT_nap6_2.raw	P26568	517.821	-0.61	-0.00032	HCD (High Energy Collision Dissociation)	MS2
AKAKPVPR	N-Term(Propionyl); K2(Propionyl); K4(Propionyl)	Histone H1.1 OS=Arabidopsis thaliana (Mouse-ear cress) OX=3702 GN=TAIR:locus:2033118 PE=1 SV=1	2.43698e+06	42	0.00288884	2	31.1804	31.23	9432	4105_Dvorackova_Lumos1_propionyl_105min-IS_HCD-OT_fas1.raw	P26568	517.822	0.45	0.00023	HCD (High Energy Collision Dissociation)	MS2
AKAKPVPR	N-Term(Propionyl); K2(Propionyl); K4(Propionyl)	Histone H1.1 OS=Arabidopsis thaliana (Mouse-ear cress) OX=3702 GN=TAIR:locus:2033118 PE=1 SV=1	5.45118e+06	38	0.00567606	2	31.2647	31.3	10509	4105_Dvorackova_Lumos1_propionyl_105min-IS_HCD-OT_fasnap2.raw	P26568	517.822	0.68	0.00035	HCD (High Energy Collision Dissociation)	MS2
AKAKPVPR	N-Term(Propionyl); K2(Propionyl); K4(Propionyl)	Histone H1.1 OS=Arabidopsis thaliana (Mouse-ear cress) OX=3702 GN=TAIR:locus:2033118 PE=1 SV=1	1.61892e+06	41	0.00290886	2	31.2386	31.29	8808	4105_Dvorackova_Lumos1_propionyl_105min-IS_HCD-OT_fas3.raw	P26568	517.822	0.45	0.00023	HCD (High Energy Collision Dissociation)	MS2
AKAKPVPR	N-Term(Propionyl); K2(Propionyl); K4(Propionyl)	Histone H1.1 OS=Arabidopsis thaliana (Mouse-ear cress) OX=3702 GN=TAIR:locus:2033118 PE=1 SV=1	4.87511e+06	42	0.00275453	2	31.2756	31.32	9971	4105_Dvorackova_Lumos1_propionyl_105min-IS_HCD-OT_wt2.raw	P26568	517.822	0.92	0.00048	HCD (High Energy Collision Dissociation)	MS2
AKERPAKASR	N-Term(Propionyl); K2(Propionyl); K7(Propionyl)	Histone H1.2 OS=Arabidopsis thaliana (Mouse-ear cress) OX=3702 GN=TAIR:locus:2064332 PE=1 SV=1	11377884	41	0.0140211	2	22.5951	22.71	4745	4105_Dvorackova_Lumos1_propionyl_105min-IS_HCD-OT_fas5.raw	P26569	641.367	0.27	0.00017	HCD (High Energy Collision Dissociation)	MS2
AKERPAKASR	N-Term(Propionyl); K2(Propionyl); K7(Propionyl)	Histone H1.2 OS=Arabidopsis thaliana (Mouse-ear cress) OX=3702 GN=TAIR:locus:2064332 PE=1 SV=1	11303726	40	0.01621	2	22.5303	22.61	5271	4105_Dvorackova_Lumos1_propionyl_105min-IS_HCD-OT_fas3.raw	P26569	641.367	-0.11	-7e-05	HCD (High Energy Collision Dissociation)	MS2
AKERPAKASR	N-Term(Propionyl); K2(Propionyl); K7(Propionyl)	Histone H1.2 OS=Arabidopsis thaliana (Mouse-ear cress) OX=3702 GN=TAIR:locus:2064332 PE=1 SV=1	45007044	43	0.00718805	2	22.5358	22.61	6498	4105_Dvorackova_Lumos1_propionyl_105min-IS_HCD-OT_nap4.raw	P26569	641.368	1.51	0.00097	HCD (High Energy Collision Dissociation)	MS2
AKERPAKASR	N-Term(Propionyl); K2(Propionyl); K7(Propionyl)	Histone H1.2 OS=Arabidopsis thaliana (Mouse-ear cress) OX=3702 GN=TAIR:locus:2064332 PE=1 SV=1	24877634	43	0.00901121	2	22.614	22.7	5739	4105_Dvorackova_Lumos1_propionyl_105min-IS_HCD-OT_fasnap4.raw	P26569	641.368	1.03	0.00066	HCD (High Energy Collision Dissociation)	MS2
AKERPAKASR	N-Term(Propionyl); K2(Propionyl); K7(Propionyl)	Histone H1.2 OS=Arabidopsis thaliana (Mouse-ear cress) OX=3702 GN=TAIR:locus:2064332 PE=1 SV=1	36700972	34	0.0620559	2	22.5042	22.57	5964	4105_Dvorackova_Lumos1_propionyl_105min-IS_HCD-OT_nap1.raw	P26569	641.368	0.65	0.00042	HCD (High Energy Collision Dissociation)	MS2
AKERPAKASR	N-Term(Propionyl); K2(Propionyl); K7(Propionyl)	Histone H1.2 OS=Arabidopsis thaliana (Mouse-ear cress) OX=3702 GN=TAIR:locus:2064332 PE=1 SV=1	18424736	40	0.0147158	2	22.4777	22.56	5202	4105_Dvorackova_Lumos1_propionyl_105min-IS_HCD-OT_nap2.raw	P26569	641.368	0.65	0.00042	HCD (High Energy Collision Dissociation)	MS2
AKERPAKASR	N-Term(Propionyl); K2(Propionyl); K7(Propionyl)	Histone H1.2 OS=Arabidopsis thaliana (Mouse-ear cress) OX=3702 GN=TAIR:locus:2064332 PE=1 SV=1	12761540	41	0.0139889	2	22.4775	22.55	5063	4105_Dvorackova_Lumos1_propionyl_105min-IS_HCD-OT_nap6_2.raw	P26569	641.368	0.46	0.0003	HCD (High Energy Collision Dissociation)	MS2
AKERPAKASR	N-Term(Propionyl); K2(Propionyl); K7(Propionyl)	Histone H1.2 OS=Arabidopsis thaliana (Mouse-ear cress) OX=3702 GN=TAIR:locus:2064332 PE=1 SV=1	18855088	40	0.0160614	2	22.5775	22.65	5014	4105_Dvorackova_Lumos1_propionyl_105min-IS_HCD-OT_fasnap5_2.raw	P26569	641.367	0.08	5e-05	HCD (High Energy Collision Dissociation)	MS2
AKERPAKASR	N-Term(Propionyl); K2(Propionyl); K7(Propionyl)	Histone H1.2 OS=Arabidopsis thaliana (Mouse-ear cress) OX=3702 GN=TAIR:locus:2064332 PE=1 SV=1	48764252	44	0.0066955	2	22.6068	22.7	6383	4105_Dvorackova_Lumos1_propionyl_105min-IS_HCD-OT_wt4.raw	P26569	641.368	0.65	0.00042	HCD (High Energy Collision Dissociation)	MS2
AKERPAKASR	N-Term(Propionyl); K2(Propionyl); K7(Propionyl)	Histone H1.2 OS=Arabidopsis thaliana (Mouse-ear cress) OX=3702 GN=TAIR:locus:2064332 PE=1 SV=1	24662502	42	0.00985787	2	22.4932	22.55	5683	4105_Dvorackova_Lumos1_propionyl_105min-IS_HCD-OT_wt2.raw	P26569	641.368	0.84	0.00054	HCD (High Energy Collision Dissociation)	MS2
AKERPAKASR	N-Term(Propionyl); K2(Propionyl); K7(Propionyl)	Histone H1.2 OS=Arabidopsis thaliana (Mouse-ear cress) OX=3702 GN=TAIR:locus:2064332 PE=1 SV=1	31035688	40	0.0146819	2	22.4671	22.55	5836	4105_Dvorackova_Lumos1_propionyl_105min-IS_HCD-OT_wt3.raw	P26569	641.367	0.27	0.00017	HCD (High Energy Collision Dissociation)	MS2
AKERPAKASR	N-Term(Propionyl); K2(Propionyl); K7(Propionyl)	Histone H1.2 OS=Arabidopsis thaliana (Mouse-ear cress) OX=3702 GN=TAIR:locus:2064332 PE=1 SV=1	14531575	41	0.0143808	2	22.4191	22.5	5206	4105_Dvorackova_Lumos1_propionyl_105min-IS_HCD-OT_wt5.raw	P26569	641.368	0.37	0.00024	HCD (High Energy Collision Dissociation)	MS2
AKERPAKASR	N-Term(Propionyl); K2(Propionyl); K7(Propionyl)	Histone H1.2 OS=Arabidopsis thaliana (Mouse-ear cress) OX=3702 GN=TAIR:locus:2064332 PE=1 SV=1	19720080	42	0.0101107	2	22.4197	22.51	5437	4105_Dvorackova_Lumos1_propionyl_105min-IS_HCD-OT_fas1.raw	P26569	641.368	0.75	0.00048	HCD (High Energy Collision Dissociation)	MS2
AKERPAKASR	N-Term(Propionyl); K2(Propionyl); K7(Propionyl)	Histone H1.2 OS=Arabidopsis thaliana (Mouse-ear cress) OX=3702 GN=TAIR:locus:2064332 PE=1 SV=1	15155367	40	0.0165876	2	22.4899	22.57	5484	4105_Dvorackova_Lumos1_propionyl_105min-IS_HCD-OT_fas2.raw	P26569	641.368	0.46	0.0003	HCD (High Energy Collision Dissociation)	MS2
AKERPAKASR	N-Term(Propionyl); K2(Propionyl); K7(Propionyl)	Histone H1.2 OS=Arabidopsis thaliana (Mouse-ear cress) OX=3702 GN=TAIR:locus:2064332 PE=1 SV=1	32377006	43	0.00886713	2	22.6952	22.73	6195	4105_Dvorackova_Lumos1_propionyl_105min-IS_HCD-OT_fas4.raw	P26569	641.368	0.65	0.00042	HCD (High Energy Collision Dissociation)	MS2
AKERPAKASR	N-Term(Propionyl); K2(Propionyl); K7(Propionyl)	Histone H1.2 OS=Arabidopsis thaliana (Mouse-ear cress) OX=3702 GN=TAIR:locus:2064332 PE=1 SV=1	10123446	40	0.0146819	2	22.4168	22.47	5061	4105_Dvorackova_Lumos1_propionyl_105min-IS_HCD-OT_fas6.raw	P26569	641.368	0.75	0.00048	HCD (High Energy Collision Dissociation)	MS2
AKERPAKASR	N-Term(Propionyl); K2(Propionyl); K7(Propionyl)	Histone H1.2 OS=Arabidopsis thaliana (Mouse-ear cress) OX=3702 GN=TAIR:locus:2064332 PE=1 SV=1	22467256	41	0.0142162	2	22.4526	22.55	5301	4105_Dvorackova_Lumos1_propionyl_105min-IS_HCD-OT_wt6.raw	P26569	641.368	0.84	0.00054	HCD (High Energy Collision Dissociation)	MS2
AKERPAKASR	N-Term(Propionyl); K2(Propionyl); K7(Propionyl)	Histone H1.2 OS=Arabidopsis thaliana (Mouse-ear cress) OX=3702 GN=TAIR:locus:2064332 PE=1 SV=1	29182742	43	0.00888758	2	22.4449	22.52	5912	4105_Dvorackova_Lumos1_propionyl_105min-IS_HCD-OT_fasnap1.raw	P26569	641.368	1.03	0.00066	HCD (High Energy Collision Dissociation)	MS2
AKERPAKASR	N-Term(Propionyl); K2(Propionyl); K7(Propionyl)	Histone H1.2 OS=Arabidopsis thaliana (Mouse-ear cress) OX=3702 GN=TAIR:locus:2064332 PE=1 SV=1	44684904	41	0.0144472	2	22.5732	22.64	6512	4105_Dvorackova_Lumos1_propionyl_105min-IS_HCD-OT_nap3.raw	P26569	641.368	0.37	0.00024	HCD (High Energy Collision Dissociation)	MS2
AKERPAKASR	N-Term(Propionyl); K2(Propionyl); K7(Propionyl)	Histone H1.2 OS=Arabidopsis thaliana (Mouse-ear cress) OX=3702 GN=TAIR:locus:2064332 PE=1 SV=1	50154108	41	0.0145139	2	22.5204	22.59	6060	4105_Dvorackova_Lumos1_propionyl_105min-IS_HCD-OT_wt1.raw	P26569	641.368	0.37	0.00024	HCD (High Energy Collision Dissociation)	MS2
AKERPAKASR	N-Term(Propionyl); K2(Propionyl); K7(Propionyl)	Histone H1.2 OS=Arabidopsis thaliana (Mouse-ear cress) OX=3702 GN=TAIR:locus:2064332 PE=1 SV=1	27602134	43	0.00903199	2	22.5315	22.59	5916	4105_Dvorackova_Lumos1_propionyl_105min-IS_HCD-OT_fasnap2.raw	P26569	641.368	0.56	0.00036	HCD (High Energy Collision Dissociation)	MS2
AKERPAKASR	N-Term(Propionyl); K2(Propionyl); K7(Propionyl)	Histone H1.2 OS=Arabidopsis thaliana (Mouse-ear cress) OX=3702 GN=TAIR:locus:2064332 PE=1 SV=1	20522522	41	0.0143147	2	22.4645	22.54	6012	4105_Dvorackova_Lumos1_propionyl_105min-IS_HCD-OT_nap5_Recal.raw	P26569	641.368	1.11	0.00071	HCD (High Energy Collision Dissociation)	MS2
AKERPAKASR	N-Term(Propionyl); K2(Propionyl); K7(Propionyl)	Histone H1.2 OS=Arabidopsis thaliana (Mouse-ear cress) OX=3702 GN=TAIR:locus:2064332 PE=1 SV=1	17347448	40	0.0135467	2	22.5076	22.57	5546	4105_Dvorackova_Lumos1_propionyl_105min-IS_HCD-OT_fasnap3.raw	P26569	641.369	1.89	0.00121	HCD (High Energy Collision Dissociation)	MS2
AKERPAKASR	N-Term(Propionyl); K2(Propionyl); K7(Propionyl)	Histone H1.2 OS=Arabidopsis thaliana (Mouse-ear cress) OX=3702 GN=TAIR:locus:2064332 PE=1 SV=1	14521292	39	0.022376	2	22.5121	22.59	5290	4105_Dvorackova_Lumos1_propionyl_105min-IS_HCD-OT_fasnap6.raw	P26569	641.368	0.46	0.0003	HCD (High Energy Collision Dissociation)	MS2
AKHAVSEGTKAVTKFTSS	N-Term(Propionyl); K2(Propionyl); K10(Propionyl); K14(Propionyl)	Histone H2B.9 OS=Arabidopsis thaliana OX=3702 GN=At5g02570 PE=1 SV=3; Histone H2B.7 OS=Arabidopsis thaliana OX=3702 GN=At3g46030 PE=1 SV=3; Histone H2B.1 OS=Arabidopsis thaliana OX=3702 GN=At1g07790 PE=1 SV=3; Histone H2B.5 OS=Arabidopsis thaliana OX=3702 GN=At3g09480 PE=1 SV=3; Histone H2B OS=Arabidopsis thaliana OX=3702 GN=AXX17_At5g01700 PE=3 SV=1; Histone H2B OS=Arabidopsis thaliana OX=3702 G…	163170	52	0.000790515	2	45.5954	45.57	16750	4105_Dvorackova_Lumos1_propionyl_105min-IS_HCD-OT_wt3.raw	Q9LZ45; Q9LZT0; Q9LQQ4; Q9SF55; A0A178U945; A0A178UDD3; Q9SI96; O23629; Q9FFC0; Q0WS75; P40283	1037.05	-0.72	-0.00075	HCD (High Energy Collision Dissociation)	MS2
AKKVTAKAKAKPVPR	N-Term(Propionyl); K2(Propionyl); K3(Propionyl); K7(Propionyl); K9(Propionyl); K11(Propionyl)	Histone H1.1 OS=Arabidopsis thaliana (Mouse-ear cress) OX=3702 GN=TAIR:locus:2033118 PE=1 SV=1	185743	79	4.13253e-07	2	48.6114	48.4	15952	4105_Dvorackova_Lumos1_propionyl_105min-IS_HCD-OT_wt5.raw	P26568	965.099	0.29	0.00028	HCD (High Energy Collision Dissociation)	MS2
AKKVTAKAKAKPVPR	N-Term(Propionyl); K2(Propionyl); K3(Propionyl); K7(Propionyl); K9(Propionyl); K11(Propionyl)	Histone H1.1 OS=Arabidopsis thaliana (Mouse-ear cress) OX=3702 GN=TAIR:locus:2033118 PE=1 SV=1	258979	54	0.000113367	3	48.4306	48.41	15887	4105_Dvorackova_Lumos1_propionyl_105min-IS_HCD-OT_wt5.raw	P26568	643.735	0.44	0.00029	HCD (High Energy Collision Dissociation)	MS2
AKKVTAKAKAKPVPR	N-Term(Propionyl); K2(Propionyl); K3(Propionyl); K7(Propionyl); K9(Propionyl); K11(Propionyl)	Histone H1.1 OS=Arabidopsis thaliana (Mouse-ear cress) OX=3702 GN=TAIR:locus:2033118 PE=1 SV=1	493940	54	0.000104027	3	47.9418	47.95	17626	4105_Dvorackova_Lumos1_propionyl_105min-IS_HCD-OT_wt3.raw	P26568	643.735	0.16	0.0001	HCD (High Energy Collision Dissociation)	MS2
AKKVTAKAKAKPVPR	N-Term(Propionyl); K2(Propionyl); K3(Propionyl); K7(Propionyl); K9(Propionyl); K11(Propionyl)	Histone H1.1 OS=Arabidopsis thaliana (Mouse-ear cress) OX=3702 GN=TAIR:locus:2033118 PE=1 SV=1	148481	54	9.49073e-05	3	48.5478	48.49	15228	4105_Dvorackova_Lumos1_propionyl_105min-IS_HCD-OT_fas5.raw	P26568	643.736	1.87	0.0012	HCD (High Energy Collision Dissociation)	MS2
AMDVVYALKR	N-Term(Propionyl); K9(Propionyl)	Histone H4 OS=Arabidopsis thaliana OX=3702 GN=At1g07660 PE=1 SV=2	412531	31	0.19543	2	64.1964	64.14	27660	4105_Dvorackova_Lumos1_propionyl_105min-IS_HCD-OT_nap3.raw	P59259	639.352	3.7	0.00236	HCD (High Energy Collision Dissociation)	MS2
APAKSVKVKSPAKR	N-Term(Propionyl); K4(Propionyl); K7(Propionyl); K9(Propionyl); K13(Propionyl)	Histone H1.2 OS=Arabidopsis thaliana (Mouse-ear cress) OX=3702 GN=TAIR:locus:2064332 PE=1 SV=1	5.94624e+06	65	2.64411e-05	2	38.3309	38.45	15160	4105_Dvorackova_Lumos1_propionyl_105min-IS_HCD-OT_wt4.raw	P26569	874.027	-0.06	-5e-05	HCD (High Energy Collision Dissociation)	MS2
APAKSVKVKSPAKR	N-Term(Propionyl); K4(Propionyl); K7(Propionyl); K9(Propionyl); K13(Propionyl)	Histone H1.2 OS=Arabidopsis thaliana (Mouse-ear cress) OX=3702 GN=TAIR:locus:2064332 PE=1 SV=1	2.4468e+06	70	1.00526e-05	2	38.3144	38.44	13763	4105_Dvorackova_Lumos1_propionyl_105min-IS_HCD-OT_fasnap4.raw	P26569	874.028	0.08	7e-05	HCD (High Energy Collision Dissociation)	MS2
APAKSVKVKSPAKR	N-Term(Propionyl); K4(Propionyl); K7(Propionyl); K9(Propionyl); K13(Propionyl)	Histone H1.2 OS=Arabidopsis thaliana (Mouse-ear cress) OX=3702 GN=TAIR:locus:2064332 PE=1 SV=1	1.63378e+06	62	5.67912e-05	2	38.2854	38.38	12192	4105_Dvorackova_Lumos1_propionyl_105min-IS_HCD-OT_fasnap6.raw	P26569	874.026	-1.94	-0.0017	HCD (High Energy Collision Dissociation)	MS2
APAKSVKVKSPAKR	N-Term(Propionyl); K4(Propionyl); K7(Propionyl); K9(Propionyl); K13(Propionyl)	Histone H1.2 OS=Arabidopsis thaliana (Mouse-ear cress) OX=3702 GN=TAIR:locus:2064332 PE=1 SV=1	4499766	82	5.5272e-07	2	37.9858	38.1	14629	4105_Dvorackova_Lumos1_propionyl_105min-IS_HCD-OT_nap1.raw	P26569	874.028	0.85	0.00074	HCD (High Energy Collision Dissociation)	MS2
APAKSVKVKSPAKR	N-Term(Propionyl); K4(Propionyl); K7(Propionyl); K9(Propionyl); K13(Propionyl)	Histone H1.2 OS=Arabidopsis thaliana (Mouse-ear cress) OX=3702 GN=TAIR:locus:2064332 PE=1 SV=1	2.53349e+06	65	2.15437e-05	2	38.145	38.24	13764	4105_Dvorackova_Lumos1_propionyl_105min-IS_HCD-OT_fasnap2.raw	P26569	874.027	-0.69	-0.0006	HCD (High Energy Collision Dissociation)	MS2
APAKSVKVKSPAKR	N-Term(Propionyl); K4(Propionyl); K7(Propionyl); K9(Propionyl); K13(Propionyl)	Histone H1.2 OS=Arabidopsis thaliana (Mouse-ear cress) OX=3702 GN=TAIR:locus:2064332 PE=1 SV=1	2.22238e+06	63	4.81493e-05	2	38.3346	38.42	11872	4105_Dvorackova_Lumos1_propionyl_105min-IS_HCD-OT_wt6.raw	P26569	874.026	-1.73	-0.00151	HCD (High Energy Collision Dissociation)	MS2
APAKSVKVKSPAKR	N-Term(Propionyl); K4(Propionyl); K7(Propionyl); K9(Propionyl); K13(Propionyl)	Histone H1.2 OS=Arabidopsis thaliana (Mouse-ear cress) OX=3702 GN=TAIR:locus:2064332 PE=1 SV=1	5.88285e+06	63	4.21653e-05	2	38.2526	38.36	15866	4105_Dvorackova_Lumos1_propionyl_105min-IS_HCD-OT_nap3.raw	P26569	874.027	-0.62	-0.00054	HCD (High Energy Collision Dissociation)	MS2
APAKSVKVKSPAKR	N-Term(Propionyl); K4(Propionyl); K7(Propionyl); K9(Propionyl); K13(Propionyl)	Histone H1.2 OS=Arabidopsis thaliana (Mouse-ear cress) OX=3702 GN=TAIR:locus:2064332 PE=1 SV=1	5.43926e+06	65	2.89974e-05	2	38.2733	38.39	16232	4105_Dvorackova_Lumos1_propionyl_105min-IS_HCD-OT_nap4.raw	P26569	874.026	-1.31	-0.00115	HCD (High Energy Collision Dissociation)	MS2
APAKSVKVKSPAKR	N-Term(Propionyl); K4(Propionyl); K7(Propionyl); K9(Propionyl); K13(Propionyl)	Histone H1.2 OS=Arabidopsis thaliana (Mouse-ear cress) OX=3702 GN=TAIR:locus:2064332 PE=1 SV=1	3.13742e+06	70	8.01021e-06	2	38.3401	38.47	11767	4105_Dvorackova_Lumos1_propionyl_105min-IS_HCD-OT_fas5.raw	P26569	874.029	1.83	0.0016	HCD (High Energy Collision Dissociation)	MS2
APAKSVKVKSPAKR	N-Term(Propionyl); K4(Propionyl); K7(Propionyl); K9(Propionyl); K13(Propionyl)	Histone H1.2 OS=Arabidopsis thaliana (Mouse-ear cress) OX=3702 GN=TAIR:locus:2064332 PE=1 SV=1	1.16206e+06	45	0.00279925	3	38.3864	38.48	12600	4105_Dvorackova_Lumos1_propionyl_105min-IS_HCD-OT_fasnap5_2.raw	P26569	583.021	-0.17	-0.0001	HCD (High Energy Collision Dissociation)	MS2
APAKSVKVKSPAKR	N-Term(Propionyl); K4(Propionyl); K7(Propionyl); K9(Propionyl); K13(Propionyl)	Histone H1.2 OS=Arabidopsis thaliana (Mouse-ear cress) OX=3702 GN=TAIR:locus:2064332 PE=1 SV=1	3.1776e+06	62	5.21006e-05	2	38.2259	38.38	12217	4105_Dvorackova_Lumos1_propionyl_105min-IS_HCD-OT_wt5.raw	P26569	874.028	0.36	0.00032	HCD (High Energy Collision Dissociation)	MS2
APAKSVKVKSPAKR	N-Term(Propionyl); K4(Propionyl); K7(Propionyl); K9(Propionyl); K13(Propionyl)	Histone H1.2 OS=Arabidopsis thaliana (Mouse-ear cress) OX=3702 GN=TAIR:locus:2064332 PE=1 SV=1	1.32978e+06	65	2.8453e-05	2	38.2959	38.4	10965	4105_Dvorackova_Lumos1_propionyl_105min-IS_HCD-OT_fas6.raw	P26569	874.027	-1.04	-0.0009	HCD (High Energy Collision Dissociation)	MS2
APAKSVKVKSPAKR	N-Term(Propionyl); K4(Propionyl); K7(Propionyl); K9(Propionyl); K13(Propionyl)	Histone H1.2 OS=Arabidopsis thaliana (Mouse-ear cress) OX=3702 GN=TAIR:locus:2064332 PE=1 SV=1	4.06698e+06	66	2.41384e-05	2	38.1177	38.23	13669	4105_Dvorackova_Lumos1_propionyl_105min-IS_HCD-OT_wt3.raw	P26569	874.027	-0.41	-0.00035	HCD (High Energy Collision Dissociation)	MS2
APAKSVKVKSPAKR	N-Term(Propionyl); K4(Propionyl); K7(Propionyl); K9(Propionyl); K13(Propionyl)	Histone H1.2 OS=Arabidopsis thaliana (Mouse-ear cress) OX=3702 GN=TAIR:locus:2064332 PE=1 SV=1	3.40332e+06	55	0.000273845	2	38.2866	38.39	14554	4105_Dvorackova_Lumos1_propionyl_105min-IS_HCD-OT_fas4.raw	P26569	874.028	0.78	0.00068	HCD (High Energy Collision Dissociation)	MS2
APAKSVKVKSPAKR	N-Term(Propionyl); K4(Propionyl); K7(Propionyl); K9(Propionyl); K13(Propionyl)	Histone H1.2 OS=Arabidopsis thaliana (Mouse-ear cress) OX=3702 GN=TAIR:locus:2064332 PE=1 SV=1	1.64995e+06	70	9.83351e-06	2	38.2254	38.33	11138	4105_Dvorackova_Lumos1_propionyl_105min-IS_HCD-OT_nap6_2.raw	P26569	874.027	-0.41	-0.00035	HCD (High Energy Collision Dissociation)	MS2
APAKSVKVKSPAKR	N-Term(Propionyl); K4(Propionyl); K7(Propionyl); K9(Propionyl); K13(Propionyl)	Histone H1.2 OS=Arabidopsis thaliana (Mouse-ear cress) OX=3702 GN=TAIR:locus:2064332 PE=1 SV=1	2.1873e+06	54	0.000338459	2	38.2582	38.34	14041	4105_Dvorackova_Lumos1_propionyl_105min-IS_HCD-OT_nap5_Recal.raw	P26569	874.028	0.59	0.00052	HCD (High Energy Collision Dissociation)	MS2
APAKSVKVKSPAKR	N-Term(Propionyl); K4(Propionyl); K7(Propionyl); K9(Propionyl); K13(Propionyl)	Histone H1.2 OS=Arabidopsis thaliana (Mouse-ear cress) OX=3702 GN=TAIR:locus:2064332 PE=1 SV=1	2.78539e+06	66	2.39796e-05	2	37.965	38.05	14406	4105_Dvorackova_Lumos1_propionyl_105min-IS_HCD-OT_fasnap1.raw	P26569	874.028	0.29	0.00026	HCD (High Energy Collision Dissociation)	MS2
APAKSVKVKSPAKR	N-Term(Propionyl); K4(Propionyl); K7(Propionyl); K9(Propionyl); K13(Propionyl)	Histone H1.2 OS=Arabidopsis thaliana (Mouse-ear cress) OX=3702 GN=TAIR:locus:2064332 PE=1 SV=1	4.68297e+06	66	2.30943e-05	2	37.9982	38.13	14022	4105_Dvorackova_Lumos1_propionyl_105min-IS_HCD-OT_wt1.raw	P26569	874.028	0.71	0.00062	HCD (High Energy Collision Dissociation)	MS2
APAKSVKVKSPAKR	N-Term(Propionyl); K4(Propionyl); K7(Propionyl); K9(Propionyl); K13(Propionyl)	Histone H1.2 OS=Arabidopsis thaliana (Mouse-ear cress) OX=3702 GN=TAIR:locus:2064332 PE=1 SV=1	1.96063e+06	66	2.51677e-05	2	37.944	38.08	12158	4105_Dvorackova_Lumos1_propionyl_105min-IS_HCD-OT_fas1.raw	P26569	874.028	0.29	0.00026	HCD (High Energy Collision Dissociation)	MS2
APAKSVKVKSPAKR	N-Term(Propionyl); K4(Propionyl); K7(Propionyl); K9(Propionyl); K13(Propionyl)	Histone H1.2 OS=Arabidopsis thaliana (Mouse-ear cress) OX=3702 GN=TAIR:locus:2064332 PE=1 SV=1	1.85139e+06	81	7.01908e-07	2	38.1095	38.17	11506	4105_Dvorackova_Lumos1_propionyl_105min-IS_HCD-OT_nap2.raw	P26569	874.027	-0.55	-0.00048	HCD (High Energy Collision Dissociation)	MS2
APAKSVKVKSPAKR	N-Term(Propionyl); K4(Propionyl); K7(Propionyl); K9(Propionyl); K13(Propionyl)	Histone H1.2 OS=Arabidopsis thaliana (Mouse-ear cress) OX=3702 GN=TAIR:locus:2064332 PE=1 SV=1	2.32949e+06	65	2.63456e-05	2	38.1615	38.25	12949	4105_Dvorackova_Lumos1_propionyl_105min-IS_HCD-OT_wt2.raw	P26569	874.027	-0.41	-0.00035	HCD (High Energy Collision Dissociation)	MS2
APAKSVKVKSPAKR	N-Term(Propionyl); K4(Propionyl); K7(Propionyl); K9(Propionyl); K13(Propionyl)	Histone H1.2 OS=Arabidopsis thaliana (Mouse-ear cress) OX=3702 GN=TAIR:locus:2064332 PE=1 SV=1	1.71322e+06	52	0.000538075	2	38.0876	38.16	12560	4105_Dvorackova_Lumos1_propionyl_105min-IS_HCD-OT_fasnap3.raw	P26569	874.028	0.36	0.00032	HCD (High Energy Collision Dissociation)	MS2
APAKSVKVKSPAKR	N-Term(Propionyl); K4(Propionyl); K7(Propionyl); K9(Propionyl); K13(Propionyl)	Histone H1.2 OS=Arabidopsis thaliana (Mouse-ear cress) OX=3702 GN=TAIR:locus:2064332 PE=1 SV=1	1.58633e+06	81	7.40217e-07	2	38.1219	38.24	12044	4105_Dvorackova_Lumos1_propionyl_105min-IS_HCD-OT_fas2.raw	P26569	874.026	-1.45	-0.00127	HCD (High Energy Collision Dissociation)	MS2
APAKSVKVKSPAKR	N-Term(Propionyl); K4(Propionyl); K7(Propionyl); K9(Propionyl); K13(Propionyl)	Histone H1.2 OS=Arabidopsis thaliana (Mouse-ear cress) OX=3702 GN=TAIR:locus:2064332 PE=1 SV=1	1.16036e+06	70	8.90237e-06	2	38.1101	38.19	11334	4105_Dvorackova_Lumos1_propionyl_105min-IS_HCD-OT_fas3.raw	P26569	874.028	0.78	0.00068	HCD (High Energy Collision Dissociation)	MS2
APKAEKKPAEK	N-Term(Propionyl); K3(Trimethyl); K6(Propionyl); K7(Propionyl)	Histone H2B.9 OS=Arabidopsis thaliana OX=3702 GN=At5g02570 PE=1 SV=3; Histone H2B.7 OS=Arabidopsis thaliana OX=3702 GN=At3g46030 PE=1 SV=3; Histone H2B OS=Arabidopsis thaliana OX=3702 GN=AXX17_At5g01700 PE=3 SV=1; Histone H2B.11 OS=Arabidopsis thaliana OX=3702 GN=At5g59910 PE=1 SV=5	3.4971e+06	35	0.00523935	2	23.1375	23.22	5753	4105_Dvorackova_Lumos1_propionyl_105min-IS_HCD-OT_fas1.raw	Q9LZ45; Q9LZT0; A0A178U945; P40283	703.916	-0.33	-0.00023	HCD (High Energy Collision Dissociation)	MS2
APKAEKKPAEK	N-Term(Propionyl); K3(Trimethyl); K6(Propionyl); K7(Propionyl)	Histone H2B.9 OS=Arabidopsis thaliana OX=3702 GN=At5g02570 PE=1 SV=3; Histone H2B.7 OS=Arabidopsis thaliana OX=3702 GN=At3g46030 PE=1 SV=3; Histone H2B OS=Arabidopsis thaliana OX=3702 GN=AXX17_At5g01700 PE=3 SV=1; Histone H2B.11 OS=Arabidopsis thaliana OX=3702 GN=At5g59910 PE=1 SV=5	3129822	34	0.00867013	2	23.3887	23.5	5035	4105_Dvorackova_Lumos1_propionyl_105min-IS_HCD-OT_fas5.raw	Q9LZ45; Q9LZT0; A0A178U945; P40283	703.916	-1.11	-0.00078	HCD (High Energy Collision Dissociation)	MS2
APKAEKKPAEK	N-Term(Propionyl); K3(Trimethyl); K6(Propionyl); K7(Propionyl)	Histone H2B.9 OS=Arabidopsis thaliana OX=3702 GN=At5g02570 PE=1 SV=3; Histone H2B.7 OS=Arabidopsis thaliana OX=3702 GN=At3g46030 PE=1 SV=3; Histone H2B OS=Arabidopsis thaliana OX=3702 GN=AXX17_At5g01700 PE=3 SV=1; Histone H2B.11 OS=Arabidopsis thaliana OX=3702 GN=At5g59910 PE=1 SV=5	1764937	33	0.00951212	2	23.2114	23.28	6337	4105_Dvorackova_Lumos1_propionyl_105min-IS_HCD-OT_nap1.raw	Q9LZ45; Q9LZT0; A0A178U945; P40283	703.916	-0.59	-0.00042	HCD (High Energy Collision Dissociation)	MS2
APKAEKKPAEK	N-Term(Prot)(Acetyl); K3(Dimethyl); K6(Acetyl); K7(Propionyl); K11(Propionyl)	Histone H2B.9 OS=Arabidopsis thaliana OX=3702 GN=At5g02570 PE=1 SV=3; Histone H2B.7 OS=Arabidopsis thaliana OX=3702 GN=At3g46030 PE=1 SV=3; Histone H2B OS=Arabidopsis thaliana OX=3702 GN=AXX17_At5g01700 PE=3 SV=1; Histone H2B.11 OS=Arabidopsis thaliana OX=3702 GN=At5g59910 PE=1 SV=5		37	0.00445774	2	29.2278		9663	4105_Dvorackova_Lumos1_propionyl_105min-IS_HCD-OT_wt1.raw	Q9LZ45; Q9LZT0; A0A178U945; P40283	710.906	0.43	0.00031	HCD (High Energy Collision Dissociation)	MS2
APKAEKKPAEK	N-Term(Propionyl); K3(Methyl); K6(Acetyl); K7(Propionyl); K11(Propionyl)	Histone H2B.9 OS=Arabidopsis thaliana OX=3702 GN=At5g02570 PE=1 SV=3; Histone H2B.7 OS=Arabidopsis thaliana OX=3702 GN=At3g46030 PE=1 SV=3; Histone H2B OS=Arabidopsis thaliana OX=3702 GN=AXX17_At5g01700 PE=3 SV=1; Histone H2B.11 OS=Arabidopsis thaliana OX=3702 GN=At5g59910 PE=1 SV=5		37	0.00445774	2	29.2278		9663	4105_Dvorackova_Lumos1_propionyl_105min-IS_HCD-OT_wt1.raw	Q9LZ45; Q9LZT0; A0A178U945; P40283	710.906	0.43	0.00031	HCD (High Energy Collision Dissociation)	MS2
APKAEKKPAEK	N-Term(Propionyl); K3(Trimethyl); K6(Propionyl); K7(Propionyl)	Histone H2B.9 OS=Arabidopsis thaliana OX=3702 GN=At5g02570 PE=1 SV=3; Histone H2B.7 OS=Arabidopsis thaliana OX=3702 GN=At3g46030 PE=1 SV=3; Histone H2B OS=Arabidopsis thaliana OX=3702 GN=AXX17_At5g01700 PE=3 SV=1; Histone H2B.11 OS=Arabidopsis thaliana OX=3702 GN=At5g59910 PE=1 SV=5	2916496	38	0.0028213	2	23.2151	23.29	5782	4105_Dvorackova_Lumos1_propionyl_105min-IS_HCD-OT_fas2.raw	Q9LZ45; Q9LZT0; A0A178U945; P40283	703.916	0.19	0.00013	HCD (High Energy Collision Dissociation)	MS2
APKAEKKPAEK	N-Term(Propionyl); K3(Trimethyl); K6(Propionyl); K7(Propionyl)	Histone H2B.9 OS=Arabidopsis thaliana OX=3702 GN=At5g02570 PE=1 SV=3; Histone H2B.7 OS=Arabidopsis thaliana OX=3702 GN=At3g46030 PE=1 SV=3; Histone H2B OS=Arabidopsis thaliana OX=3702 GN=AXX17_At5g01700 PE=3 SV=1; Histone H2B.11 OS=Arabidopsis thaliana OX=3702 GN=At5g59910 PE=1 SV=5	6043148	34	0.00658294	2	23.183	23.27	6185	4105_Dvorackova_Lumos1_propionyl_105min-IS_HCD-OT_wt3.raw	Q9LZ45; Q9LZT0; A0A178U945; P40283	703.917	0.36	0.00026	HCD (High Energy Collision Dissociation)	MS2
APKAGKKPAEK	N-Term(Prot)(Acetyl); K3(Trimethyl); K6(Propionyl); K7(Propionyl); K11(Propionyl)	Histone H2B.3 OS=Arabidopsis thaliana OX=3702 GN=At2g28720 PE=1 SV=3	572901	32	0.00849209	2	30.2053	30.21	8646	4105_Dvorackova_Lumos1_propionyl_105min-IS_HCD-OT_wt6.raw	Q9SI96	688.91	-1.8	-0.00124	HCD (High Energy Collision Dissociation)	MS2
AQEASKLAR	N-Term(Propionyl); K6(Propionyl)	Histone H2B.3 OS=Arabidopsis thaliana OX=3702 GN=At2g28720 PE=1 SV=3; Histone H2B.11 OS=Arabidopsis thaliana OX=3702 GN=At5g59910 PE=1 SV=5	747049	33	0.00357166	2	31.434	31.37	10505	4105_Dvorackova_Lumos1_propionyl_105min-IS_HCD-OT_wt3.raw	Q9SI96; P40283	543.302	2.2	0.00119	HCD (High Energy Collision Dissociation)	MS2
AQEASKLAR	K6(Propionyl)	Histone H2B.3 OS=Arabidopsis thaliana OX=3702 GN=At2g28720 PE=1 SV=3; Histone H2B.11 OS=Arabidopsis thaliana OX=3702 GN=At5g59910 PE=1 SV=5		35	0.00209199	2	40.2404		14837	4105_Dvorackova_Lumos1_propionyl_105min-IS_HCD-OT_nap5_Recal.raw	Q9SI96; P40283	515.288	-0.73	-0.00038	HCD (High Energy Collision Dissociation)	MS2
AQEASKLAR	K6(Propionyl)	Histone H2B.3 OS=Arabidopsis thaliana OX=3702 GN=At2g28720 PE=1 SV=3; Histone H2B.11 OS=Arabidopsis thaliana OX=3702 GN=At5g59910 PE=1 SV=5		33	0.0032178	2	40.2619		12925	4105_Dvorackova_Lumos1_propionyl_105min-IS_HCD-OT_fasnap6.raw	Q9SI96; P40283	515.287	-2.1	-0.00108	HCD (High Energy Collision Dissociation)	MS2
ARAGIQFPVGR	R2(Methyl)	H2AV1 (H2A.Z.11)_ARATH Histone H2A variant 1 OS=Arabidopsis thaliana OX=3702 GN=H2AV PE=1 SV=1	3.84765e+06	36	0.00488648	2	43.0844	43.39	14492	4105_Dvorackova_Lumos1_propionyl_105min-IS_HCD-OT_fasnap5_2.raw	O23628	593.343	-4.94	-0.00293	HCD (High Energy Collision Dissociation)	MS2
ASATKSPKKA	N-Term(Propionyl); K5(Propionyl); K8(Propionyl); K9(Propionyl)	H2A5 (H2A.W.7)_ARATH Probable histone H2A.5 OS=Arabidopsis thaliana OX=3702 GN=At5g27670 PE=1 SV=1	2681685	33	0.00575691	2	38.5118	38.62	14248	4105_Dvorackova_Lumos1_propionyl_105min-IS_HCD-OT_wt1.raw	Q94F49	606.846	0.58	0.00035	HCD (High Energy Collision Dissociation)	MS2
ASATKSPKKA	N-Term(Propionyl); K5(Propionyl); K8(Propionyl); K9(Propionyl)	H2A5 (H2A.W.7)_ARATH Probable histone H2A.5 OS=Arabidopsis thaliana OX=3702 GN=At5g27670 PE=1 SV=1	2.27673e+06	33	0.00473358	2	38.7685	38.88	13964	4105_Dvorackova_Lumos1_propionyl_105min-IS_HCD-OT_fasnap4.raw	Q94F49	606.846	1.08	0.00065	HCD (High Energy Collision Dissociation)	MS2
ASATKSPKKA	N-Term(Propionyl); K5(Propionyl); K8(Propionyl); K9(Propionyl)	H2A5 (H2A.W.7)_ARATH Probable histone H2A.5 OS=Arabidopsis thaliana OX=3702 GN=At5g27670 PE=1 SV=1	1.16797e+06	34	0.004347	2	38.5981	38.68	13098	4105_Dvorackova_Lumos1_propionyl_105min-IS_HCD-OT_wt2.raw	Q94F49	606.845	0.17	0.00011	HCD (High Energy Collision Dissociation)	MS2
ASESSKLAR	N-Term(Propionyl); K6(Propionyl)	Histone H2B.7 OS=Arabidopsis thaliana OX=3702 GN=At3g46030 PE=1 SV=3; Histone H2B.6 OS=Arabidopsis thaliana OX=3702 GN=H2B PE=1 SV=3	993602	47	0.000160187	2	28.2202	28.18	8815	4105_Dvorackova_Lumos1_propionyl_105min-IS_HCD-OT_wt3.raw	Q9LZT0; O23629	530.786	0.54	0.00029	HCD (High Energy Collision Dissociation)	MS2
ASFKIPSAR	N-Term(Propionyl); K4(Propionyl)	Histone H1.2 OS=Arabidopsis thaliana (Mouse-ear cress) OX=3702 GN=TAIR:locus:2064332 PE=1 SV=1	10858078	41	0.0197475	2	38.204	38.23	14525	4105_Dvorackova_Lumos1_propionyl_105min-IS_HCD-OT_fasnap1.raw	P26569	544.809	0.6	0.00033	HCD (High Energy Collision Dissociation)	MS2
ASFKIPSAR	N-Term(Propionyl); K4(Propionyl)	Histone H1.2 OS=Arabidopsis thaliana (Mouse-ear cress) OX=3702 GN=TAIR:locus:2064332 PE=1 SV=1	3.32065e+06	34	0.124875	2	38.387	38.5	10997	4105_Dvorackova_Lumos1_propionyl_105min-IS_HCD-OT_fas6.raw	P26569	544.808	-0.3	-0.00016	HCD (High Energy Collision Dissociation)	MS2
ASFKIPSAR	N-Term(Propionyl); K4(Propionyl)	Histone H1.2 OS=Arabidopsis thaliana (Mouse-ear cress) OX=3702 GN=TAIR:locus:2064332 PE=1 SV=1	6.64923e+06	38	0.0450969	2	38.2261	38.31	14122	4105_Dvorackova_Lumos1_propionyl_105min-IS_HCD-OT_wt1.raw	P26569	544.809	-0.08	-4e-05	HCD (High Energy Collision Dissociation)	MS2
ASFKIPSAR	N-Term(Propionyl); K4(Propionyl)	Histone H1.2 OS=Arabidopsis thaliana (Mouse-ear cress) OX=3702 GN=TAIR:locus:2064332 PE=1 SV=1	7036324	34	0.0980647	2	38.3525	38.49	15916	4105_Dvorackova_Lumos1_propionyl_105min-IS_HCD-OT_nap3.raw	P26569	544.809	0.71	0.00039	HCD (High Energy Collision Dissociation)	MS2
ASFKIPSAR	N-Term(Propionyl); K4(Propionyl)	Histone H1.2 OS=Arabidopsis thaliana (Mouse-ear cress) OX=3702 GN=TAIR:locus:2064332 PE=1 SV=1	6656984	38	0.0458643	2	38.4213	38.54	11905	4105_Dvorackova_Lumos1_propionyl_105min-IS_HCD-OT_wt6.raw	P26569	544.808	-0.3	-0.00016	HCD (High Energy Collision Dissociation)	MS2
ASFKIPSAR	N-Term(Propionyl); K4(Propionyl)	Histone H1.2 OS=Arabidopsis thaliana (Mouse-ear cress) OX=3702 GN=TAIR:locus:2064332 PE=1 SV=1	4290554	45	0.00806035	2	38.1995	38.24	12253	4105_Dvorackova_Lumos1_propionyl_105min-IS_HCD-OT_fas1.raw	P26569	544.809	0.37	0.0002	HCD (High Energy Collision Dissociation)	MS2
ASFKIPSAR	N-Term(Propionyl); K4(Propionyl)	Histone H1.2 OS=Arabidopsis thaliana (Mouse-ear cress) OX=3702 GN=TAIR:locus:2064332 PE=1 SV=1	8027280	39	0.0338588	2	38.4515	38.49	14119	4105_Dvorackova_Lumos1_propionyl_105min-IS_HCD-OT_nap5_Recal.raw	P26569	544.809	0.35	0.00019	HCD (High Energy Collision Dissociation)	MS2
ASFKIPSAR	N-Term(Propionyl); K4(Propionyl)	Histone H1.2 OS=Arabidopsis thaliana (Mouse-ear cress) OX=3702 GN=TAIR:locus:2064332 PE=1 SV=1	8258242	39	0.0370062	2	38.3413	38.38	13851	4105_Dvorackova_Lumos1_propionyl_105min-IS_HCD-OT_fasnap2.raw	P26569	544.809	0.82	0.00045	HCD (High Energy Collision Dissociation)	MS2
ASFKIPSAR	N-Term(Propionyl); K4(Propionyl)	Histone H1.2 OS=Arabidopsis thaliana (Mouse-ear cress) OX=3702 GN=TAIR:locus:2064332 PE=1 SV=1	6272249	38	0.0472442	2	38.2213	38.34	12606	4105_Dvorackova_Lumos1_propionyl_105min-IS_HCD-OT_fasnap3.raw	P26569	544.808	-0.41	-0.00022	HCD (High Energy Collision Dissociation)	MS2
ASFKIPSAR	N-Term(Propionyl); K4(Propionyl)	Histone H1.2 OS=Arabidopsis thaliana (Mouse-ear cress) OX=3702 GN=TAIR:locus:2064332 PE=1 SV=1	5221303	41	0.0208605	2	38.2668	38.4	13730	4105_Dvorackova_Lumos1_propionyl_105min-IS_HCD-OT_wt3.raw	P26569	544.809	1.05	0.00057	HCD (High Energy Collision Dissociation)	MS2
ASFKIPSAR	N-Term(Propionyl); K4(Propionyl)	Histone H1.2 OS=Arabidopsis thaliana (Mouse-ear cress) OX=3702 GN=TAIR:locus:2064332 PE=1 SV=1	6.55121e+06	37	0.0493486	2	38.3862	38.53	14599	4105_Dvorackova_Lumos1_propionyl_105min-IS_HCD-OT_fas4.raw	P26569	544.809	0.82	0.00045	HCD (High Energy Collision Dissociation)	MS2
ASFKIPSAR	N-Term(Propionyl); K4(Propionyl)	Histone H1.2 OS=Arabidopsis thaliana (Mouse-ear cress) OX=3702 GN=TAIR:locus:2064332 PE=1 SV=1	6066043	41	0.0194602	2	38.5709	38.52	12294	4105_Dvorackova_Lumos1_propionyl_105min-IS_HCD-OT_fasnap6.raw	P26569	544.809	-0.08	-4e-05	HCD (High Energy Collision Dissociation)	MS2
ASFKIPSAR	N-Term(Propionyl); K4(Propionyl)	Histone H1.2 OS=Arabidopsis thaliana (Mouse-ear cress) OX=3702 GN=TAIR:locus:2064332 PE=1 SV=1	4.16746e+06	38	0.0502219	2	38.3594	38.49	12269	4105_Dvorackova_Lumos1_propionyl_105min-IS_HCD-OT_wt5.raw	P26569	544.81	2.62	0.00142	HCD (High Energy Collision Dissociation)	MS2
ASFKIPSAR	N-Term(Propionyl); K4(Propionyl)	Histone H1.2 OS=Arabidopsis thaliana (Mouse-ear cress) OX=3702 GN=TAIR:locus:2064332 PE=1 SV=1	6.08201e+06	42	0.0173111	2	38.6277	38.59	12709	4105_Dvorackova_Lumos1_propionyl_105min-IS_HCD-OT_fasnap5_2.raw	P26569	544.809	1.16	0.00063	HCD (High Energy Collision Dissociation)	MS2
ASFKIPSAR	N-Term(Propionyl); K4(Propionyl)	Histone H1.2 OS=Arabidopsis thaliana (Mouse-ear cress) OX=3702 GN=TAIR:locus:2064332 PE=1 SV=1	3.82453e+06	37	0.0516591	2	38.4297	38.57	11790	4105_Dvorackova_Lumos1_propionyl_105min-IS_HCD-OT_fas5.raw	P26569	544.808	-0.19	-0.0001	HCD (High Energy Collision Dissociation)	MS2
ASFKIPSAR	N-Term(Propionyl); K4(Propionyl)	Histone H1.2 OS=Arabidopsis thaliana (Mouse-ear cress) OX=3702 GN=TAIR:locus:2064332 PE=1 SV=1	2.36876e+06	38	0.0451184	2	38.303	38.33	11570	4105_Dvorackova_Lumos1_propionyl_105min-IS_HCD-OT_nap2.raw	P26569	544.809	0.37	0.0002	HCD (High Energy Collision Dissociation)	MS2
ASFKIPSAR	N-Term(Propionyl); K4(Propionyl)	Histone H1.2 OS=Arabidopsis thaliana (Mouse-ear cress) OX=3702 GN=TAIR:locus:2064332 PE=1 SV=1	2.5952e+06	37	0.0542975	2	38.2825	38.35	11390	4105_Dvorackova_Lumos1_propionyl_105min-IS_HCD-OT_fas3.raw	P26569	544.809	0.93	0.00051	HCD (High Energy Collision Dissociation)	MS2
ASFKIPSAR	N-Term(Propionyl); K4(Propionyl)	Histone H1.2 OS=Arabidopsis thaliana (Mouse-ear cress) OX=3702 GN=TAIR:locus:2064332 PE=1 SV=1	4.28175e+06	41	0.0216944	2	38.3366	38.44	11174	4105_Dvorackova_Lumos1_propionyl_105min-IS_HCD-OT_nap6_2.raw	P26569	544.808	-0.41	-0.00022	HCD (High Energy Collision Dissociation)	MS2
ASFKIPSAR	N-Term(Propionyl); K4(Propionyl)	Histone H1.2 OS=Arabidopsis thaliana (Mouse-ear cress) OX=3702 GN=TAIR:locus:2064332 PE=1 SV=1	8412990	38	0.0461694	2	38.4786	38.59	15230	4105_Dvorackova_Lumos1_propionyl_105min-IS_HCD-OT_wt4.raw	P26569	544.809	0.37	0.0002	HCD (High Energy Collision Dissociation)	MS2
ASFKIPSAR	N-Term(Propionyl); K4(Propionyl)	Histone H1.2 OS=Arabidopsis thaliana (Mouse-ear cress) OX=3702 GN=TAIR:locus:2064332 PE=1 SV=1	5032071	38	0.0441075	2	38.5523	38.57	13867	4105_Dvorackova_Lumos1_propionyl_105min-IS_HCD-OT_fasnap4.raw	P26569	544.809	0.49	0.00026	HCD (High Energy Collision Dissociation)	MS2
ASFKIPSAR	N-Term(Propionyl); K4(Propionyl)	Histone H1.2 OS=Arabidopsis thaliana (Mouse-ear cress) OX=3702 GN=TAIR:locus:2064332 PE=1 SV=1	8425712	34	0.118444	2	38.4063	38.53	16309	4105_Dvorackova_Lumos1_propionyl_105min-IS_HCD-OT_nap4.raw	P26569	544.809	0.49	0.00026	HCD (High Energy Collision Dissociation)	MS2
ASFKIPSAR	N-Term(Propionyl); K4(Propionyl)	Histone H1.2 OS=Arabidopsis thaliana (Mouse-ear cress) OX=3702 GN=TAIR:locus:2064332 PE=1 SV=1	4.55628e+06	41	0.0211112	2	38.2547	38.26	14761	4105_Dvorackova_Lumos1_propionyl_105min-IS_HCD-OT_nap1.raw	P26569	544.809	0.6	0.00033	HCD (High Energy Collision Dissociation)	MS2
ASFKIPSAR	N-Term(Propionyl); K4(Propionyl)	Histone H1.2 OS=Arabidopsis thaliana (Mouse-ear cress) OX=3702 GN=TAIR:locus:2064332 PE=1 SV=1	3.47491e+06	34	0.106205	2	38.3118	38.41	12999	4105_Dvorackova_Lumos1_propionyl_105min-IS_HCD-OT_wt2.raw	P26569	544.808	-0.19	-0.0001	HCD (High Energy Collision Dissociation)	MS2
ASFKIPSAR	N-Term(Propionyl); K4(Propionyl)	Histone H1.2 OS=Arabidopsis thaliana (Mouse-ear cress) OX=3702 GN=TAIR:locus:2064332 PE=1 SV=1	3434161	38	0.0469367	2	38.2659	38.38	12087	4105_Dvorackova_Lumos1_propionyl_105min-IS_HCD-OT_fas2.raw	P26569	544.809	0.49	0.00026	HCD (High Energy Collision Dissociation)	MS2
ASKDLKVKR	N-Term(Propionyl); K3(Propionyl); K6(Propionyl); K8(Propionyl)	H2AV1 (H2A.Z.11)_ARATH Histone H2A variant 1 OS=Arabidopsis thaliana OX=3702 GN=H2AV PE=1 SV=1; H2AV2 (H2A.Z.8)_ARATH Probable histone H2A variant 2 OS=Arabidopsis thaliana OX=3702 GN=At2g38810 PE=2 SV=1; H2AV3 (H2A.Z.9)_ARATH Probable histone H2A variant 3 OS=Arabidopsis thaliana OX=3702 GN=At1g52740 PE=1 SV=1	660983	40	0.00199738	2	36.0304	36	15020	4105_Dvorackova_Lumos1_propionyl_105min-IS_HCD-OT_nap4.raw	O23628; Q9SII0; Q9C944	634.883	0.37	0.00024	HCD (High Energy Collision Dissociation)	MS2
ASKDLKVKR	N-Term(Propionyl); K3(Propionyl); K6(Propionyl); K8(Propionyl)	H2AV1 (H2A.Z.11)_ARATH Histone H2A variant 1 OS=Arabidopsis thaliana OX=3702 GN=H2AV PE=1 SV=1; H2AV2 (H2A.Z.8)_ARATH Probable histone H2A variant 2 OS=Arabidopsis thaliana OX=3702 GN=At2g38810 PE=2 SV=1; H2AV3 (H2A.Z.9)_ARATH Probable histone H2A variant 3 OS=Arabidopsis thaliana OX=3702 GN=At1g52740 PE=1 SV=1	583683	53	0.000120909	2	35.7787	35.79	11361	4105_Dvorackova_Lumos1_propionyl_105min-IS_HCD-OT_fas1.raw	O23628; Q9SII0; Q9C944	634.883	1.05	0.00066	HCD (High Energy Collision Dissociation)	MS2
ASKDLKVKR	N-Term(Propionyl); K3(Propionyl); K6(Propionyl); K8(Propionyl)	H2AV1 (H2A.Z.11)_ARATH Histone H2A variant 1 OS=Arabidopsis thaliana OX=3702 GN=H2AV PE=1 SV=1; H2AV2 (H2A.Z.8)_ARATH Probable histone H2A variant 2 OS=Arabidopsis thaliana OX=3702 GN=At2g38810 PE=2 SV=1; H2AV3 (H2A.Z.9)_ARATH Probable histone H2A variant 3 OS=Arabidopsis thaliana OX=3702 GN=At1g52740 PE=1 SV=1	899309	52	0.00013411	2	35.9725	35.99	14641	4105_Dvorackova_Lumos1_propionyl_105min-IS_HCD-OT_nap3.raw	O23628; Q9SII0; Q9C944	634.882	-0.68	-0.00043	HCD (High Energy Collision Dissociation)	MS2
ASKDLKVKR	N-Term(Propionyl); K3(Propionyl); K6(Propionyl); K8(Propionyl)	H2AV1 (H2A.Z.11)_ARATH Histone H2A variant 1 OS=Arabidopsis thaliana OX=3702 GN=H2AV PE=1 SV=1; H2AV2 (H2A.Z.8)_ARATH Probable histone H2A variant 2 OS=Arabidopsis thaliana OX=3702 GN=At2g38810 PE=2 SV=1; H2AV3 (H2A.Z.9)_ARATH Probable histone H2A variant 3 OS=Arabidopsis thaliana OX=3702 GN=At1g52740 PE=1 SV=1	902176	50	0.000216501	2	36.0083	36.04	10897	4105_Dvorackova_Lumos1_propionyl_105min-IS_HCD-OT_fas5.raw	O23628; Q9SII0; Q9C944	634.882	0.28	0.00018	HCD (High Energy Collision Dissociation)	MS2
ASKDLKVKR	N-Term(Propionyl); K3(Propionyl); K6(Propionyl); K8(Propionyl)	H2AV1 (H2A.Z.11)_ARATH Histone H2A variant 1 OS=Arabidopsis thaliana OX=3702 GN=H2AV PE=1 SV=1; H2AV2 (H2A.Z.8)_ARATH Probable histone H2A variant 2 OS=Arabidopsis thaliana OX=3702 GN=At2g38810 PE=2 SV=1; H2AV3 (H2A.Z.9)_ARATH Probable histone H2A variant 3 OS=Arabidopsis thaliana OX=3702 GN=At1g52740 PE=1 SV=1	476992	50	0.0002175	2	35.8562	35.85	10580	4105_Dvorackova_Lumos1_propionyl_105min-IS_HCD-OT_fas3.raw	O23628; Q9SII0; Q9C944	634.882	0.08	5e-05	HCD (High Energy Collision Dissociation)	MS2
ASKDLKVKR	N-Term(Propionyl); K3(Propionyl); K6(Propionyl); K8(Propionyl)	H2AV1 (H2A.Z.11)_ARATH Histone H2A variant 1 OS=Arabidopsis thaliana OX=3702 GN=H2AV PE=1 SV=1; H2AV2 (H2A.Z.8)_ARATH Probable histone H2A variant 2 OS=Arabidopsis thaliana OX=3702 GN=At2g38810 PE=2 SV=1; H2AV3 (H2A.Z.9)_ARATH Probable histone H2A variant 3 OS=Arabidopsis thaliana OX=3702 GN=At1g52740 PE=1 SV=1	554192	52	0.000135662	2	35.8371	35.81	13097	4105_Dvorackova_Lumos1_propionyl_105min-IS_HCD-OT_wt1.raw	O23628; Q9SII0; Q9C944	634.882	-0.78	-0.0005	HCD (High Energy Collision Dissociation)	MS2
ASKDLKVKR	N-Term(Propionyl); K3(Propionyl); K6(Propionyl); K8(Propionyl)	H2AV1 (H2A.Z.11)_ARATH Histone H2A variant 1 OS=Arabidopsis thaliana OX=3702 GN=H2AV PE=1 SV=1; H2AV2 (H2A.Z.8)_ARATH Probable histone H2A variant 2 OS=Arabidopsis thaliana OX=3702 GN=At2g38810 PE=2 SV=1; H2AV3 (H2A.Z.9)_ARATH Probable histone H2A variant 3 OS=Arabidopsis thaliana OX=3702 GN=At1g52740 PE=1 SV=1	324809	52	0.000131057	2	35.972	35.94	10368	4105_Dvorackova_Lumos1_propionyl_105min-IS_HCD-OT_nap6_2.raw	O23628; Q9SII0; Q9C944	634.882	-0.78	-0.0005	HCD (High Energy Collision Dissociation)	MS2
ASKDLKVKR	N-Term(Propionyl); K3(Propionyl); K6(Propionyl); K8(Propionyl)	H2AV1 (H2A.Z.11)_ARATH Histone H2A variant 1 OS=Arabidopsis thaliana OX=3702 GN=H2AV PE=1 SV=1; H2AV2 (H2A.Z.8)_ARATH Probable histone H2A variant 2 OS=Arabidopsis thaliana OX=3702 GN=At2g38810 PE=2 SV=1; H2AV3 (H2A.Z.9)_ARATH Probable histone H2A variant 3 OS=Arabidopsis thaliana OX=3702 GN=At1g52740 PE=1 SV=1	469954	51	0.000245113	2	35.9487	35.94	12177	4105_Dvorackova_Lumos1_propionyl_105min-IS_HCD-OT_wt2.raw	O23628; Q9SII0; Q9C944	634.881	-2.03	-0.00129	HCD (High Energy Collision Dissociation)	MS2
ASKDLKVKR	N-Term(Propionyl); K3(Propionyl); K6(Propionyl); K8(Propionyl)	H2AV1 (H2A.Z.11)_ARATH Histone H2A variant 1 OS=Arabidopsis thaliana OX=3702 GN=H2AV PE=1 SV=1; H2AV2 (H2A.Z.8)_ARATH Probable histone H2A variant 2 OS=Arabidopsis thaliana OX=3702 GN=At2g38810 PE=2 SV=1; H2AV3 (H2A.Z.9)_ARATH Probable histone H2A variant 3 OS=Arabidopsis thaliana OX=3702 GN=At1g52740 PE=1 SV=1	332700	52	0.000137867	2	36.0013	35.97	10245	4105_Dvorackova_Lumos1_propionyl_105min-IS_HCD-OT_fas6.raw	O23628; Q9SII0; Q9C944	634.882	-0.4	-0.00025	HCD (High Energy Collision Dissociation)	MS2
ASKDLKVKR	N-Term(Propionyl); K3(Propionyl); K6(Propionyl); K8(Propionyl)	H2AV1 (H2A.Z.11)_ARATH Histone H2A variant 1 OS=Arabidopsis thaliana OX=3702 GN=H2AV PE=1 SV=1; H2AV2 (H2A.Z.8)_ARATH Probable histone H2A variant 2 OS=Arabidopsis thaliana OX=3702 GN=At2g38810 PE=2 SV=1; H2AV3 (H2A.Z.9)_ARATH Probable histone H2A variant 3 OS=Arabidopsis thaliana OX=3702 GN=At1g52740 PE=1 SV=1	705370	51	0.000177607	2	35.8583	35.85	11265	4105_Dvorackova_Lumos1_propionyl_105min-IS_HCD-OT_fas2.raw	O23628; Q9SII0; Q9C944	634.882	-0.49	-0.00031	HCD (High Energy Collision Dissociation)	MS2
ASKDLKVKR	N-Term(Propionyl); K3(Propionyl); K6(Propionyl); K8(Propionyl)	H2AV1 (H2A.Z.11)_ARATH Histone H2A variant 1 OS=Arabidopsis thaliana OX=3702 GN=H2AV PE=1 SV=1; H2AV2 (H2A.Z.8)_ARATH Probable histone H2A variant 2 OS=Arabidopsis thaliana OX=3702 GN=At2g38810 PE=2 SV=1; H2AV3 (H2A.Z.9)_ARATH Probable histone H2A variant 3 OS=Arabidopsis thaliana OX=3702 GN=At1g52740 PE=1 SV=1	692787	52	0.000131057	2	36.0405	36.03	13591	4105_Dvorackova_Lumos1_propionyl_105min-IS_HCD-OT_fas4.raw	O23628; Q9SII0; Q9C944	634.883	1.05	0.00066	HCD (High Energy Collision Dissociation)	MS2
ASKDLKVKR	N-Term(Propionyl); K3(Propionyl); K6(Propionyl); K8(Propionyl)	H2AV1 (H2A.Z.11)_ARATH Histone H2A variant 1 OS=Arabidopsis thaliana OX=3702 GN=H2AV PE=1 SV=1; H2AV2 (H2A.Z.8)_ARATH Probable histone H2A variant 2 OS=Arabidopsis thaliana OX=3702 GN=At2g38810 PE=2 SV=1; H2AV3 (H2A.Z.9)_ARATH Probable histone H2A variant 3 OS=Arabidopsis thaliana OX=3702 GN=At1g52740 PE=1 SV=1	877127	53	0.000116	2	35.8971	35.9	12731	4105_Dvorackova_Lumos1_propionyl_105min-IS_HCD-OT_wt3.raw	O23628; Q9SII0; Q9C944	634.882	0.08	5e-05	HCD (High Energy Collision Dissociation)	MS2
ASKDLKVKR	N-Term(Propionyl); K3(Propionyl); K6(Propionyl); K8(Propionyl)	H2AV1 (H2A.Z.11)_ARATH Histone H2A variant 1 OS=Arabidopsis thaliana OX=3702 GN=H2AV PE=1 SV=1; H2AV2 (H2A.Z.8)_ARATH Probable histone H2A variant 2 OS=Arabidopsis thaliana OX=3702 GN=At2g38810 PE=2 SV=1; H2AV3 (H2A.Z.9)_ARATH Probable histone H2A variant 3 OS=Arabidopsis thaliana OX=3702 GN=At1g52740 PE=1 SV=1	808336	53	0.000121467	2	35.9233	35.93	11333	4105_Dvorackova_Lumos1_propionyl_105min-IS_HCD-OT_wt5.raw	O23628; Q9SII0; Q9C944	634.882	-0.59	-0.00037	HCD (High Energy Collision Dissociation)	MS2
ASKDLKVKR	N-Term(Propionyl); K3(Propionyl); K6(Propionyl); K8(Propionyl)	H2AV1 (H2A.Z.11)_ARATH Histone H2A variant 1 OS=Arabidopsis thaliana OX=3702 GN=H2AV PE=1 SV=1; H2AV2 (H2A.Z.8)_ARATH Probable histone H2A variant 2 OS=Arabidopsis thaliana OX=3702 GN=At2g38810 PE=2 SV=1; H2AV3 (H2A.Z.9)_ARATH Probable histone H2A variant 3 OS=Arabidopsis thaliana OX=3702 GN=At1g52740 PE=1 SV=1	1.05117e+06	51	0.000187698	2	36.0484	36.07	14104	4105_Dvorackova_Lumos1_propionyl_105min-IS_HCD-OT_wt4.raw	O23628; Q9SII0; Q9C944	634.882	-0.11	-7e-05	HCD (High Energy Collision Dissociation)	MS2
ASKDLKVKR	N-Term(Propionyl); K3(Propionyl); K6(Propionyl); K8(Propionyl)	H2AV1 (H2A.Z.11)_ARATH Histone H2A variant 1 OS=Arabidopsis thaliana OX=3702 GN=H2AV PE=1 SV=1; H2AV2 (H2A.Z.8)_ARATH Probable histone H2A variant 2 OS=Arabidopsis thaliana OX=3702 GN=At2g38810 PE=2 SV=1; H2AV3 (H2A.Z.9)_ARATH Probable histone H2A variant 3 OS=Arabidopsis thaliana OX=3702 GN=At1g52740 PE=1 SV=1	498727	51	0.000190739	2	36.0304	36.02	11043	4105_Dvorackova_Lumos1_propionyl_105min-IS_HCD-OT_wt6.raw	O23628; Q9SII0; Q9C944	634.881	-1.45	-0.00092	HCD (High Energy Collision Dissociation)	MS2
ASSPKAAAEKSAPAKKKPATVAVTKAKR	N-Term(Propionyl); K5(Propionyl); K10(Propionyl); K15(Propionyl); K16(Propionyl); K17(Propionyl); K25(Propionyl); K27(Propionyl)	Histone H1.1 OS=Arabidopsis thaliana (Mouse-ear cress) OX=3702 GN=TAIR:locus:2033118 PE=1 SV=1	330207	34	0.0936516	4	49.5751	49.57	18294	4105_Dvorackova_Lumos1_propionyl_105min-IS_HCD-OT_wt1.raw	P26568	810.969	-0.38	-0.00031	HCD (High Energy Collision Dissociation)	MS2
ASSPKAAAEKSAPAKKKPATVAVTKAKR	N-Term(Propionyl); K5(Propionyl); K10(Propionyl); K15(Propionyl); K16(Propionyl); K17(Propionyl); K25(Propionyl); K27(Propionyl)	Histone H1.1 OS=Arabidopsis thaliana (Mouse-ear cress) OX=3702 GN=TAIR:locus:2033118 PE=1 SV=1		37	0.0484248	3	50.2306		16471	4105_Dvorackova_Lumos1_propionyl_105min-IS_HCD-OT_wt5.raw	P26568	1080.95	-2.95	-0.00319	HCD (High Energy Collision Dissociation)	MS2
ATAAATKR	N-Term(Propionyl); K7(Propionyl)	Histone H1.1 OS=Arabidopsis thaliana (Mouse-ear cress) OX=3702 GN=TAIR:locus:2033118 PE=1 SV=1	19129194	59	0.000421166	2	24.602	24.66	5888	4105_Dvorackova_Lumos1_propionyl_105min-IS_HCD-OT_nap6_2.raw	P26568	451.258	-0.72	-0.00032	HCD (High Energy Collision Dissociation)	MS2
ATAAATKR	N-Term(Propionyl); K7(Propionyl)	Histone H1.1 OS=Arabidopsis thaliana (Mouse-ear cress) OX=3702 GN=TAIR:locus:2033118 PE=1 SV=1	22291094	59	0.000367335	2	24.6485	24.7	6097	4105_Dvorackova_Lumos1_propionyl_105min-IS_HCD-OT_fas3.raw	P26568	451.259	-0.04	-2e-05	HCD (High Energy Collision Dissociation)	MS2
ATAAATKR	N-Term(Propionyl); K7(Propionyl)	Histone H1.1 OS=Arabidopsis thaliana (Mouse-ear cress) OX=3702 GN=TAIR:locus:2033118 PE=1 SV=1	41863180	58	0.000405567	2	24.9912	24.8	5730	4105_Dvorackova_Lumos1_propionyl_105min-IS_HCD-OT_fas5.raw	P26568	451.259	-0.25	-0.00011	HCD (High Energy Collision Dissociation)	MS2
ATAAATKR	N-Term(Propionyl); K7(Propionyl)	Histone H1.1 OS=Arabidopsis thaliana (Mouse-ear cress) OX=3702 GN=TAIR:locus:2033118 PE=1 SV=1	39458708	59	0.000397248	2	24.5823	24.67	6586	4105_Dvorackova_Lumos1_propionyl_105min-IS_HCD-OT_wt2.raw	P26568	451.259	0.16	7e-05	HCD (High Energy Collision Dissociation)	MS2
ATAAATKR	N-Term(Propionyl); K7(Propionyl)	Histone H1.1 OS=Arabidopsis thaliana (Mouse-ear cress) OX=3702 GN=TAIR:locus:2033118 PE=1 SV=1	53022668	58	0.00042311	2	24.6029	24.66	7080	4105_Dvorackova_Lumos1_propionyl_105min-IS_HCD-OT_nap1.raw	P26568	451.258	-0.58	-0.00026	HCD (High Energy Collision Dissociation)	MS2
ATAAATKR	N-Term(Propionyl); K7(Propionyl)	Histone H1.1 OS=Arabidopsis thaliana (Mouse-ear cress) OX=3702 GN=TAIR:locus:2033118 PE=1 SV=1	74900688	58	0.000425063	2	24.8803	24.67	7302	4105_Dvorackova_Lumos1_propionyl_105min-IS_HCD-OT_wt1.raw	P26568	451.258	-0.86	-0.00039	HCD (High Energy Collision Dissociation)	MS2
ATAAATKR	N-Term(Propionyl); K7(Propionyl)	Histone H1.1 OS=Arabidopsis thaliana (Mouse-ear cress) OX=3702 GN=TAIR:locus:2033118 PE=1 SV=1	42465252	59	0.000416345	2	24.7238	24.78	6750	4105_Dvorackova_Lumos1_propionyl_105min-IS_HCD-OT_fasnap4.raw	P26568	451.258	-0.65	-0.00029	HCD (High Energy Collision Dissociation)	MS2
ATAAATKR	N-Term(Propionyl); K7(Propionyl)	Histone H1.1 OS=Arabidopsis thaliana (Mouse-ear cress) OX=3702 GN=TAIR:locus:2033118 PE=1 SV=1	38399132	57	0.000615819	2	24.7616	24.65	6233	4105_Dvorackova_Lumos1_propionyl_105min-IS_HCD-OT_wt6.raw	P26568	451.258	-0.92	-0.00042	HCD (High Energy Collision Dissociation)	MS2
ATAAATKR	N-Term(Propionyl); K7(Propionyl)	Histone H1.1 OS=Arabidopsis thaliana (Mouse-ear cress) OX=3702 GN=TAIR:locus:2033118 PE=1 SV=1	39393204	59	0.000403703	2	24.7404	24.8	7294	4105_Dvorackova_Lumos1_propionyl_105min-IS_HCD-OT_fas4.raw	P26568	451.259	0.02	1e-05	HCD (High Energy Collision Dissociation)	MS2
ATAAATKR	N-Term(Propionyl); K7(Propionyl)	Histone H1.1 OS=Arabidopsis thaliana (Mouse-ear cress) OX=3702 GN=TAIR:locus:2033118 PE=1 SV=1	91142192	58	0.00042311	2	24.7143	24.83	7561	4105_Dvorackova_Lumos1_propionyl_105min-IS_HCD-OT_wt4.raw	P26568	451.258	-0.72	-0.00032	HCD (High Energy Collision Dissociation)	MS2
ATAAATKR	N-Term(Propionyl); K7(Propionyl)	Histone H1.1 OS=Arabidopsis thaliana (Mouse-ear cress) OX=3702 GN=TAIR:locus:2033118 PE=1 SV=1	27479672	59	0.000400002	2	24.5978	24.67	6376	4105_Dvorackova_Lumos1_propionyl_105min-IS_HCD-OT_fas2.raw	P26568	451.259	0.09	4e-05	HCD (High Energy Collision Dissociation)	MS2
ATAAATKR	N-Term(Propionyl); K7(Propionyl)	Histone H1.1 OS=Arabidopsis thaliana (Mouse-ear cress) OX=3702 GN=TAIR:locus:2033118 PE=1 SV=1	22301862	50	0.00290444	2	24.8732	24.66	6595	4105_Dvorackova_Lumos1_propionyl_105min-IS_HCD-OT_fasnap3.raw	P26568	451.259	0.09	4e-05	HCD (High Energy Collision Dissociation)	MS2
ATAAATKR	N-Term(Propionyl); K7(Propionyl)	Histone H1.1 OS=Arabidopsis thaliana (Mouse-ear cress) OX=3702 GN=TAIR:locus:2033118 PE=1 SV=1	67689232	55	0.000877126	2	24.6168	24.71	7760	4105_Dvorackova_Lumos1_propionyl_105min-IS_HCD-OT_nap4.raw	P26568	451.259	0.16	7e-05	HCD (High Energy Collision Dissociation)	MS2
ATAAATKR	N-Term(Propionyl); K7(Propionyl)	Histone H1.1 OS=Arabidopsis thaliana (Mouse-ear cress) OX=3702 GN=TAIR:locus:2033118 PE=1 SV=1	32213558	53	0.00135037	2	24.9328	24.75	6006	4105_Dvorackova_Lumos1_propionyl_105min-IS_HCD-OT_fasnap5_2.raw	P26568	451.259	-0.45	-0.0002	HCD (High Energy Collision Dissociation)	MS2
ATAAATKR	N-Term(Propionyl); K7(Propionyl)	Histone H1.1 OS=Arabidopsis thaliana (Mouse-ear cress) OX=3702 GN=TAIR:locus:2033118 PE=1 SV=1	17780876	50	0.00298896	2	24.8631	24.66	6277	4105_Dvorackova_Lumos1_propionyl_105min-IS_HCD-OT_fasnap6.raw	P26568	451.258	-1.4	-0.00063	HCD (High Energy Collision Dissociation)	MS2
ATAAATKR	N-Term(Propionyl); K7(Propionyl)	Histone H1.1 OS=Arabidopsis thaliana (Mouse-ear cress) OX=3702 GN=TAIR:locus:2033118 PE=1 SV=1	24334692	58	0.000407439	2	24.7595	24.6	6131	4105_Dvorackova_Lumos1_propionyl_105min-IS_HCD-OT_wt5.raw	P26568	451.259	0.3	0.00013	HCD (High Energy Collision Dissociation)	MS2
ATAAATKR	N-Term(Propionyl); K7(Propionyl)	Histone H1.1 OS=Arabidopsis thaliana (Mouse-ear cress) OX=3702 GN=TAIR:locus:2033118 PE=1 SV=1	74899456	57	0.000605428	2	24.5604	24.66	6885	4105_Dvorackova_Lumos1_propionyl_105min-IS_HCD-OT_wt3.raw	P26568	451.259	0.23	0.0001	HCD (High Energy Collision Dissociation)	MS2
ATAAATKR	N-Term(Propionyl); K7(Propionyl)	Histone H1.1 OS=Arabidopsis thaliana (Mouse-ear cress) OX=3702 GN=TAIR:locus:2033118 PE=1 SV=1	27537120	56	0.000645747	2	24.8479	24.65	6139	4105_Dvorackova_Lumos1_propionyl_105min-IS_HCD-OT_nap2.raw	P26568	451.259	-0.25	-0.00011	HCD (High Energy Collision Dissociation)	MS2
ATAAATKR	N-Term(Propionyl); K7(Propionyl)	Histone H1.1 OS=Arabidopsis thaliana (Mouse-ear cress) OX=3702 GN=TAIR:locus:2033118 PE=1 SV=1	38128496	58	0.000428996	2	24.8565	24.68	7086	4105_Dvorackova_Lumos1_propionyl_105min-IS_HCD-OT_fasnap2.raw	P26568	451.258	-0.72	-0.00032	HCD (High Energy Collision Dissociation)	MS2
ATAAATKR	N-Term(Propionyl); K7(Propionyl)	Histone H1.1 OS=Arabidopsis thaliana (Mouse-ear cress) OX=3702 GN=TAIR:locus:2033118 PE=1 SV=1	40199580	59	0.000400363	2	24.5397	24.62	7030	4105_Dvorackova_Lumos1_propionyl_105min-IS_HCD-OT_fasnap1.raw	P26568	451.259	0.63	0.00029	HCD (High Energy Collision Dissociation)	MS2
ATAAATKR	N-Term(Propionyl); K7(Propionyl)	Histone H1.1 OS=Arabidopsis thaliana (Mouse-ear cress) OX=3702 GN=TAIR:locus:2033118 PE=1 SV=1	33222082	59	0.000402775	2	24.7643	24.6	6457	4105_Dvorackova_Lumos1_propionyl_105min-IS_HCD-OT_fas1.raw	P26568	451.259	0.09	4e-05	HCD (High Energy Collision Dissociation)	MS2
ATKSVSR	N-Term(Propionyl); K3(Propionyl)	Histone H2A OS=Arabidopsis thaliana OX=3702 GN=AXX17_At1g08690 PE=3 SV=1; Histone H2A OS=Arabidopsis thaliana OX=3702 GN=AXX17_At1g49200 PE=3 SV=1	20602322	46	0.000134028	2	24.6431	24.71	7781	4105_Dvorackova_Lumos1_propionyl_105min-IS_HCD-OT_nap4.raw	O04848;A0A178W8H7; Q9S9K7;A0A178WEZ4	430.746	0.17	7e-05	HCD (High Energy Collision Dissociation)	MS2
ATKSVSR	N-Term(Propionyl); K3(Propionyl)	Histone H2A OS=Arabidopsis thaliana OX=3702 GN=AXX17_At1g08690 PE=3 SV=1; Histone H2A OS=Arabidopsis thaliana OX=3702 GN=AXX17_At1g49200 PE=3 SV=1	12251625	43	0.000273081	2	24.6879	24.77	6735	4105_Dvorackova_Lumos1_propionyl_105min-IS_HCD-OT_fasnap4.raw	O04848;A0A178W8H7; Q9S9K7;A0A178WEZ4	430.745	-0.68	-0.00029	HCD (High Energy Collision Dissociation)	MS2
ATKSVSR	N-Term(Propionyl); K3(Propionyl)	Histone H2A OS=Arabidopsis thaliana OX=3702 GN=AXX17_At1g08690 PE=3 SV=1; Histone H2A OS=Arabidopsis thaliana OX=3702 GN=AXX17_At1g49200 PE=3 SV=1	16610663	44	0.000203327	2	24.5728	24.65	7147	4105_Dvorackova_Lumos1_propionyl_105min-IS_HCD-OT_wt1.raw	O04848;A0A178W8H7; Q9S9K7;A0A178WEZ4	430.745	-0.05	-2e-05	HCD (High Energy Collision Dissociation)	MS2
ATKSVSR	N-Term(Propionyl); K3(Propionyl)	Histone H2A OS=Arabidopsis thaliana OX=3702 GN=AXX17_At1g08690 PE=3 SV=1; Histone H2A OS=Arabidopsis thaliana OX=3702 GN=AXX17_At1g49200 PE=3 SV=1	7.74699e+06	47	0.000113055	2	24.6559	24.77	5587	4105_Dvorackova_Lumos1_propionyl_105min-IS_HCD-OT_fas5.raw	O04848;A0A178W8H7; Q9S9K7;A0A178WEZ4	430.745	-0.68	-0.00029	HCD (High Energy Collision Dissociation)	MS2
ATKSVSR	N-Term(Propionyl); K3(Propionyl)	Histone H2A OS=Arabidopsis thaliana OX=3702 GN=AXX17_At1g08690 PE=3 SV=1; Histone H2A OS=Arabidopsis thaliana OX=3702 GN=AXX17_At1g49200 PE=3 SV=1	12514820	40	0.000476646	2	24.7445	24.77	7296	4105_Dvorackova_Lumos1_propionyl_105min-IS_HCD-OT_fas4.raw	O04848;A0A178W8H7; Q9S9K7;A0A178WEZ4	430.746	0.66	0.00029	HCD (High Energy Collision Dissociation)	MS2
ATKSVSR	N-Term(Propionyl); T2(Propionyl)	Histone H2A OS=Arabidopsis thaliana OX=3702 GN=AXX17_At1g08690 PE=3 SV=1; Histone H2A OS=Arabidopsis thaliana OX=3702 GN=AXX17_At1g49200 PE=3 SV=1	15275569	46	0.00012918	2	24.9487	24.64	7252	4105_Dvorackova_Lumos1_propionyl_105min-IS_HCD-OT_nap1.raw	O04848;A0A178W8H7; Q9S9K7;A0A178WEZ4	430.746	1.02	0.00044	HCD (High Energy Collision Dissociation)	MS2
ATKSVSR	N-Term(Propionyl); K3(Propionyl)	Histone H2A OS=Arabidopsis thaliana OX=3702 GN=AXX17_At1g08690 PE=3 SV=1; Histone H2A OS=Arabidopsis thaliana OX=3702 GN=AXX17_At1g49200 PE=3 SV=1	9463640	46	0.000116734	2	24.9213	24.65	6748	4105_Dvorackova_Lumos1_propionyl_105min-IS_HCD-OT_wt2.raw	O04848;A0A178W8H7; Q9S9K7;A0A178WEZ4	430.746	1.09	0.00047	HCD (High Energy Collision Dissociation)	MS2
ATKSVSR	N-Term(Propionyl); K3(Propionyl)	Histone H2A OS=Arabidopsis thaliana OX=3702 GN=AXX17_At1g08690 PE=3 SV=1; Histone H2A OS=Arabidopsis thaliana OX=3702 GN=AXX17_At1g49200 PE=3 SV=1	5.42218e+06	44	0.000186722	2	24.6024	24.65	6378	4105_Dvorackova_Lumos1_propionyl_105min-IS_HCD-OT_fas2.raw	O04848;A0A178W8H7; Q9S9K7;A0A178WEZ4	430.746	0.73	0.00032	HCD (High Energy Collision Dissociation)	MS2
ATKSVSR	N-Term(Propionyl); K3(Propionyl)	Histone H2A OS=Arabidopsis thaliana OX=3702 GN=AXX17_At1g08690 PE=3 SV=1; Histone H2A OS=Arabidopsis thaliana OX=3702 GN=AXX17_At1g49200 PE=3 SV=1	5.42218e+06	46	0.00012162	2	24.8355	24.65	6475	4105_Dvorackova_Lumos1_propionyl_105min-IS_HCD-OT_fas2.raw	O04848;A0A178W8H7; Q9S9K7;A0A178WEZ4	430.746	1.66	0.00071	HCD (High Energy Collision Dissociation)	MS2
ATKSVSR	N-Term(Propionyl); K3(Propionyl)	Histone H2A OS=Arabidopsis thaliana OX=3702 GN=AXX17_At1g08690 PE=3 SV=1; Histone H2A OS=Arabidopsis thaliana OX=3702 GN=AXX17_At1g49200 PE=3 SV=1	12652784	39	0.00062979	2	24.6777	24.74	5884	4105_Dvorackova_Lumos1_propionyl_105min-IS_HCD-OT_fasnap5_2.raw	O04848;A0A178W8H7; Q9S9K7;A0A178WEZ4	430.746	0.95	0.00041	HCD (High Energy Collision Dissociation)	MS2
ATKSVSR	N-Term(Propionyl); K3(Propionyl)	Histone H2A OS=Arabidopsis thaliana OX=3702 GN=AXX17_At1g08690 PE=3 SV=1; Histone H2A OS=Arabidopsis thaliana OX=3702 GN=AXX17_At1g49200 PE=3 SV=1	12652784	46	0.000118358	2	25.0227	24.74	6059	4105_Dvorackova_Lumos1_propionyl_105min-IS_HCD-OT_fasnap5_2.raw	O04848;A0A178W8H7; Q9S9K7;A0A178WEZ4	430.746	0.66	0.00029	HCD (High Energy Collision Dissociation)	MS2
ATKSVSR	N-Term(Propionyl); K3(Propionyl)	Histone H2A OS=Arabidopsis thaliana OX=3702 GN=AXX17_At1g08690 PE=3 SV=1; Histone H2A OS=Arabidopsis thaliana OX=3702 GN=AXX17_At1g49200 PE=3 SV=1	5947410	46	0.000111737	2	24.5277	24.58	5842	4105_Dvorackova_Lumos1_propionyl_105min-IS_HCD-OT_fas6.raw	O04848;A0A178W8H7; Q9S9K7;A0A178WEZ4	430.746	0.31	0.00013	HCD (High Energy Collision Dissociation)	MS2
ATKSVSR	N-Term(Propionyl); K3(Propionyl)	Histone H2A OS=Arabidopsis thaliana OX=3702 GN=AXX17_At1g08690 PE=3 SV=1; Histone H2A OS=Arabidopsis thaliana OX=3702 GN=AXX17_At1g49200 PE=3 SV=1	6266043	38	0.000724922	2	24.5594	24.64	5875	4105_Dvorackova_Lumos1_propionyl_105min-IS_HCD-OT_nap6_2.raw	O04848;A0A178W8H7; Q9S9K7;A0A178WEZ4	430.745	-0.68	-0.00029	HCD (High Energy Collision Dissociation)	MS2
ATKSVSR	N-Term(Propionyl); K3(Propionyl)	Histone H2A OS=Arabidopsis thaliana OX=3702 GN=AXX17_At1g08690 PE=3 SV=1; Histone H2A OS=Arabidopsis thaliana OX=3702 GN=AXX17_At1g49200 PE=3 SV=1	9643978	43	0.000227612	2	24.5906	24.64	6053	4105_Dvorackova_Lumos1_propionyl_105min-IS_HCD-OT_nap2.raw	O04848;A0A178W8H7; Q9S9K7;A0A178WEZ4	430.746	1.02	0.00044	HCD (High Energy Collision Dissociation)	MS2
ATKSVSR	N-Term(Propionyl); K3(Propionyl)	Histone H2A OS=Arabidopsis thaliana OX=3702 GN=AXX17_At1g08690 PE=3 SV=1; Histone H2A OS=Arabidopsis thaliana OX=3702 GN=AXX17_At1g49200 PE=3 SV=1	15275569	46	0.000116734	2	24.9487	24.64	7252	4105_Dvorackova_Lumos1_propionyl_105min-IS_HCD-OT_nap1.raw	O04848;A0A178W8H7; Q9S9K7;A0A178WEZ4	430.746	1.02	0.00044	HCD (High Energy Collision Dissociation)	MS2
ATKSVSR	N-Term(Propionyl); K3(Propionyl)	Histone H2A OS=Arabidopsis thaliana OX=3702 GN=AXX17_At1g08690 PE=3 SV=1; Histone H2A OS=Arabidopsis thaliana OX=3702 GN=AXX17_At1g49200 PE=3 SV=1	14387915	43	0.000235611	2	24.5414	24.6	7031	4105_Dvorackova_Lumos1_propionyl_105min-IS_HCD-OT_fasnap1.raw	O04848;A0A178W8H7; Q9S9K7;A0A178WEZ4	430.746	1.02	0.00044	HCD (High Energy Collision Dissociation)	MS2
ATKSVSR	N-Term(Propionyl); K3(Propionyl)	Histone H2A OS=Arabidopsis thaliana OX=3702 GN=AXX17_At1g08690 PE=3 SV=1; Histone H2A OS=Arabidopsis thaliana OX=3702 GN=AXX17_At1g49200 PE=3 SV=1	6.47934e+06	43	0.0002209	2	24.5591	24.58	6379	4105_Dvorackova_Lumos1_propionyl_105min-IS_HCD-OT_fas1.raw	O04848;A0A178W8H7; Q9S9K7;A0A178WEZ4	430.746	1.02	0.00044	HCD (High Energy Collision Dissociation)	MS2
ATKSVSR	N-Term(Propionyl); K3(Propionyl)	Histone H2A OS=Arabidopsis thaliana OX=3702 GN=AXX17_At1g08690 PE=3 SV=1; Histone H2A OS=Arabidopsis thaliana OX=3702 GN=AXX17_At1g49200 PE=3 SV=1	11174866	46	0.000124221	2	24.5673	24.65	6889	4105_Dvorackova_Lumos1_propionyl_105min-IS_HCD-OT_wt3.raw	O04848;A0A178W8H7; Q9S9K7;A0A178WEZ4	430.745	0.02	1e-05	HCD (High Energy Collision Dissociation)	MS2
ATKSVSR	N-Term(Propionyl); K3(Propionyl)	Histone H2A OS=Arabidopsis thaliana OX=3702 GN=AXX17_At1g08690 PE=3 SV=1; Histone H2A OS=Arabidopsis thaliana OX=3702 GN=AXX17_At1g49200 PE=3 SV=1	9463640	44	0.000200538	2	24.5659	24.65	6581	4105_Dvorackova_Lumos1_propionyl_105min-IS_HCD-OT_wt2.raw	O04848;A0A178W8H7; Q9S9K7;A0A178WEZ4	430.746	1.02	0.00044	HCD (High Energy Collision Dissociation)	MS2
ATKSVSR	N-Term(Propionyl); K3(Propionyl)	Histone H2A OS=Arabidopsis thaliana OX=3702 GN=AXX17_At1g08690 PE=3 SV=1; Histone H2A OS=Arabidopsis thaliana OX=3702 GN=AXX17_At1g49200 PE=3 SV=1	4857500	46	0.000114603	2	24.7947	24.57	6148	4105_Dvorackova_Lumos1_propionyl_105min-IS_HCD-OT_wt5.raw	O04848;A0A178W8H7; Q9S9K7;A0A178WEZ4	430.746	1.3	0.00056	HCD (High Energy Collision Dissociation)	MS2
ATKSVSR	N-Term(Propionyl); K3(Propionyl)	Histone H2A OS=Arabidopsis thaliana OX=3702 GN=AXX17_At1g08690 PE=3 SV=1; Histone H2A OS=Arabidopsis thaliana OX=3702 GN=AXX17_At1g49200 PE=3 SV=1	19577582	44	0.000208064	2	24.716	24.81	7562	4105_Dvorackova_Lumos1_propionyl_105min-IS_HCD-OT_wt4.raw	O04848;A0A178W8H7; Q9S9K7;A0A178WEZ4	430.746	0.66	0.00029	HCD (High Energy Collision Dissociation)	MS2
ATKSVSR	N-Term(Propionyl); K3(Propionyl)	Histone H2A OS=Arabidopsis thaliana OX=3702 GN=AXX17_At1g08690 PE=3 SV=1; Histone H2A OS=Arabidopsis thaliana OX=3702 GN=AXX17_At1g49200 PE=3 SV=1	4857500	44	0.000198242	2	24.5076	24.57	6028	4105_Dvorackova_Lumos1_propionyl_105min-IS_HCD-OT_wt5.raw	O04848;A0A178W8H7; Q9S9K7;A0A178WEZ4	430.746	0.88	0.00038	HCD (High Energy Collision Dissociation)	MS2
ATKSVSR	N-Term(Propionyl); K3(Propionyl)	Histone H2A OS=Arabidopsis thaliana OX=3702 GN=AXX17_At1g08690 PE=3 SV=1; Histone H2A OS=Arabidopsis thaliana OX=3702 GN=AXX17_At1g49200 PE=3 SV=1	10839876	39	0.000621149	2	24.5579	24.65	6148	4105_Dvorackova_Lumos1_propionyl_105min-IS_HCD-OT_wt6.raw	O04848;A0A178W8H7; Q9S9K7;A0A178WEZ4	430.745	-0.4	-0.00017	HCD (High Energy Collision Dissociation)	MS2
ATKSVSR	N-Term(Propionyl); K3(Propionyl)	Histone H2A OS=Arabidopsis thaliana OX=3702 GN=AXX17_At1g08690 PE=3 SV=1; Histone H2A OS=Arabidopsis thaliana OX=3702 GN=AXX17_At1g49200 PE=3 SV=1	13531569	43	0.00022449	2	24.6276	24.71	7743	4105_Dvorackova_Lumos1_propionyl_105min-IS_HCD-OT_nap3.raw	O04848;A0A178W8H7; Q9S9K7;A0A178WEZ4	430.745	-0.05	-2e-05	HCD (High Energy Collision Dissociation)	MS2
ATKSVSR	N-Term(Propionyl); K3(Propionyl)	Histone H2A OS=Arabidopsis thaliana OX=3702 GN=AXX17_At1g08690 PE=3 SV=1; Histone H2A OS=Arabidopsis thaliana OX=3702 GN=AXX17_At1g49200 PE=3 SV=1	13346971	39	0.000673281	2	24.5933	24.67	6967	4105_Dvorackova_Lumos1_propionyl_105min-IS_HCD-OT_fasnap2.raw	O04848;A0A178W8H7; Q9S9K7;A0A178WEZ4	430.745	-0.12	-5e-05	HCD (High Energy Collision Dissociation)	MS2
ATKSVSR	N-Term(Propionyl); K3(Propionyl)	Histone H2A OS=Arabidopsis thaliana OX=3702 GN=AXX17_At1g08690 PE=3 SV=1; Histone H2A OS=Arabidopsis thaliana OX=3702 GN=AXX17_At1g49200 PE=3 SV=1	9319525	42	0.000289262	2	24.5733	24.65	6165	4105_Dvorackova_Lumos1_propionyl_105min-IS_HCD-OT_fasnap6.raw	O04848;A0A178W8H7; Q9S9K7;A0A178WEZ4	430.745	-0.97	-0.00042	HCD (High Energy Collision Dissociation)	MS2
ATKSVSR	N-Term(Propionyl); K3(Propionyl)	Histone H2A OS=Arabidopsis thaliana OX=3702 GN=AXX17_At1g08690 PE=3 SV=1; Histone H2A OS=Arabidopsis thaliana OX=3702 GN=AXX17_At1g49200 PE=3 SV=1	11579615	42	0.000281317	2	24.5717	24.63	7113	4105_Dvorackova_Lumos1_propionyl_105min-IS_HCD-OT_nap5_Recal.raw	O04848;A0A178W8H7; Q9S9K7;A0A178WEZ4	430.746	0.82	0.00035	HCD (High Energy Collision Dissociation)	MS2
ATKSVSR	N-Term(Propionyl); K3(Propionyl)	Histone H2A OS=Arabidopsis thaliana OX=3702 GN=AXX17_At1g08690 PE=3 SV=1; Histone H2A OS=Arabidopsis thaliana OX=3702 GN=AXX17_At1g49200 PE=3 SV=1	4410085	39	0.000561301	2	24.6235	24.68	6089	4105_Dvorackova_Lumos1_propionyl_105min-IS_HCD-OT_fas3.raw	O04848;A0A178W8H7; Q9S9K7;A0A178WEZ4	430.746	0.52	0.00022	HCD (High Energy Collision Dissociation)	MS2
ATKSVSR	N-Term(Propionyl); K3(Propionyl)	Histone H2A OS=Arabidopsis thaliana OX=3702 GN=AXX17_At1g08690 PE=3 SV=1; Histone H2A OS=Arabidopsis thaliana OX=3702 GN=AXX17_At1g49200 PE=3 SV=1	9808102	43	0.000253044	2	24.5777	24.65	6485	4105_Dvorackova_Lumos1_propionyl_105min-IS_HCD-OT_fasnap3.raw	O04848;A0A178W8H7; Q9S9K7;A0A178WEZ4	430.746	0.31	0.00013	HCD (High Energy Collision Dissociation)	MS2
AVSEGTKAVTKFTSS	N-Term(Propionyl); K7(Propionyl); K11(Propionyl)	Histone H2B.9 OS=Arabidopsis thaliana OX=3702 GN=At5g02570 PE=1 SV=3; Histone H2B.7 OS=Arabidopsis thaliana OX=3702 GN=At3g46030 PE=1 SV=3; Histone H2B.1 OS=Arabidopsis thaliana OX=3702 GN=At1g07790 PE=1 SV=3; Histone H2B.5 OS=Arabidopsis thaliana OX=3702 GN=At3g09480 PE=1 SV=3; Histone H2B OS=Arabidopsis thaliana OX=3702 GN=AXX17_At5g01700 PE=3 SV=1; Histone H2B.8 OS=Arabidopsis thaliana OX=3702…	4.25948e+06	49	0.000805575	2	61.8037	62.04	18702	4105_Dvorackova_Lumos1_propionyl_105min-IS_HCD-OT_fas5.raw	Q9LZ45; Q9LZT0; Q9LQQ4; Q9SF55; A0A178U945; Q9LFF6; A0A178UDD3; Q9SI96; O23629; Q9FFC0; Q0WS75; P40283	840.94	1.6	0.00135	HCD (High Energy Collision Dissociation)	MS2
AVSEGTKAVTKFTSS	N-Term(Propionyl); K7(Propionyl); K11(Propionyl)	Histone H2B.9 OS=Arabidopsis thaliana OX=3702 GN=At5g02570 PE=1 SV=3; Histone H2B.7 OS=Arabidopsis thaliana OX=3702 GN=At3g46030 PE=1 SV=3; Histone H2B.1 OS=Arabidopsis thaliana OX=3702 GN=At1g07790 PE=1 SV=3; Histone H2B.5 OS=Arabidopsis thaliana OX=3702 GN=At3g09480 PE=1 SV=3; Histone H2B OS=Arabidopsis thaliana OX=3702 GN=AXX17_At5g01700 PE=3 SV=1; Histone H2B.8 OS=Arabidopsis thaliana OX=3702…	2480462	52	0.000384559	2	62.0241	62.15	20940	4105_Dvorackova_Lumos1_propionyl_105min-IS_HCD-OT_fasnap5_2.raw	Q9LZ45; Q9LZT0; Q9LQQ4; Q9SF55; A0A178U945; Q9LFF6; A0A178UDD3; Q9SI96; O23629; Q9FFC0; Q0WS75; P40283	840.937	-1.01	-0.00085	HCD (High Energy Collision Dissociation)	MS2
AVSEGTKAVTKFTSS	N-Term(Propionyl); K7(Propionyl); K11(Propionyl)	Histone H2B.9 OS=Arabidopsis thaliana OX=3702 GN=At5g02570 PE=1 SV=3; Histone H2B.7 OS=Arabidopsis thaliana OX=3702 GN=At3g46030 PE=1 SV=3; Histone H2B.1 OS=Arabidopsis thaliana OX=3702 GN=At1g07790 PE=1 SV=3; Histone H2B.5 OS=Arabidopsis thaliana OX=3702 GN=At3g09480 PE=1 SV=3; Histone H2B OS=Arabidopsis thaliana OX=3702 GN=AXX17_At5g01700 PE=3 SV=1; Histone H2B.8 OS=Arabidopsis thaliana OX=3702…	1.04436e+06	53	0.000302397	2	61.9657	62.13	17434	4105_Dvorackova_Lumos1_propionyl_105min-IS_HCD-OT_nap6_2.raw	Q9LZ45; Q9LZT0; Q9LQQ4; Q9SF55; A0A178U945; Q9LFF6; A0A178UDD3; Q9SI96; O23629; Q9FFC0; Q0WS75; P40283	840.937	-0.87	-0.00073	HCD (High Energy Collision Dissociation)	MS2
AVSEGTKAVTKFTSS	N-Term(Propionyl); K7(Propionyl); K11(Propionyl)	Histone H2B.9 OS=Arabidopsis thaliana OX=3702 GN=At5g02570 PE=1 SV=3; Histone H2B.7 OS=Arabidopsis thaliana OX=3702 GN=At3g46030 PE=1 SV=3; Histone H2B.1 OS=Arabidopsis thaliana OX=3702 GN=At1g07790 PE=1 SV=3; Histone H2B.5 OS=Arabidopsis thaliana OX=3702 GN=At3g09480 PE=1 SV=3; Histone H2B OS=Arabidopsis thaliana OX=3702 GN=AXX17_At5g01700 PE=3 SV=1; Histone H2B.8 OS=Arabidopsis thaliana OX=3702…	1.69669e+06	59	7.5784e-05	2	62.0547	62.25	18713	4105_Dvorackova_Lumos1_propionyl_105min-IS_HCD-OT_wt6.raw	Q9LZ45; Q9LZT0; Q9LQQ4; Q9SF55; A0A178U945; Q9LFF6; A0A178UDD3; Q9SI96; O23629; Q9FFC0; Q0WS75; P40283	840.937	-0.94	-0.00079	HCD (High Energy Collision Dissociation)	MS2
AVSEGTKAVTKFTSS	N-Term(Propionyl); K7(Propionyl); K11(Propionyl)	Histone H2B.9 OS=Arabidopsis thaliana OX=3702 GN=At5g02570 PE=1 SV=3; Histone H2B.7 OS=Arabidopsis thaliana OX=3702 GN=At3g46030 PE=1 SV=3; Histone H2B.1 OS=Arabidopsis thaliana OX=3702 GN=At1g07790 PE=1 SV=3; Histone H2B.5 OS=Arabidopsis thaliana OX=3702 GN=At3g09480 PE=1 SV=3; Histone H2B OS=Arabidopsis thaliana OX=3702 GN=AXX17_At5g01700 PE=3 SV=1; Histone H2B.8 OS=Arabidopsis thaliana OX=3702…	4.09966e+06	48	0.000985411	2	61.7839	61.98	16712	4105_Dvorackova_Lumos1_propionyl_105min-IS_HCD-OT_fas6.raw	Q9LZ45; Q9LZT0; Q9LQQ4; Q9SF55; A0A178U945; Q9LFF6; A0A178UDD3; Q9SI96; O23629; Q9FFC0; Q0WS75; P40283	840.938	0	0	HCD (High Energy Collision Dissociation)	MS2
AVSEGTKAVTKFTSS	N-Term(Propionyl); K7(Propionyl); K11(Propionyl)	Histone H2B.9 OS=Arabidopsis thaliana OX=3702 GN=At5g02570 PE=1 SV=3; Histone H2B.7 OS=Arabidopsis thaliana OX=3702 GN=At3g46030 PE=1 SV=3; Histone H2B.1 OS=Arabidopsis thaliana OX=3702 GN=At1g07790 PE=1 SV=3; Histone H2B.5 OS=Arabidopsis thaliana OX=3702 GN=At3g09480 PE=1 SV=3; Histone H2B OS=Arabidopsis thaliana OX=3702 GN=AXX17_At5g01700 PE=3 SV=1; Histone H2B.8 OS=Arabidopsis thaliana OX=3702…	2.35568e+06	51	0.00045042	2	61.5952	61.78	17817	4105_Dvorackova_Lumos1_propionyl_105min-IS_HCD-OT_fas2.raw	Q9LZ45; Q9LZT0; Q9LQQ4; Q9SF55; A0A178U945; Q9LFF6; A0A178UDD3; Q9SI96; O23629; Q9FFC0; Q0WS75; P40283	840.938	-0.14	-0.00012	HCD (High Energy Collision Dissociation)	MS2
AVSEGTKAVTKFTSS	N-Term(Propionyl); K7(Propionyl); K11(Propionyl)	Histone H2B.9 OS=Arabidopsis thaliana OX=3702 GN=At5g02570 PE=1 SV=3; Histone H2B.7 OS=Arabidopsis thaliana OX=3702 GN=At3g46030 PE=1 SV=3; Histone H2B.1 OS=Arabidopsis thaliana OX=3702 GN=At1g07790 PE=1 SV=3; Histone H2B.5 OS=Arabidopsis thaliana OX=3702 GN=At3g09480 PE=1 SV=3; Histone H2B OS=Arabidopsis thaliana OX=3702 GN=AXX17_At5g01700 PE=3 SV=1; Histone H2B.8 OS=Arabidopsis thaliana OX=3702…	7.63841e+06	55	0.000212626	2	61.6953	61.9	23585	4105_Dvorackova_Lumos1_propionyl_105min-IS_HCD-OT_fas4.raw	Q9LZ45; Q9LZT0; Q9LQQ4; Q9SF55; A0A178U945; Q9LFF6; A0A178UDD3; Q9SI96; O23629; Q9FFC0; Q0WS75; P40283	840.938	-0.29	-0.00024	HCD (High Energy Collision Dissociation)	MS2
AVSEGTKAVTKFTSS	N-Term(Propionyl); K7(Propionyl); K11(Propionyl)	Histone H2B.9 OS=Arabidopsis thaliana OX=3702 GN=At5g02570 PE=1 SV=3; Histone H2B.7 OS=Arabidopsis thaliana OX=3702 GN=At3g46030 PE=1 SV=3; Histone H2B.1 OS=Arabidopsis thaliana OX=3702 GN=At1g07790 PE=1 SV=3; Histone H2B.5 OS=Arabidopsis thaliana OX=3702 GN=At3g09480 PE=1 SV=3; Histone H2B OS=Arabidopsis thaliana OX=3702 GN=AXX17_At5g01700 PE=3 SV=1; Histone H2B.8 OS=Arabidopsis thaliana OX=3702…	2853795	51	0.000523092	2	61.37	61.56	18606	4105_Dvorackova_Lumos1_propionyl_105min-IS_HCD-OT_fas1.raw	Q9LZ45; Q9LZT0; Q9LQQ4; Q9SF55; A0A178U945; Q9LFF6; A0A178UDD3; Q9SI96; O23629; Q9FFC0; Q0WS75; P40283	840.938	-0.65	-0.00055	HCD (High Energy Collision Dissociation)	MS2
AVSEGTKAVTKFTSS	N-Term(Propionyl); K7(Propionyl); K11(Propionyl)	Histone H2B.9 OS=Arabidopsis thaliana OX=3702 GN=At5g02570 PE=1 SV=3; Histone H2B.7 OS=Arabidopsis thaliana OX=3702 GN=At3g46030 PE=1 SV=3; Histone H2B.1 OS=Arabidopsis thaliana OX=3702 GN=At1g07790 PE=1 SV=3; Histone H2B.5 OS=Arabidopsis thaliana OX=3702 GN=At3g09480 PE=1 SV=3; Histone H2B OS=Arabidopsis thaliana OX=3702 GN=AXX17_At5g01700 PE=3 SV=1; Histone H2B.8 OS=Arabidopsis thaliana OX=3702…	2.58065e+06	58	8.62905e-05	2	61.4606	61.64	21935	4105_Dvorackova_Lumos1_propionyl_105min-IS_HCD-OT_wt1.raw	Q9LZ45; Q9LZT0; Q9LQQ4; Q9SF55; A0A178U945; Q9LFF6; A0A178UDD3; Q9SI96; O23629; Q9FFC0; Q0WS75; P40283	840.937	-1.45	-0.00122	HCD (High Energy Collision Dissociation)	MS2
AVSEGTKAVTKFTSS	N-Term(Propionyl); K7(Propionyl); K11(Propionyl)	Histone H2B.9 OS=Arabidopsis thaliana OX=3702 GN=At5g02570 PE=1 SV=3; Histone H2B.7 OS=Arabidopsis thaliana OX=3702 GN=At3g46030 PE=1 SV=3; Histone H2B.1 OS=Arabidopsis thaliana OX=3702 GN=At1g07790 PE=1 SV=3; Histone H2B.5 OS=Arabidopsis thaliana OX=3702 GN=At3g09480 PE=1 SV=3; Histone H2B OS=Arabidopsis thaliana OX=3702 GN=AXX17_At5g01700 PE=3 SV=1; Histone H2B.8 OS=Arabidopsis thaliana OX=3702…	6.59532e+06	46	0.00148121	2	61.8303	62.06	24587	4105_Dvorackova_Lumos1_propionyl_105min-IS_HCD-OT_wt4.raw	Q9LZ45; Q9LZT0; Q9LQQ4; Q9SF55; A0A178U945; Q9LFF6; A0A178UDD3; Q9SI96; O23629; Q9FFC0; Q0WS75; P40283	840.938	0.15	0.00013	HCD (High Energy Collision Dissociation)	MS2
AVSEGTKAVTKFTSS	N-Term(Propionyl); K7(Propionyl); K11(Propionyl)	Histone H2B.9 OS=Arabidopsis thaliana OX=3702 GN=At5g02570 PE=1 SV=3; Histone H2B.7 OS=Arabidopsis thaliana OX=3702 GN=At3g46030 PE=1 SV=3; Histone H2B.1 OS=Arabidopsis thaliana OX=3702 GN=At1g07790 PE=1 SV=3; Histone H2B.5 OS=Arabidopsis thaliana OX=3702 GN=At3g09480 PE=1 SV=3; Histone H2B OS=Arabidopsis thaliana OX=3702 GN=AXX17_At5g01700 PE=3 SV=1; Histone H2B.8 OS=Arabidopsis thaliana OX=3702…	8.03927e+06	63	3.57748e-05	2	61.5691	61.82	22253	4105_Dvorackova_Lumos1_propionyl_105min-IS_HCD-OT_wt3.raw	Q9LZ45; Q9LZT0; Q9LQQ4; Q9SF55; A0A178U945; Q9LFF6; A0A178UDD3; Q9SI96; O23629; Q9FFC0; Q0WS75; P40283	840.938	-0.43	-0.00036	HCD (High Energy Collision Dissociation)	MS2
AVSEGTKAVTKFTSS	N-Term(Propionyl); K7(Propionyl); K11(Propionyl)	Histone H2B.9 OS=Arabidopsis thaliana OX=3702 GN=At5g02570 PE=1 SV=3; Histone H2B.7 OS=Arabidopsis thaliana OX=3702 GN=At3g46030 PE=1 SV=3; Histone H2B.1 OS=Arabidopsis thaliana OX=3702 GN=At1g07790 PE=1 SV=3; Histone H2B.5 OS=Arabidopsis thaliana OX=3702 GN=At3g09480 PE=1 SV=3; Histone H2B OS=Arabidopsis thaliana OX=3702 GN=AXX17_At5g01700 PE=3 SV=1; Histone H2B.8 OS=Arabidopsis thaliana OX=3702…	1.27331e+06	51	0.000552812	2	61.6135	61.76	17812	4105_Dvorackova_Lumos1_propionyl_105min-IS_HCD-OT_nap2.raw	Q9LZ45; Q9LZT0; Q9LQQ4; Q9SF55; A0A178U945; Q9LFF6; A0A178UDD3; Q9SI96; O23629; Q9FFC0; Q0WS75; P40283	840.938	-0.43	-0.00036	HCD (High Energy Collision Dissociation)	MS2
AVSEGTKAVTKFTSS	N-Term(Propionyl); K7(Propionyl); K11(Propionyl)	Histone H2B.9 OS=Arabidopsis thaliana OX=3702 GN=At5g02570 PE=1 SV=3; Histone H2B.7 OS=Arabidopsis thaliana OX=3702 GN=At3g46030 PE=1 SV=3; Histone H2B.1 OS=Arabidopsis thaliana OX=3702 GN=At1g07790 PE=1 SV=3; Histone H2B.5 OS=Arabidopsis thaliana OX=3702 GN=At3g09480 PE=1 SV=3; Histone H2B OS=Arabidopsis thaliana OX=3702 GN=AXX17_At5g01700 PE=3 SV=1; Histone H2B.8 OS=Arabidopsis thaliana OX=3702…	1.87343e+06	61	5.21936e-05	2	61.9487	62.11	22886	4105_Dvorackova_Lumos1_propionyl_105min-IS_HCD-OT_fasnap4.raw	Q9LZ45; Q9LZT0; Q9LQQ4; Q9SF55; A0A178U945; Q9LFF6; A0A178UDD3; Q9SI96; O23629; Q9FFC0; Q0WS75; P40283	840.938	0	0	HCD (High Energy Collision Dissociation)	MS2
AVSEGTKAVTKFTSS	N-Term(Propionyl); K7(Propionyl); K11(Propionyl)	Histone H2B.9 OS=Arabidopsis thaliana OX=3702 GN=At5g02570 PE=1 SV=3; Histone H2B.7 OS=Arabidopsis thaliana OX=3702 GN=At3g46030 PE=1 SV=3; Histone H2B.1 OS=Arabidopsis thaliana OX=3702 GN=At1g07790 PE=1 SV=3; Histone H2B.5 OS=Arabidopsis thaliana OX=3702 GN=At3g09480 PE=1 SV=3; Histone H2B OS=Arabidopsis thaliana OX=3702 GN=AXX17_At5g01700 PE=3 SV=1; Histone H2B.8 OS=Arabidopsis thaliana OX=3702…	3.50694e+06	53	0.000329319	2	61.5702	61.77	22577	4105_Dvorackova_Lumos1_propionyl_105min-IS_HCD-OT_fasnap2.raw	Q9LZ45; Q9LZT0; Q9LQQ4; Q9SF55; A0A178U945; Q9LFF6; A0A178UDD3; Q9SI96; O23629; Q9FFC0; Q0WS75; P40283	840.938	-0.07	-6e-05	HCD (High Energy Collision Dissociation)	MS2
AVSEGTKAVTKFTSS	N-Term(Propionyl); K7(Propionyl); K11(Propionyl)	Histone H2B.9 OS=Arabidopsis thaliana OX=3702 GN=At5g02570 PE=1 SV=3; Histone H2B.7 OS=Arabidopsis thaliana OX=3702 GN=At3g46030 PE=1 SV=3; Histone H2B.1 OS=Arabidopsis thaliana OX=3702 GN=At1g07790 PE=1 SV=3; Histone H2B.5 OS=Arabidopsis thaliana OX=3702 GN=At3g09480 PE=1 SV=3; Histone H2B.8 OS=Arabidopsis thaliana OX=3702 GN=At3g53650 PE=1 SV=3; Histone H2B.3 OS=Arabidopsis thaliana OX=3702 GN=…	6.48992e+06	36	0.0828976	2	61.6269	61.85	26589	4105_Dvorackova_Lumos1_propionyl_105min-IS_HCD-OT_nap3.raw	Q9LZ45; Q9LZT0; Q9LQQ4; Q9SF55; Q9LFF6; Q9SI96; O23629; Q9FFC0; P40283	840.938	-0.36	-0.0003	HCD (High Energy Collision Dissociation)	MS2
AVSEGTKAVTKFTSS	N-Term(Propionyl); K7(Propionyl); K11(Propionyl)	Histone H2B.9 OS=Arabidopsis thaliana OX=3702 GN=At5g02570 PE=1 SV=3; Histone H2B.7 OS=Arabidopsis thaliana OX=3702 GN=At3g46030 PE=1 SV=3; Histone H2B.1 OS=Arabidopsis thaliana OX=3702 GN=At1g07790 PE=1 SV=3; Histone H2B.5 OS=Arabidopsis thaliana OX=3702 GN=At3g09480 PE=1 SV=3; Histone H2B OS=Arabidopsis thaliana OX=3702 GN=AXX17_At5g01700 PE=3 SV=1; Histone H2B.8 OS=Arabidopsis thaliana OX=3702…	874482	51	0.00043049	2	62.0335	62.16	19331	4105_Dvorackova_Lumos1_propionyl_105min-IS_HCD-OT_fasnap6.raw	Q9LZ45; Q9LZT0; Q9LQQ4; Q9SF55; A0A178U945; Q9LFF6; A0A178UDD3; Q9SI96; O23629; Q9FFC0; Q0WS75; P40283	840.937	-1.3	-0.00109	HCD (High Energy Collision Dissociation)	MS2
AVSEGTKAVTKFTSS	N-Term(Propionyl); K7(Propionyl); K11(Propionyl)	Histone H2B.9 OS=Arabidopsis thaliana OX=3702 GN=At5g02570 PE=1 SV=3; Histone H2B.7 OS=Arabidopsis thaliana OX=3702 GN=At3g46030 PE=1 SV=3; Histone H2B.1 OS=Arabidopsis thaliana OX=3702 GN=At1g07790 PE=1 SV=3; Histone H2B.5 OS=Arabidopsis thaliana OX=3702 GN=At3g09480 PE=1 SV=3; Histone H2B OS=Arabidopsis thaliana OX=3702 GN=AXX17_At5g01700 PE=3 SV=1; Histone H2B.8 OS=Arabidopsis thaliana OX=3702…	6718328	56	0.000140481	2	61.8916	62.1	27231	4105_Dvorackova_Lumos1_propionyl_105min-IS_HCD-OT_nap4.raw	Q9LZ45; Q9LZT0; Q9LQQ4; Q9SF55; A0A178U945; Q9LFF6; A0A178UDD3; Q9SI96; O23629; Q9FFC0; Q0WS75; P40283	840.939	0.59	0.00049	HCD (High Energy Collision Dissociation)	MS2
AVSEGTKAVTKFTSS	N-Term(Propionyl); K7(Propionyl); K11(Propionyl)	Histone H2B.9 OS=Arabidopsis thaliana OX=3702 GN=At5g02570 PE=1 SV=3; Histone H2B.7 OS=Arabidopsis thaliana OX=3702 GN=At3g46030 PE=1 SV=3; Histone H2B.1 OS=Arabidopsis thaliana OX=3702 GN=At1g07790 PE=1 SV=3; Histone H2B.5 OS=Arabidopsis thaliana OX=3702 GN=At3g09480 PE=1 SV=3; Histone H2B OS=Arabidopsis thaliana OX=3702 GN=AXX17_At5g01700 PE=3 SV=1; Histone H2B.8 OS=Arabidopsis thaliana OX=3702…	1.1333e+06	48	0.000971802	2	61.658	61.84	20360	4105_Dvorackova_Lumos1_propionyl_105min-IS_HCD-OT_fasnap3.raw	Q9LZ45; Q9LZT0; Q9LQQ4; Q9SF55; A0A178U945; Q9LFF6; A0A178UDD3; Q9SI96; O23629; Q9FFC0; Q0WS75; P40283	840.938	-0.79	-0.00067	HCD (High Energy Collision Dissociation)	MS2
AVSEGTKAVTKFTSS	N-Term(Propionyl); K7(Propionyl); K11(Propionyl)	Histone H2B.9 OS=Arabidopsis thaliana OX=3702 GN=At5g02570 PE=1 SV=3; Histone H2B.7 OS=Arabidopsis thaliana OX=3702 GN=At3g46030 PE=1 SV=3; Histone H2B.1 OS=Arabidopsis thaliana OX=3702 GN=At1g07790 PE=1 SV=3; Histone H2B.5 OS=Arabidopsis thaliana OX=3702 GN=At3g09480 PE=1 SV=3; Histone H2B OS=Arabidopsis thaliana OX=3702 GN=AXX17_At5g01700 PE=3 SV=1; Histone H2B.8 OS=Arabidopsis thaliana OX=3702…	2957419	57	0.000120953	2	61.4414	61.62	24835	4105_Dvorackova_Lumos1_propionyl_105min-IS_HCD-OT_nap1.raw	Q9LZ45; Q9LZT0; Q9LQQ4; Q9SF55; A0A178U945; Q9LFF6; A0A178UDD3; Q9SI96; O23629; Q9FFC0; Q0WS75; P40283	840.938	0.08	6e-05	HCD (High Energy Collision Dissociation)	MS2
AVSEGTKAVTKFTSS	N-Term(Propionyl); K7(Propionyl); K11(Propionyl)	Histone H2B.9 OS=Arabidopsis thaliana OX=3702 GN=At5g02570 PE=1 SV=3; Histone H2B.7 OS=Arabidopsis thaliana OX=3702 GN=At3g46030 PE=1 SV=3; Histone H2B.1 OS=Arabidopsis thaliana OX=3702 GN=At1g07790 PE=1 SV=3; Histone H2B.5 OS=Arabidopsis thaliana OX=3702 GN=At3g09480 PE=1 SV=3; Histone H2B OS=Arabidopsis thaliana OX=3702 GN=AXX17_At5g01700 PE=3 SV=1; Histone H2B.8 OS=Arabidopsis thaliana OX=3702…	2.43427e+06	44	0.0028366	2	61.3717	61.6	24047	4105_Dvorackova_Lumos1_propionyl_105min-IS_HCD-OT_fasnap1.raw	Q9LZ45; Q9LZT0; Q9LQQ4; Q9SF55; A0A178U945; Q9LFF6; A0A178UDD3; Q9SI96; O23629; Q9FFC0; Q0WS75; P40283	840.939	0.8	0.00068	HCD (High Energy Collision Dissociation)	MS2
AVSEGTKAVTKFTSS	N-Term(Propionyl); K7(Propionyl); K11(Propionyl)	Histone H2B.9 OS=Arabidopsis thaliana OX=3702 GN=At5g02570 PE=1 SV=3; Histone H2B.7 OS=Arabidopsis thaliana OX=3702 GN=At3g46030 PE=1 SV=3; Histone H2B.1 OS=Arabidopsis thaliana OX=3702 GN=At1g07790 PE=1 SV=3; Histone H2B.5 OS=Arabidopsis thaliana OX=3702 GN=At3g09480 PE=1 SV=3; Histone H2B OS=Arabidopsis thaliana OX=3702 GN=AXX17_At5g01700 PE=3 SV=1; Histone H2B.8 OS=Arabidopsis thaliana OX=3702…	4.99037e+06	41	0.00481907	2	61.6425	61.88	19862	4105_Dvorackova_Lumos1_propionyl_105min-IS_HCD-OT_wt5.raw	Q9LZ45; Q9LZT0; Q9LQQ4; Q9SF55; A0A178U945; Q9LFF6; A0A178UDD3; Q9SI96; O23629; Q9FFC0; Q0WS75; P40283	840.937	-1.08	-0.00091	HCD (High Energy Collision Dissociation)	MS2
AVSEGTKAVTKFTSS	N-Term(Propionyl); K7(Propionyl); K11(Propionyl)	Histone H2B.9 OS=Arabidopsis thaliana OX=3702 GN=At5g02570 PE=1 SV=3; Histone H2B.7 OS=Arabidopsis thaliana OX=3702 GN=At3g46030 PE=1 SV=3; Histone H2B.1 OS=Arabidopsis thaliana OX=3702 GN=At1g07790 PE=1 SV=3; Histone H2B.5 OS=Arabidopsis thaliana OX=3702 GN=At3g09480 PE=1 SV=3; Histone H2B OS=Arabidopsis thaliana OX=3702 GN=AXX17_At5g01700 PE=3 SV=1; Histone H2B.8 OS=Arabidopsis thaliana OX=3702…	1.46014e+06	46	0.00163345	2	61.8235	61.97	21890	4105_Dvorackova_Lumos1_propionyl_105min-IS_HCD-OT_nap5_Recal.raw	Q9LZ45; Q9LZT0; Q9LQQ4; Q9SF55; A0A178U945; Q9LFF6; A0A178UDD3; Q9SI96; O23629; Q9FFC0; Q0WS75; P40283	840.94	1.67	0.00141	HCD (High Energy Collision Dissociation)	MS2
AVSEGTKAVTKFTSS	N-Term(Propionyl); K7(Propionyl); K11(Propionyl)	Histone H2B.9 OS=Arabidopsis thaliana OX=3702 GN=At5g02570 PE=1 SV=3; Histone H2B.7 OS=Arabidopsis thaliana OX=3702 GN=At3g46030 PE=1 SV=3; Histone H2B.1 OS=Arabidopsis thaliana OX=3702 GN=At1g07790 PE=1 SV=3; Histone H2B.5 OS=Arabidopsis thaliana OX=3702 GN=At3g09480 PE=1 SV=3; Histone H2B OS=Arabidopsis thaliana OX=3702 GN=AXX17_At5g01700 PE=3 SV=1; Histone H2B.8 OS=Arabidopsis thaliana OX=3702…	1.9359e+06	47	0.00124904	2	61.6215	61.8	16756	4105_Dvorackova_Lumos1_propionyl_105min-IS_HCD-OT_fas3.raw	Q9LZ45; Q9LZT0; Q9LQQ4; Q9SF55; A0A178U945; Q9LFF6; A0A178UDD3; Q9SI96; O23629; Q9FFC0; Q0WS75; P40283	840.938	-0.79	-0.00067	HCD (High Energy Collision Dissociation)	MS2
AVSEGTKAVTKFTSS	N-Term(Propionyl); K7(Propionyl); K11(Propionyl)	Histone H2B.9 OS=Arabidopsis thaliana OX=3702 GN=At5g02570 PE=1 SV=3; Histone H2B.7 OS=Arabidopsis thaliana OX=3702 GN=At3g46030 PE=1 SV=3; Histone H2B.1 OS=Arabidopsis thaliana OX=3702 GN=At1g07790 PE=1 SV=3; Histone H2B.5 OS=Arabidopsis thaliana OX=3702 GN=At3g09480 PE=1 SV=3; Histone H2B OS=Arabidopsis thaliana OX=3702 GN=AXX17_At5g01700 PE=3 SV=1; Histone H2B.8 OS=Arabidopsis thaliana OX=3702…	2374570	53	0.000327052	2	61.5569	61.76	19375	4105_Dvorackova_Lumos1_propionyl_105min-IS_HCD-OT_wt2.raw	Q9LZ45; Q9LZT0; Q9LQQ4; Q9SF55; A0A178U945; Q9LFF6; A0A178UDD3; Q9SI96; O23629; Q9FFC0; Q0WS75; P40283	840.938	0	0	HCD (High Energy Collision Dissociation)	MS2
AVTKAKR	N-Term(Propionyl); K4(Propionyl); K6(Propionyl)	Histone H1.1 OS=Arabidopsis thaliana (Mouse-ear cress) OX=3702 GN=TAIR:locus:2033118 PE=1 SV=1	678481	42	0.015533	2	30.0265	30.01	9764	4105_Dvorackova_Lumos1_propionyl_105min-IS_HCD-OT_wt3.raw	P26568	471.292	-1.08	-0.00051	HCD (High Energy Collision Dissociation)	MS2
AVTYTEHAR	N-Term(Propionyl); T3(Propionyl)	Histone H4 OS=Arabidopsis thaliana OX=3702 GN=At1g07660 PE=1 SV=1; Histone H4 OS=Arabidopsis thaliana OX=3702 GN=At1g07660 PE=1 SV=2; Histone H4 OS=Arabidopsis thaliana OX=3702 GN=AXX17_At3g39790 PE=3 SV=1	6.01766e+06	64	2.51759e-06	2	26.6881	26.75	6715	4105_Dvorackova_Lumos1_propionyl_105min-IS_HCD-OT_fas6.raw	A8MRV1; P59259; A0A178VER3	580.293	3.41	0.00198	HCD (High Energy Collision Dissociation)	MS2
AVTYTEHAR	N-Term(Propionyl); T5(Propionyl)	Histone H4 OS=Arabidopsis thaliana OX=3702 GN=At1g07660 PE=1 SV=1; Histone H4 OS=Arabidopsis thaliana OX=3702 GN=At1g07660 PE=1 SV=2; Histone H4 OS=Arabidopsis thaliana OX=3702 GN=AXX17_At3g39790 PE=3 SV=1	24959184	60	5.14266e-06	2	28.1448	28.24	7292	4105_Dvorackova_Lumos1_propionyl_105min-IS_HCD-OT_nap6_2.raw	A8MRV1; P59259; A0A178VER3	580.29	-0.48	-0.00028	HCD (High Energy Collision Dissociation)	MS2
AVTYTEHAR	N-Term(Propionyl)	Histone H4 OS=Arabidopsis thaliana OX=3702 GN=At1g07660 PE=1 SV=1; Histone H4 OS=Arabidopsis thaliana OX=3702 GN=At1g07660 PE=1 SV=2; Histone H4 OS=Arabidopsis thaliana OX=3702 GN=AXX17_At3g39790 PE=3 SV=1		34	0.0011139	2	26.6662		8042	4105_Dvorackova_Lumos1_propionyl_105min-IS_HCD-OT_fasnap2.raw	A8MRV1; P59259; A0A178VER3	552.277	-0.53	-0.00029	HCD (High Energy Collision Dissociation)	MS2
AVTYTEHAR	N-Term(Propionyl); T3(Propionyl)	Histone H4 OS=Arabidopsis thaliana OX=3702 GN=At1g07660 PE=1 SV=1; Histone H4 OS=Arabidopsis thaliana OX=3702 GN=At1g07660 PE=1 SV=2; Histone H4 OS=Arabidopsis thaliana OX=3702 GN=AXX17_At3g39790 PE=3 SV=1	5768440	65	1.80466e-06	2	26.7678	26.79	6743	4105_Dvorackova_Lumos1_propionyl_105min-IS_HCD-OT_nap6_2.raw	A8MRV1; P59259; A0A178VER3	580.291	0.47	0.00027	HCD (High Energy Collision Dissociation)	MS2
AVTYTEHAR	N-Term(Propionyl)	Histone H4 OS=Arabidopsis thaliana OX=3702 GN=At1g07660 PE=1 SV=1; Histone H4 OS=Arabidopsis thaliana OX=3702 GN=At1g07660 PE=1 SV=2; Histone H4 OS=Arabidopsis thaliana OX=3702 GN=AXX17_At3g39790 PE=3 SV=1	1345605248	53	1.20487e-05	2	23.8541	22.99	6170	4105_Dvorackova_Lumos1_propionyl_105min-IS_HCD-OT_fasnap3.raw	A8MRV1; P59259; A0A178VER3	552.278	0.46	0.00026	HCD (High Energy Collision Dissociation)	MS2
AVTYTEHAR	N-Term(Propionyl); Y4(Propionyl); T5(Propionyl)	Histone H4 OS=Arabidopsis thaliana OX=3702 GN=At1g07660 PE=1 SV=1; Histone H4 OS=Arabidopsis thaliana OX=3702 GN=At1g07660 PE=1 SV=2; Histone H4 OS=Arabidopsis thaliana OX=3702 GN=AXX17_At3g39790 PE=3 SV=1	24246690	52	0.000127034	2	34.9923	35.1	13080	4105_Dvorackova_Lumos1_propionyl_105min-IS_HCD-OT_fas4.raw	A8MRV1; P59259; A0A178VER3	608.305	2.08	0.00126	HCD (High Energy Collision Dissociation)	MS2
AVTYTEHAR	N-Term(Propionyl)	Histone H4 OS=Arabidopsis thaliana OX=3702 GN=At1g07660 PE=1 SV=1; Histone H4 OS=Arabidopsis thaliana OX=3702 GN=At1g07660 PE=1 SV=2; Histone H4 OS=Arabidopsis thaliana OX=3702 GN=AXX17_At3g39790 PE=3 SV=1	951162304	64	1.10902e-06	2	22.818	22.98	6116	4105_Dvorackova_Lumos1_propionyl_105min-IS_HCD-OT_nap1.raw	A8MRV1; P59259; A0A178VER3	552.278	1.46	0.0008	HCD (High Energy Collision Dissociation)	MS2
AVTYTEHAR	N-Term(Propionyl)	Histone H4 OS=Arabidopsis thaliana OX=3702 GN=At1g07660 PE=1 SV=1; Histone H4 OS=Arabidopsis thaliana OX=3702 GN=At1g07660 PE=1 SV=2; Histone H4 OS=Arabidopsis thaliana OX=3702 GN=AXX17_At3g39790 PE=3 SV=1	395414	62	1.66665e-06	2	18.4236	18.41	3940	4105_Dvorackova_Lumos1_propionyl_105min-IS_HCD-OT_wt1.raw	A8MRV1; P59259; A0A178VER3	552.277	-0.64	-0.00035	HCD (High Energy Collision Dissociation)	MS2
AVTYTEHAR	N-Term(Propionyl)	Histone H4 OS=Arabidopsis thaliana OX=3702 GN=At1g07660 PE=1 SV=1; Histone H4 OS=Arabidopsis thaliana OX=3702 GN=At1g07660 PE=1 SV=2; Histone H4 OS=Arabidopsis thaliana OX=3702 GN=AXX17_At3g39790 PE=3 SV=1	1758144512	46	6.43939e-05	2	23.8843	23.01	6622	4105_Dvorackova_Lumos1_propionyl_105min-IS_HCD-OT_fasnap2.raw	A8MRV1; P59259; A0A178VER3	552.278	-0.2	-0.00011	HCD (High Energy Collision Dissociation)	MS2
AVTYTEHAR	N-Term(Propionyl); T5(Propionyl)	Histone H4 OS=Arabidopsis thaliana OX=3702 GN=At1g07660 PE=1 SV=1; Histone H4 OS=Arabidopsis thaliana OX=3702 GN=At1g07660 PE=1 SV=2; Histone H4 OS=Arabidopsis thaliana OX=3702 GN=AXX17_At3g39790 PE=3 SV=1	141602192	56	1.33167e-05	2	28.1066	28.21	9048	4105_Dvorackova_Lumos1_propionyl_105min-IS_HCD-OT_nap1.raw	A8MRV1; P59259; A0A178VER3	580.291	1.1	0.00064	HCD (High Energy Collision Dissociation)	MS2
AVTYTEHAR	N-Term(Propionyl); T3(Propionyl)	Histone H4 OS=Arabidopsis thaliana OX=3702 GN=At1g07660 PE=1 SV=1; Histone H4 OS=Arabidopsis thaliana OX=3702 GN=At1g07660 PE=1 SV=2; Histone H4 OS=Arabidopsis thaliana OX=3702 GN=AXX17_At3g39790 PE=3 SV=1	18526074	56	1.3409e-05	2	26.9545	26.98	8621	4105_Dvorackova_Lumos1_propionyl_105min-IS_HCD-OT_fas4.raw	A8MRV1; P59259; A0A178VER3	580.292	1.41	0.00082	HCD (High Energy Collision Dissociation)	MS2
AVTYTEHAR	N-Term(Propionyl)	Histone H4 OS=Arabidopsis thaliana OX=3702 GN=At1g07660 PE=1 SV=1; Histone H4 OS=Arabidopsis thaliana OX=3702 GN=At1g07660 PE=1 SV=2; Histone H4 OS=Arabidopsis thaliana OX=3702 GN=AXX17_At3g39790 PE=3 SV=1		47	5.03431e-05	2	24.932		6008	4105_Dvorackova_Lumos1_propionyl_105min-IS_HCD-OT_nap6_2.raw	A8MRV1; P59259; A0A178VER3	552.278	0.02	1e-05	HCD (High Energy Collision Dissociation)	MS2
AVTYTEHAR	N-Term(Propionyl)	Histone H4 OS=Arabidopsis thaliana OX=3702 GN=At1g07660 PE=1 SV=1; Histone H4 OS=Arabidopsis thaliana OX=3702 GN=At1g07660 PE=1 SV=2; Histone H4 OS=Arabidopsis thaliana OX=3702 GN=AXX17_At3g39790 PE=3 SV=1		36	0.000635243	2	26.5357		7382	4105_Dvorackova_Lumos1_propionyl_105min-IS_HCD-OT_fasnap3.raw	A8MRV1; P59259; A0A178VER3	552.278	0.79	0.00044	HCD (High Energy Collision Dissociation)	MS2
AVTYTEHAR	N-Term(Propionyl); Y4(Propionyl)	Histone H4 OS=Arabidopsis thaliana OX=3702 GN=At1g07660 PE=1 SV=1; Histone H4 OS=Arabidopsis thaliana OX=3702 GN=At1g07660 PE=1 SV=2; Histone H4 OS=Arabidopsis thaliana OX=3702 GN=AXX17_At3g39790 PE=3 SV=1	315894752	42	0.000328395	2	30.0518	30.31	10411	4105_Dvorackova_Lumos1_propionyl_105min-IS_HCD-OT_fas4.raw	A8MRV1; P59259; A0A178VER3	580.291	1.1	0.00064	HCD (High Energy Collision Dissociation)	MS2
AVTYTEHAR	N-Term(Propionyl); T5(Propionyl)	Histone H4 OS=Arabidopsis thaliana OX=3702 GN=At1g07660 PE=1 SV=1; Histone H4 OS=Arabidopsis thaliana OX=3702 GN=At1g07660 PE=1 SV=2; Histone H4 OS=Arabidopsis thaliana OX=3702 GN=AXX17_At3g39790 PE=3 SV=1	83094712	60	5.00491e-06	2	28.323	28.42	9417	4105_Dvorackova_Lumos1_propionyl_105min-IS_HCD-OT_fas4.raw	A8MRV1; P59259; A0A178VER3	580.291	0.26	0.00015	HCD (High Energy Collision Dissociation)	MS2
AVTYTEHAR	N-Term(Propionyl); Y4(Propionyl)	Histone H4 OS=Arabidopsis thaliana OX=3702 GN=At1g07660 PE=1 SV=1; Histone H4 OS=Arabidopsis thaliana OX=3702 GN=At1g07660 PE=1 SV=2; Histone H4 OS=Arabidopsis thaliana OX=3702 GN=AXX17_At3g39790 PE=3 SV=1	18896612	51	5.7542e-05	2	26.8512	26.77	8327	4105_Dvorackova_Lumos1_propionyl_105min-IS_HCD-OT_nap1.raw	A8MRV1; P59259; A0A178VER3	580.292	2.68	0.00155	HCD (High Energy Collision Dissociation)	MS2
AVTYTEHAR	N-Term(Propionyl); T5(Propionyl)	Histone H4 OS=Arabidopsis thaliana OX=3702 GN=At1g07660 PE=1 SV=1; Histone H4 OS=Arabidopsis thaliana OX=3702 GN=At1g07660 PE=1 SV=2; Histone H4 OS=Arabidopsis thaliana OX=3702 GN=AXX17_At3g39790 PE=3 SV=1	141602192	43	0.000349128	2	28.4552	28.21	9247	4105_Dvorackova_Lumos1_propionyl_105min-IS_HCD-OT_nap1.raw	A8MRV1; P59259; A0A178VER3	580.293	3.41	0.00198	HCD (High Energy Collision Dissociation)	MS2
AVTYTEHAR	N-Term(Propionyl)	Histone H4 OS=Arabidopsis thaliana OX=3702 GN=At1g07660 PE=1 SV=1; Histone H4 OS=Arabidopsis thaliana OX=3702 GN=At1g07660 PE=1 SV=2; Histone H4 OS=Arabidopsis thaliana OX=3702 GN=AXX17_At3g39790 PE=3 SV=1	599033152	52	1.86571e-05	2	22.7587	22.98	5180	4105_Dvorackova_Lumos1_propionyl_105min-IS_HCD-OT_nap6_2.raw	A8MRV1; P59259; A0A178VER3	552.277	-0.86	-0.00048	HCD (High Energy Collision Dissociation)	MS2
AVTYTEHAR	N-Term(Propionyl); Y4(Propionyl); T5(Propionyl)	Histone H4 OS=Arabidopsis thaliana OX=3702 GN=At1g07660 PE=1 SV=1; Histone H4 OS=Arabidopsis thaliana OX=3702 GN=At1g07660 PE=1 SV=2; Histone H4 OS=Arabidopsis thaliana OX=3702 GN=AXX17_At3g39790 PE=3 SV=1	74635840	37	0.0032982	2	34.9814	34.83	13001	4105_Dvorackova_Lumos1_propionyl_105min-IS_HCD-OT_nap1.raw	A8MRV1; P59259; A0A178VER3	608.304	-0.33	-0.0002	HCD (High Energy Collision Dissociation)	MS2
AVTYTEHAR	N-Term(Propionyl); Y4(Propionyl)	Histone H4 OS=Arabidopsis thaliana OX=3702 GN=At1g07660 PE=1 SV=1; Histone H4 OS=Arabidopsis thaliana OX=3702 GN=At1g07660 PE=1 SV=2; Histone H4 OS=Arabidopsis thaliana OX=3702 GN=AXX17_At3g39790 PE=3 SV=1	378659072	63	2.74276e-06	2	29.984	30.09	10124	4105_Dvorackova_Lumos1_propionyl_105min-IS_HCD-OT_nap1.raw	A8MRV1; P59259; A0A178VER3	580.291	-0.06	-3e-05	HCD (High Energy Collision Dissociation)	MS2
AVTYTEHAR	N-Term(Propionyl)	Histone H4 OS=Arabidopsis thaliana OX=3702 GN=At1g07660 PE=1 SV=1; Histone H4 OS=Arabidopsis thaliana OX=3702 GN=At1g07660 PE=1 SV=2; Histone H4 OS=Arabidopsis thaliana OX=3702 GN=AXX17_At3g39790 PE=3 SV=1		32	0.00186571	2	100.983		24848	4105_Dvorackova_Lumos1_propionyl_105min-IS_HCD-OT_fas6.raw	A8MRV1; P59259; A0A178VER3	552.277	-0.75	-0.00042	HCD (High Energy Collision Dissociation)	MS2
AVTYTEHAR	N-Term(Propionyl)	Histone H4 OS=Arabidopsis thaliana OX=3702 GN=At1g07660 PE=1 SV=1; Histone H4 OS=Arabidopsis thaliana OX=3702 GN=At1g07660 PE=1 SV=2; Histone H4 OS=Arabidopsis thaliana OX=3702 GN=AXX17_At3g39790 PE=3 SV=1		49	3.19845e-05	2	22.0336		4776	4105_Dvorackova_Lumos1_propionyl_105min-IS_HCD-OT_fasnap5_2.raw	A8MRV1; P59259; A0A178VER3	552.279	2.12	0.00117	HCD (High Energy Collision Dissociation)	MS2
AVTYTEHAR	N-Term(Propionyl)	Histone H4 OS=Arabidopsis thaliana OX=3702 GN=At1g07660 PE=1 SV=1; Histone H4 OS=Arabidopsis thaliana OX=3702 GN=At1g07660 PE=1 SV=2; Histone H4 OS=Arabidopsis thaliana OX=3702 GN=AXX17_At3g39790 PE=3 SV=1	961225664	53	1.27626e-05	2	22.7719	22.98	5324	4105_Dvorackova_Lumos1_propionyl_105min-IS_HCD-OT_nap2.raw	A8MRV1; P59259; A0A178VER3	552.278	-0.09	-5e-05	HCD (High Energy Collision Dissociation)	MS2
AVTYTEHAR	N-Term(Propionyl); Y4(Propionyl); T5(Propionyl)	Histone H4 OS=Arabidopsis thaliana OX=3702 GN=At1g07660 PE=1 SV=1; Histone H4 OS=Arabidopsis thaliana OX=3702 GN=At1g07660 PE=1 SV=2; Histone H4 OS=Arabidopsis thaliana OX=3702 GN=AXX17_At3g39790 PE=3 SV=1	3.62064e+06	43	0.000890179	2	34.7327	34.79	10984	4105_Dvorackova_Lumos1_propionyl_105min-IS_HCD-OT_fas1.raw	A8MRV1; P59259; A0A178VER3	608.304	0.87	0.00053	HCD (High Energy Collision Dissociation)	MS2
AVTYTEHAR	N-Term(Propionyl)	Histone H4 OS=Arabidopsis thaliana OX=3702 GN=At1g07660 PE=1 SV=1; Histone H4 OS=Arabidopsis thaliana OX=3702 GN=At1g07660 PE=1 SV=2; Histone H4 OS=Arabidopsis thaliana OX=3702 GN=AXX17_At3g39790 PE=3 SV=1	2193929216	42	0.00015064	2	25.0633	23.14	7775	4105_Dvorackova_Lumos1_propionyl_105min-IS_HCD-OT_wt4.raw	A8MRV1; P59259; A0A178VER3	552.278	0.79	0.00044	HCD (High Energy Collision Dissociation)	MS2
AVTYTEHAR	N-Term(Propionyl); T5(Propionyl)	Histone H4 OS=Arabidopsis thaliana OX=3702 GN=At1g07660 PE=1 SV=1; Histone H4 OS=Arabidopsis thaliana OX=3702 GN=At1g07660 PE=1 SV=2; Histone H4 OS=Arabidopsis thaliana OX=3702 GN=AXX17_At3g39790 PE=3 SV=1	27190020	55	1.71865e-05	2	28.1261	28.22	7267	4105_Dvorackova_Lumos1_propionyl_105min-IS_HCD-OT_fas6.raw	A8MRV1; P59259; A0A178VER3	580.29	-0.48	-0.00028	HCD (High Energy Collision Dissociation)	MS2
AVTYTEHAR	N-Term(Propionyl)	Histone H4 OS=Arabidopsis thaliana OX=3702 GN=At1g07660 PE=1 SV=1; Histone H4 OS=Arabidopsis thaliana OX=3702 GN=At1g07660 PE=1 SV=2; Histone H4 OS=Arabidopsis thaliana OX=3702 GN=AXX17_At3g39790 PE=3 SV=1	2193929216	62	1.64414e-06	2	23.9609	23.14	7140	4105_Dvorackova_Lumos1_propionyl_105min-IS_HCD-OT_wt4.raw	A8MRV1; P59259; A0A178VER3	552.278	0.35	0.00019	HCD (High Energy Collision Dissociation)	MS2
AVTYTEHAR	N-Term(Propionyl)	Histone H4 OS=Arabidopsis thaliana OX=3702 GN=At1g07660 PE=1 SV=1; Histone H4 OS=Arabidopsis thaliana OX=3702 GN=At1g07660 PE=1 SV=2; Histone H4 OS=Arabidopsis thaliana OX=3702 GN=AXX17_At3g39790 PE=3 SV=1	2193929216	61	2.39246e-06	2	22.9102	23.14	6561	4105_Dvorackova_Lumos1_propionyl_105min-IS_HCD-OT_wt4.raw	A8MRV1; P59259; A0A178VER3	552.277	-0.31	-0.00017	HCD (High Energy Collision Dissociation)	MS2
AVTYTEHAR	N-Term(Propionyl)	Histone H4 OS=Arabidopsis thaliana OX=3702 GN=At1g07660 PE=1 SV=1; Histone H4 OS=Arabidopsis thaliana OX=3702 GN=At1g07660 PE=1 SV=2; Histone H4 OS=Arabidopsis thaliana OX=3702 GN=AXX17_At3g39790 PE=3 SV=1	408056	39	0.000340287	3	18.519	18.49	4107	4105_Dvorackova_Lumos1_propionyl_105min-IS_HCD-OT_wt4.raw	A8MRV1; P59259; A0A178VER3	368.52	-1.18	-0.00043	HCD (High Energy Collision Dissociation)	MS2
AVTYTEHAR	N-Term(Propionyl)	Histone H4 OS=Arabidopsis thaliana OX=3702 GN=At1g07660 PE=1 SV=1; Histone H4 OS=Arabidopsis thaliana OX=3702 GN=At1g07660 PE=1 SV=2; Histone H4 OS=Arabidopsis thaliana OX=3702 GN=AXX17_At3g39790 PE=3 SV=1	379080672	62	1.59566e-06	2	22.9618	23.11	5917	4105_Dvorackova_Lumos1_propionyl_105min-IS_HCD-OT_fasnap4.raw	A8MRV1; P59259; A0A178VER3	552.278	-0.09	-5e-05	HCD (High Energy Collision Dissociation)	MS2
AVTYTEHAR	N-Term(Propionyl)	Histone H4 OS=Arabidopsis thaliana OX=3702 GN=At1g07660 PE=1 SV=1; Histone H4 OS=Arabidopsis thaliana OX=3702 GN=At1g07660 PE=1 SV=2; Histone H4 OS=Arabidopsis thaliana OX=3702 GN=AXX17_At3g39790 PE=3 SV=1		51	2.19756e-05	2	95.9539		24687	4105_Dvorackova_Lumos1_propionyl_105min-IS_HCD-OT_wt6.raw	A8MRV1; P59259; A0A178VER3	552.278	0.35	0.00019	HCD (High Energy Collision Dissociation)	MS2
AVTYTEHAR	N-Term(Propionyl)	Histone H4 OS=Arabidopsis thaliana OX=3702 GN=At1g07660 PE=1 SV=1; Histone H4 OS=Arabidopsis thaliana OX=3702 GN=At1g07660 PE=1 SV=2; Histone H4 OS=Arabidopsis thaliana OX=3702 GN=AXX17_At3g39790 PE=3 SV=1	1835754880	52	1.58833e-05	2	23.8559	22.98	6730	4105_Dvorackova_Lumos1_propionyl_105min-IS_HCD-OT_nap5_Recal.raw	A8MRV1; P59259; A0A178VER3	552.278	0.89	0.00049	HCD (High Energy Collision Dissociation)	MS2
AVTYTEHAR	N-Term(Propionyl); Y4(Propionyl)	Histone H4 OS=Arabidopsis thaliana OX=3702 GN=At1g07660 PE=1 SV=1; Histone H4 OS=Arabidopsis thaliana OX=3702 GN=At1g07660 PE=1 SV=2; Histone H4 OS=Arabidopsis thaliana OX=3702 GN=AXX17_At3g39790 PE=3 SV=1	114304928	45	0.000163078	2	29.9106	30.15	7959	4105_Dvorackova_Lumos1_propionyl_105min-IS_HCD-OT_fas6.raw	A8MRV1; P59259; A0A178VER3	580.291	0.26	0.00015	HCD (High Energy Collision Dissociation)	MS2
AVTYTEHAR	N-Term(Propionyl); Y4(Propionyl)	Histone H4 OS=Arabidopsis thaliana OX=3702 GN=At1g07660 PE=1 SV=1; Histone H4 OS=Arabidopsis thaliana OX=3702 GN=At1g07660 PE=1 SV=2; Histone H4 OS=Arabidopsis thaliana OX=3702 GN=AXX17_At3g39790 PE=3 SV=1	49502168	63	2.80665e-06	2	30.0796	30.17	8067	4105_Dvorackova_Lumos1_propionyl_105min-IS_HCD-OT_nap6_2.raw	A8MRV1; P59259; A0A178VER3	580.29	-0.69	-0.0004	HCD (High Energy Collision Dissociation)	MS2
AVTYTEHAR	N-Term(Propionyl)	Histone H4 OS=Arabidopsis thaliana OX=3702 GN=At1g07660 PE=1 SV=1; Histone H4 OS=Arabidopsis thaliana OX=3702 GN=At1g07660 PE=1 SV=2; Histone H4 OS=Arabidopsis thaliana OX=3702 GN=AXX17_At3g39790 PE=3 SV=1	17745.1	34	0.00192134	2	97.1015	97.03	24844	4105_Dvorackova_Lumos1_propionyl_105min-IS_HCD-OT_wt6.raw	A8MRV1; P59259; A0A178VER3	552.277	-1.97	-0.00109	HCD (High Energy Collision Dissociation)	MS2
AVTYTEHAR	N-Term(Propionyl)	Histone H4 OS=Arabidopsis thaliana OX=3702 GN=At1g07660 PE=1 SV=1; Histone H4 OS=Arabidopsis thaliana OX=3702 GN=At1g07660 PE=1 SV=2; Histone H4 OS=Arabidopsis thaliana OX=3702 GN=AXX17_At3g39790 PE=3 SV=1		34	0.00111904	2	103.578		30650	4105_Dvorackova_Lumos1_propionyl_105min-IS_HCD-OT_wt1.raw	A8MRV1; P59259; A0A178VER3	552.277	-0.31	-0.00017	HCD (High Energy Collision Dissociation)	MS2
AVTYTEHAR	N-Term(Propionyl)	Histone H4 OS=Arabidopsis thaliana OX=3702 GN=At1g07660 PE=1 SV=1; Histone H4 OS=Arabidopsis thaliana OX=3702 GN=At1g07660 PE=1 SV=2; Histone H4 OS=Arabidopsis thaliana OX=3702 GN=AXX17_At3g39790 PE=3 SV=1	1835754880	46	5.9421e-05	2	22.752	22.98	6177	4105_Dvorackova_Lumos1_propionyl_105min-IS_HCD-OT_nap5_Recal.raw	A8MRV1; P59259; A0A178VER3	552.278	0.67	0.00037	HCD (High Energy Collision Dissociation)	MS2
AVTYTEHAR	N-Term(Propionyl)	Histone H4 OS=Arabidopsis thaliana OX=3702 GN=At1g07660 PE=1 SV=1; Histone H4 OS=Arabidopsis thaliana OX=3702 GN=At1g07660 PE=1 SV=2; Histone H4 OS=Arabidopsis thaliana OX=3702 GN=AXX17_At3g39790 PE=3 SV=1	1835754880	37	0.000521123	2	24.9175	22.98	7285	4105_Dvorackova_Lumos1_propionyl_105min-IS_HCD-OT_nap5_Recal.raw	A8MRV1; P59259; A0A178VER3	552.278	0.67	0.00037	HCD (High Energy Collision Dissociation)	MS2
AVTYTEHAR	N-Term(Propionyl); Y4(Propionyl); T5(Propionyl)	Histone H4 OS=Arabidopsis thaliana OX=3702 GN=At1g07660 PE=1 SV=1; Histone H4 OS=Arabidopsis thaliana OX=3702 GN=At1g07660 PE=1 SV=2; Histone H4 OS=Arabidopsis thaliana OX=3702 GN=AXX17_At3g39790 PE=3 SV=1	7.39667e+06	46	0.000431	2	34.8499	34.91	12258	4105_Dvorackova_Lumos1_propionyl_105min-IS_HCD-OT_wt3.raw	A8MRV1; P59259; A0A178VER3	608.304	0.37	0.00022	HCD (High Energy Collision Dissociation)	MS2
AVTYTEHAR	N-Term(Propionyl)	Histone H4 OS=Arabidopsis thaliana OX=3702 GN=At1g07660 PE=1 SV=1; Histone H4 OS=Arabidopsis thaliana OX=3702 GN=At1g07660 PE=1 SV=2; Histone H4 OS=Arabidopsis thaliana OX=3702 GN=AXX17_At3g39790 PE=3 SV=1	961225664	62	1.51684e-06	2	23.828	22.98	5734	4105_Dvorackova_Lumos1_propionyl_105min-IS_HCD-OT_nap2.raw	A8MRV1; P59259; A0A178VER3	552.278	0.68	0.00038	HCD (High Energy Collision Dissociation)	MS2
AVTYTEHAR	N-Term(Propionyl)	Histone H4 OS=Arabidopsis thaliana OX=3702 GN=At1g07660 PE=1 SV=1; Histone H4 OS=Arabidopsis thaliana OX=3702 GN=At1g07660 PE=1 SV=2; Histone H4 OS=Arabidopsis thaliana OX=3702 GN=AXX17_At3g39790 PE=3 SV=1		36	0.000730878	2	101.518		30285	4105_Dvorackova_Lumos1_propionyl_105min-IS_HCD-OT_wt1.raw	A8MRV1; P59259; A0A178VER3	552.277	-0.42	-0.00023	HCD (High Energy Collision Dissociation)	MS2
AVTYTEHAR	N-Term(Propionyl)	Histone H4 OS=Arabidopsis thaliana OX=3702 GN=At1g07660 PE=1 SV=1; Histone H4 OS=Arabidopsis thaliana OX=3702 GN=At1g07660 PE=1 SV=2; Histone H4 OS=Arabidopsis thaliana OX=3702 GN=AXX17_At3g39790 PE=3 SV=1	961225664	45	7.29357e-05	2	24.906	22.98	6160	4105_Dvorackova_Lumos1_propionyl_105min-IS_HCD-OT_nap2.raw	A8MRV1; P59259; A0A178VER3	552.278	0.24	0.00013	HCD (High Energy Collision Dissociation)	MS2
AVTYTEHAR	N-Term(Propionyl)	Histone H4 OS=Arabidopsis thaliana OX=3702 GN=At1g07660 PE=1 SV=1; Histone H4 OS=Arabidopsis thaliana OX=3702 GN=At1g07660 PE=1 SV=2; Histone H4 OS=Arabidopsis thaliana OX=3702 GN=AXX17_At3g39790 PE=3 SV=1		32	0.00198082	2	104.937		30862	4105_Dvorackova_Lumos1_propionyl_105min-IS_HCD-OT_nap5_Recal.raw	A8MRV1; P59259; A0A178VER3	552.277	-0.43	-0.00024	HCD (High Energy Collision Dissociation)	MS2
AVTYTEHAR	N-Term(Propionyl)	Histone H4 OS=Arabidopsis thaliana OX=3702 GN=At1g07660 PE=1 SV=1; Histone H4 OS=Arabidopsis thaliana OX=3702 GN=At1g07660 PE=1 SV=2; Histone H4 OS=Arabidopsis thaliana OX=3702 GN=AXX17_At3g39790 PE=3 SV=1		38	0.000436456	2	104.627		30825	4105_Dvorackova_Lumos1_propionyl_105min-IS_HCD-OT_wt1.raw	A8MRV1; P59259; A0A178VER3	552.279	2.23	0.00123	HCD (High Energy Collision Dissociation)	MS2
AVTYTEHAR	N-Term(Propionyl)	Histone H4 OS=Arabidopsis thaliana OX=3702 GN=At1g07660 PE=1 SV=1; Histone H4 OS=Arabidopsis thaliana OX=3702 GN=At1g07660 PE=1 SV=2; Histone H4 OS=Arabidopsis thaliana OX=3702 GN=AXX17_At3g39790 PE=3 SV=1	1758144512	53	1.35471e-05	2	25.2478	23.01	7281	4105_Dvorackova_Lumos1_propionyl_105min-IS_HCD-OT_fasnap2.raw	A8MRV1; P59259; A0A178VER3	552.277	-0.86	-0.00048	HCD (High Energy Collision Dissociation)	MS2
AVTYTEHAR	N-Term(Propionyl); T3(Propionyl); T5(Propionyl)	Histone H4 OS=Arabidopsis thaliana OX=3702 GN=At1g07660 PE=1 SV=1; Histone H4 OS=Arabidopsis thaliana OX=3702 GN=At1g07660 PE=1 SV=2; Histone H4 OS=Arabidopsis thaliana OX=3702 GN=AXX17_At3g39790 PE=3 SV=1	4316898	53	8.6194e-05	2	31.2968	31.35	10890	4105_Dvorackova_Lumos1_propionyl_105min-IS_HCD-OT_nap1.raw	A8MRV1; P59259; A0A178VER3	608.304	0.97	0.00059	HCD (High Energy Collision Dissociation)	MS2
AVTYTEHAR	N-Term(Propionyl); Y4(Propionyl); T5(Propionyl)	Histone H4 OS=Arabidopsis thaliana OX=3702 GN=At1g07660 PE=1 SV=1; Histone H4 OS=Arabidopsis thaliana OX=3702 GN=At1g07660 PE=1 SV=2; Histone H4 OS=Arabidopsis thaliana OX=3702 GN=AXX17_At3g39790 PE=3 SV=1	7.72763e+06	33	0.00894288	2	34.9178	35.04	9884	4105_Dvorackova_Lumos1_propionyl_105min-IS_HCD-OT_fas6.raw	A8MRV1; P59259; A0A178VER3	608.304	1.07	0.00065	HCD (High Energy Collision Dissociation)	MS2
AVTYTEHAR	N-Term(Propionyl)	Histone H4 OS=Arabidopsis thaliana OX=3702 GN=At1g07660 PE=1 SV=1; Histone H4 OS=Arabidopsis thaliana OX=3702 GN=At1g07660 PE=1 SV=2; Histone H4 OS=Arabidopsis thaliana OX=3702 GN=AXX17_At3g39790 PE=3 SV=1	973344448	61	1.93615e-06	2	22.7901	22.99	5622	4105_Dvorackova_Lumos1_propionyl_105min-IS_HCD-OT_fas2.raw	A8MRV1; P59259; A0A178VER3	552.278	0.24	0.00013	HCD (High Energy Collision Dissociation)	MS2
AVTYTEHAR	N-Term(Propionyl)	Histone H4 OS=Arabidopsis thaliana OX=3702 GN=At1g07660 PE=1 SV=1; Histone H4 OS=Arabidopsis thaliana OX=3702 GN=At1g07660 PE=1 SV=2; Histone H4 OS=Arabidopsis thaliana OX=3702 GN=AXX17_At3g39790 PE=3 SV=1		36	0.000699745	2	24.9468		6758	4105_Dvorackova_Lumos1_propionyl_105min-IS_HCD-OT_wt2.raw	A8MRV1; P59259; A0A178VER3	552.278	0.35	0.00019	HCD (High Energy Collision Dissociation)	MS2
AVTYTEHAR	N-Term(Propionyl)	Histone H4 OS=Arabidopsis thaliana OX=3702 GN=At1g07660 PE=1 SV=1; Histone H4 OS=Arabidopsis thaliana OX=3702 GN=At1g07660 PE=1 SV=2; Histone H4 OS=Arabidopsis thaliana OX=3702 GN=AXX17_At3g39790 PE=3 SV=1	166978	48	5.01008e-05	2	18.4537	18.39	3884	4105_Dvorackova_Lumos1_propionyl_105min-IS_HCD-OT_wt2.raw	A8MRV1; P59259; A0A178VER3	552.277	-0.31	-0.00017	HCD (High Energy Collision Dissociation)	MS2
AVTYTEHAR	N-Term(Propionyl); T5(Propionyl)	Histone H4 OS=Arabidopsis thaliana OX=3702 GN=At1g07660 PE=1 SV=1; Histone H4 OS=Arabidopsis thaliana OX=3702 GN=At1g07660 PE=1 SV=2; Histone H4 OS=Arabidopsis thaliana OX=3702 GN=AXX17_At3g39790 PE=3 SV=1	84179208	60	5.31114e-06	2	28.0058	28.14	8974	4105_Dvorackova_Lumos1_propionyl_105min-IS_HCD-OT_fasnap1.raw	A8MRV1; P59259; A0A178VER3	580.291	-0.27	-0.00016	HCD (High Energy Collision Dissociation)	MS2
AVTYTEHAR	N-Term(Propionyl); T3(Propionyl)	Histone H4 OS=Arabidopsis thaliana OX=3702 GN=At1g07660 PE=1 SV=1; Histone H4 OS=Arabidopsis thaliana OX=3702 GN=At1g07660 PE=1 SV=2; Histone H4 OS=Arabidopsis thaliana OX=3702 GN=AXX17_At3g39790 PE=3 SV=1	12172895	65	2.36584e-06	2	26.6709	26.73	8219	4105_Dvorackova_Lumos1_propionyl_105min-IS_HCD-OT_fasnap1.raw	A8MRV1; P59259; A0A178VER3	580.293	3.31	0.00192	HCD (High Energy Collision Dissociation)	MS2
AVTYTEHAR	N-Term(Propionyl); T3(Propionyl)	Histone H4 OS=Arabidopsis thaliana OX=3702 GN=At1g07660 PE=1 SV=1; Histone H4 OS=Arabidopsis thaliana OX=3702 GN=At1g07660 PE=1 SV=2; Histone H4 OS=Arabidopsis thaliana OX=3702 GN=AXX17_At3g39790 PE=3 SV=1	18596292	62	3.53082e-06	2	26.7485	26.82	8086	4105_Dvorackova_Lumos1_propionyl_105min-IS_HCD-OT_fasnap2.raw	A8MRV1; P59259; A0A178VER3	580.292	1.94	0.00112	HCD (High Energy Collision Dissociation)	MS2
AVTYTEHAR	N-Term(Propionyl)	Histone H4 OS=Arabidopsis thaliana OX=3702 GN=At1g07660 PE=1 SV=1; Histone H4 OS=Arabidopsis thaliana OX=3702 GN=At1g07660 PE=1 SV=2; Histone H4 OS=Arabidopsis thaliana OX=3702 GN=AXX17_At3g39790 PE=3 SV=1	433892768	59	3.9705e-06	2	22.6758	22.89	5168	4105_Dvorackova_Lumos1_propionyl_105min-IS_HCD-OT_fas6.raw	A8MRV1; P59259; A0A178VER3	552.278	-0.2	-0.00011	HCD (High Energy Collision Dissociation)	MS2
AVTYTEHAR	N-Term(Propionyl)	Histone H4 OS=Arabidopsis thaliana OX=3702 GN=At1g07660 PE=1 SV=1; Histone H4 OS=Arabidopsis thaliana OX=3702 GN=At1g07660 PE=1 SV=2; Histone H4 OS=Arabidopsis thaliana OX=3702 GN=AXX17_At3g39790 PE=3 SV=1	973344448	44	9.95268e-05	2	23.8768	22.99	6060	4105_Dvorackova_Lumos1_propionyl_105min-IS_HCD-OT_fas2.raw	A8MRV1; P59259; A0A178VER3	552.278	1.35	0.00074	HCD (High Energy Collision Dissociation)	MS2
AVTYTEHAR	N-Term(Propionyl); T5(Propionyl)	Histone H4 OS=Arabidopsis thaliana OX=3702 GN=At1g07660 PE=1 SV=1; Histone H4 OS=Arabidopsis thaliana OX=3702 GN=At1g07660 PE=1 SV=2; Histone H4 OS=Arabidopsis thaliana OX=3702 GN=AXX17_At3g39790 PE=3 SV=1	93956616	55	1.69898e-05	2	28.1718	28.25	8837	4105_Dvorackova_Lumos1_propionyl_105min-IS_HCD-OT_fasnap2.raw	A8MRV1; P59259; A0A178VER3	580.291	0.15	9e-05	HCD (High Energy Collision Dissociation)	MS2
AVTYTEHAR	N-Term(Propionyl); T3(Propionyl)	Histone H4 OS=Arabidopsis thaliana OX=3702 GN=At1g07660 PE=1 SV=1; Histone H4 OS=Arabidopsis thaliana OX=3702 GN=At1g07660 PE=1 SV=2; Histone H4 OS=Arabidopsis thaliana OX=3702 GN=AXX17_At3g39790 PE=3 SV=1	6.70695e+06	62	3.32963e-06	2	26.7133	26.79	7345	4105_Dvorackova_Lumos1_propionyl_105min-IS_HCD-OT_fas2.raw	A8MRV1; P59259; A0A178VER3	580.291	1.2	0.0007	HCD (High Energy Collision Dissociation)	MS2
AVTYTEHAR	N-Term(Propionyl); T3(Propionyl)	Histone H4 OS=Arabidopsis thaliana OX=3702 GN=At1g07660 PE=1 SV=1; Histone H4 OS=Arabidopsis thaliana OX=3702 GN=At1g07660 PE=1 SV=2; Histone H4 OS=Arabidopsis thaliana OX=3702 GN=AXX17_At3g39790 PE=3 SV=1	6.70695e+06	65	1.83399e-06	2	26.7504	26.79	7359	4105_Dvorackova_Lumos1_propionyl_105min-IS_HCD-OT_fas2.raw	A8MRV1; P59259; A0A178VER3	580.291	0.36	0.00021	HCD (High Energy Collision Dissociation)	MS2
AVTYTEHAR	N-Term(Propionyl)	Histone H4 OS=Arabidopsis thaliana OX=3702 GN=At1g07660 PE=1 SV=1; Histone H4 OS=Arabidopsis thaliana OX=3702 GN=At1g07660 PE=1 SV=2; Histone H4 OS=Arabidopsis thaliana OX=3702 GN=AXX17_At3g39790 PE=3 SV=1	682327936	61	1.94958e-06	2	23.131	23.02	5247	4105_Dvorackova_Lumos1_propionyl_105min-IS_HCD-OT_fasnap5_2.raw	A8MRV1; P59259; A0A178VER3	552.278	0.46	0.00026	HCD (High Energy Collision Dissociation)	MS2
AVTYTEHAR	N-Term(Propionyl)	Histone H4 OS=Arabidopsis thaliana OX=3702 GN=At1g07660 PE=1 SV=1; Histone H4 OS=Arabidopsis thaliana OX=3702 GN=At1g07660 PE=1 SV=2; Histone H4 OS=Arabidopsis thaliana OX=3702 GN=AXX17_At3g39790 PE=3 SV=1	1758144512	47	5.32035e-05	2	22.7883	23.01	6050	4105_Dvorackova_Lumos1_propionyl_105min-IS_HCD-OT_fasnap2.raw	A8MRV1; P59259; A0A178VER3	552.279	1.57	0.00087	HCD (High Energy Collision Dissociation)	MS2
AVTYTEHAR	N-Term(Propionyl); T5(Propionyl)	Histone H4 OS=Arabidopsis thaliana OX=3702 GN=At1g07660 PE=1 SV=1; Histone H4 OS=Arabidopsis thaliana OX=3702 GN=At1g07660 PE=1 SV=2; Histone H4 OS=Arabidopsis thaliana OX=3702 GN=AXX17_At3g39790 PE=3 SV=1	45355348	60	5.17831e-06	2	28.1244	28.23	7961	4105_Dvorackova_Lumos1_propionyl_105min-IS_HCD-OT_fas2.raw	A8MRV1; P59259; A0A178VER3	580.291	0.05	3e-05	HCD (High Energy Collision Dissociation)	MS2
AVTYTEHAR	N-Term(Propionyl); T3(Propionyl); Y4(Propionyl)	Histone H4 OS=Arabidopsis thaliana OX=3702 GN=At1g07660 PE=1 SV=1; Histone H4 OS=Arabidopsis thaliana OX=3702 GN=At1g07660 PE=1 SV=2; Histone H4 OS=Arabidopsis thaliana OX=3702 GN=AXX17_At3g39790 PE=3 SV=1	4373018	40	0.00183348	2	34.0767	34.13	10771	4105_Dvorackova_Lumos1_propionyl_105min-IS_HCD-OT_fasnap5_2.raw	A8MRV1; P59259; A0A178VER3	608.304	-0.53	-0.00032	HCD (High Energy Collision Dissociation)	MS2
AVTYTEHAR	N-Term(Propionyl); Y4(Propionyl); T5(Propionyl)	Histone H4 OS=Arabidopsis thaliana OX=3702 GN=At1g07660 PE=1 SV=1; Histone H4 OS=Arabidopsis thaliana OX=3702 GN=At1g07660 PE=1 SV=2; Histone H4 OS=Arabidopsis thaliana OX=3702 GN=AXX17_At3g39790 PE=3 SV=1	12601795	40	0.00156775	2	35.1403	35.08	11233	4105_Dvorackova_Lumos1_propionyl_105min-IS_HCD-OT_fasnap5_2.raw	A8MRV1; P59259; A0A178VER3	608.303	-0.63	-0.00039	HCD (High Energy Collision Dissociation)	MS2
AVTYTEHAR	N-Term(Propionyl)	Histone H4 OS=Arabidopsis thaliana OX=3702 GN=At1g07660 PE=1 SV=1; Histone H4 OS=Arabidopsis thaliana OX=3702 GN=At1g07660 PE=1 SV=2; Histone H4 OS=Arabidopsis thaliana OX=3702 GN=AXX17_At3g39790 PE=3 SV=1	433892768	54	1.01589e-05	2	23.7554	22.89	5571	4105_Dvorackova_Lumos1_propionyl_105min-IS_HCD-OT_fas6.raw	A8MRV1; P59259; A0A178VER3	552.277	-0.53	-0.00029	HCD (High Energy Collision Dissociation)	MS2
AVTYTEHAR	N-Term(Propionyl); Y4(Propionyl); T5(Propionyl)	Histone H4 OS=Arabidopsis thaliana OX=3702 GN=At1g07660 PE=1 SV=1; Histone H4 OS=Arabidopsis thaliana OX=3702 GN=At1g07660 PE=1 SV=2; Histone H4 OS=Arabidopsis thaliana OX=3702 GN=AXX17_At3g39790 PE=3 SV=1	6.92617e+06	35	0.00617273	2	34.9155	34.79	12883	4105_Dvorackova_Lumos1_propionyl_105min-IS_HCD-OT_fasnap1.raw	A8MRV1; P59259; A0A178VER3	608.304	1.07	0.00065	HCD (High Energy Collision Dissociation)	MS2
AVTYTEHAR	N-Term(Propionyl); Y4(Propionyl)	Histone H4 OS=Arabidopsis thaliana OX=3702 GN=At1g07660 PE=1 SV=1; Histone H4 OS=Arabidopsis thaliana OX=3702 GN=At1g07660 PE=1 SV=2; Histone H4 OS=Arabidopsis thaliana OX=3702 GN=AXX17_At3g39790 PE=3 SV=1	197391568	47	0.000108992	2	30.0202	30.24	8661	4105_Dvorackova_Lumos1_propionyl_105min-IS_HCD-OT_fasnap5_2.raw	A8MRV1; P59259; A0A178VER3	580.291	0.47	0.00027	HCD (High Energy Collision Dissociation)	MS2
AVTYTEHAR	N-Term(Propionyl); T3(Propionyl)	Histone H4 OS=Arabidopsis thaliana OX=3702 GN=At1g07660 PE=1 SV=1; Histone H4 OS=Arabidopsis thaliana OX=3702 GN=At1g07660 PE=1 SV=2; Histone H4 OS=Arabidopsis thaliana OX=3702 GN=AXX17_At3g39790 PE=3 SV=1	22090930	64	2.22267e-06	2	26.715	26.79	8303	4105_Dvorackova_Lumos1_propionyl_105min-IS_HCD-OT_wt1.raw	A8MRV1; P59259; A0A178VER3	580.292	2.36	0.00137	HCD (High Energy Collision Dissociation)	MS2
AVTYTEHAR	N-Term(Propionyl); T5(Propionyl)	Histone H4 OS=Arabidopsis thaliana OX=3702 GN=At1g07660 PE=1 SV=1; Histone H4 OS=Arabidopsis thaliana OX=3702 GN=At1g07660 PE=1 SV=2; Histone H4 OS=Arabidopsis thaliana OX=3702 GN=AXX17_At3g39790 PE=3 SV=1	45612540	60	5.02801e-06	2	28.2816	28.35	7752	4105_Dvorackova_Lumos1_propionyl_105min-IS_HCD-OT_fasnap5_2.raw	A8MRV1; P59259; A0A178VER3	580.291	0.26	0.00015	HCD (High Energy Collision Dissociation)	MS2
AVTYTEHAR	N-Term(Propionyl); T3(Propionyl)	Histone H4 OS=Arabidopsis thaliana OX=3702 GN=At1g07660 PE=1 SV=1; Histone H4 OS=Arabidopsis thaliana OX=3702 GN=At1g07660 PE=1 SV=2; Histone H4 OS=Arabidopsis thaliana OX=3702 GN=AXX17_At3g39790 PE=3 SV=1	9309924	65	1.83733e-06	2	26.8588	26.9	7007	4105_Dvorackova_Lumos1_propionyl_105min-IS_HCD-OT_fasnap5_2.raw	A8MRV1; P59259; A0A178VER3	580.291	0.15	9e-05	HCD (High Energy Collision Dissociation)	MS2
AVTYTEHAR	N-Term(Propionyl)	Histone H4 OS=Arabidopsis thaliana OX=3702 GN=At1g07660 PE=1 SV=1; Histone H4 OS=Arabidopsis thaliana OX=3702 GN=At1g07660 PE=1 SV=2; Histone H4 OS=Arabidopsis thaliana OX=3702 GN=AXX17_At3g39790 PE=3 SV=1	1406515200	61	2.14259e-06	2	22.7517	22.98	5807	4105_Dvorackova_Lumos1_propionyl_105min-IS_HCD-OT_wt2.raw	A8MRV1; P59259; A0A178VER3	552.278	0.57	0.00032	HCD (High Energy Collision Dissociation)	MS2
AVTYTEHAR	N-Term(Propionyl)	Histone H4 OS=Arabidopsis thaliana OX=3702 GN=At1g07660 PE=1 SV=1; Histone H4 OS=Arabidopsis thaliana OX=3702 GN=At1g07660 PE=1 SV=2; Histone H4 OS=Arabidopsis thaliana OX=3702 GN=AXX17_At3g39790 PE=3 SV=1	1406515200	56	6.13677e-06	2	23.8162	22.98	6258	4105_Dvorackova_Lumos1_propionyl_105min-IS_HCD-OT_wt2.raw	A8MRV1; P59259; A0A178VER3	552.278	0.57	0.00032	HCD (High Energy Collision Dissociation)	MS2
AVTYTEHAR	N-Term(Propionyl); T5(Propionyl)	Histone H4 OS=Arabidopsis thaliana OX=3702 GN=At1g07660 PE=1 SV=1; Histone H4 OS=Arabidopsis thaliana OX=3702 GN=At1g07660 PE=1 SV=2; Histone H4 OS=Arabidopsis thaliana OX=3702 GN=AXX17_At3g39790 PE=3 SV=1	84097104	60	5.17831e-06	2	28.1794	28.27	8431	4105_Dvorackova_Lumos1_propionyl_105min-IS_HCD-OT_wt2.raw	A8MRV1; P59259; A0A178VER3	580.291	-0.27	-0.00016	HCD (High Energy Collision Dissociation)	MS2
AVTYTEHAR	N-Term(Propionyl); T3(Propionyl)	Histone H4 OS=Arabidopsis thaliana OX=3702 GN=At1g07660 PE=1 SV=1; Histone H4 OS=Arabidopsis thaliana OX=3702 GN=At1g07660 PE=1 SV=2; Histone H4 OS=Arabidopsis thaliana OX=3702 GN=AXX17_At3g39790 PE=3 SV=1	14209115	65	2.45462e-06	2	26.7596	26.84	7725	4105_Dvorackova_Lumos1_propionyl_105min-IS_HCD-OT_wt2.raw	A8MRV1; P59259; A0A178VER3	580.292	2.78	0.00161	HCD (High Energy Collision Dissociation)	MS2
AVTYTEHAR	N-Term(Propionyl)	Histone H4 OS=Arabidopsis thaliana OX=3702 GN=At1g07660 PE=1 SV=1; Histone H4 OS=Arabidopsis thaliana OX=3702 GN=At1g07660 PE=1 SV=2; Histone H4 OS=Arabidopsis thaliana OX=3702 GN=AXX17_At3g39790 PE=3 SV=1	1478785920	38	0.000395312	2	24.0696	23.18	6915	4105_Dvorackova_Lumos1_propionyl_105min-IS_HCD-OT_fas4.raw	A8MRV1; P59259; A0A178VER3	552.279	1.9	0.00105	HCD (High Energy Collision Dissociation)	MS2
AVTYTEHAR	N-Term(Propionyl)	Histone H4 OS=Arabidopsis thaliana OX=3702 GN=At1g07660 PE=1 SV=1; Histone H4 OS=Arabidopsis thaliana OX=3702 GN=At1g07660 PE=1 SV=2; Histone H4 OS=Arabidopsis thaliana OX=3702 GN=AXX17_At3g39790 PE=3 SV=1	1478785920	62	1.62907e-06	2	22.9952	23.18	6353	4105_Dvorackova_Lumos1_propionyl_105min-IS_HCD-OT_fas4.raw	A8MRV1; P59259; A0A178VER3	552.278	1.35	0.00074	HCD (High Energy Collision Dissociation)	MS2
AVTYTEHAR	N-Term(Propionyl)	Histone H4 OS=Arabidopsis thaliana OX=3702 GN=At1g07660 PE=1 SV=1; Histone H4 OS=Arabidopsis thaliana OX=3702 GN=At1g07660 PE=1 SV=2; Histone H4 OS=Arabidopsis thaliana OX=3702 GN=AXX17_At3g39790 PE=3 SV=1	1918255104	61	2.06986e-06	2	22.7329	22.95	6081	4105_Dvorackova_Lumos1_propionyl_105min-IS_HCD-OT_fasnap1.raw	A8MRV1; P59259; A0A178VER3	552.278	0.35	0.00019	HCD (High Energy Collision Dissociation)	MS2
AVTYTEHAR	N-Term(Propionyl)	Histone H4 OS=Arabidopsis thaliana OX=3702 GN=At1g07660 PE=1 SV=1; Histone H4 OS=Arabidopsis thaliana OX=3702 GN=At1g07660 PE=1 SV=2; Histone H4 OS=Arabidopsis thaliana OX=3702 GN=AXX17_At3g39790 PE=3 SV=1		37	0.000501118	2	25.1292		7517	4105_Dvorackova_Lumos1_propionyl_105min-IS_HCD-OT_fas4.raw	A8MRV1; P59259; A0A178VER3	552.278	0.46	0.00026	HCD (High Energy Collision Dissociation)	MS2
AVTYTEHAR	N-Term(Propionyl)	Histone H4 OS=Arabidopsis thaliana OX=3702 GN=At1g07660 PE=1 SV=1; Histone H4 OS=Arabidopsis thaliana OX=3702 GN=At1g07660 PE=1 SV=2; Histone H4 OS=Arabidopsis thaliana OX=3702 GN=AXX17_At3g39790 PE=3 SV=1	348219	39	0.000382688	3	18.5068	18.47	4013	4105_Dvorackova_Lumos1_propionyl_105min-IS_HCD-OT_fas4.raw	A8MRV1; P59259; A0A178VER3	368.521	-0.68	-0.00025	HCD (High Energy Collision Dissociation)	MS2
AVTYTEHAR	N-Term(Propionyl)	Histone H4 OS=Arabidopsis thaliana OX=3702 GN=At1g07660 PE=1 SV=1; Histone H4 OS=Arabidopsis thaliana OX=3702 GN=At1g07660 PE=1 SV=2; Histone H4 OS=Arabidopsis thaliana OX=3702 GN=AXX17_At3g39790 PE=3 SV=1		37	0.00051386	2	103.212		23687	4105_Dvorackova_Lumos1_propionyl_105min-IS_HCD-OT_nap6_2.raw	A8MRV1; P59259; A0A178VER3	552.277	-1.09	-0.0006	HCD (High Energy Collision Dissociation)	MS2
AVTYTEHAR	N-Term(Propionyl)	Histone H4 OS=Arabidopsis thaliana OX=3702 GN=At1g07660 PE=1 SV=1; Histone H4 OS=Arabidopsis thaliana OX=3702 GN=At1g07660 PE=1 SV=2; Histone H4 OS=Arabidopsis thaliana OX=3702 GN=AXX17_At3g39790 PE=3 SV=1	1345605248	49	2.92375e-05	2	22.791	22.99	5681	4105_Dvorackova_Lumos1_propionyl_105min-IS_HCD-OT_fasnap3.raw	A8MRV1; P59259; A0A178VER3	552.278	1.46	0.0008	HCD (High Energy Collision Dissociation)	MS2
AVTYTEHAR	N-Term(Propionyl); T3(Propionyl); Y4(Propionyl); T5(Propionyl)	Histone H4 OS=Arabidopsis thaliana OX=3702 GN=At1g07660 PE=1 SV=1; Histone H4 OS=Arabidopsis thaliana OX=3702 GN=At1g07660 PE=1 SV=2; Histone H4 OS=Arabidopsis thaliana OX=3702 GN=AXX17_At3g39790 PE=3 SV=1	1.92835e+06	38	0.00538214	2	39.5216	39.53	15361	4105_Dvorackova_Lumos1_propionyl_105min-IS_HCD-OT_nap1.raw	A8MRV1; P59259; A0A178VER3	636.318	1.53	0.00097	HCD (High Energy Collision Dissociation)	MS2
AVTYTEHAR	N-Term(Propionyl)	Histone H4 OS=Arabidopsis thaliana OX=3702 GN=At1g07660 PE=1 SV=1; Histone H4 OS=Arabidopsis thaliana OX=3702 GN=At1g07660 PE=1 SV=2; Histone H4 OS=Arabidopsis thaliana OX=3702 GN=AXX17_At3g39790 PE=3 SV=1		47	5.33261e-05	2	25.282		6772	4105_Dvorackova_Lumos1_propionyl_105min-IS_HCD-OT_fasnap3.raw	A8MRV1; P59259; A0A178VER3	552.279	1.57	0.00087	HCD (High Energy Collision Dissociation)	MS2
AVTYTEHAR	N-Term(Propionyl); Y4(Propionyl)	Histone H4 OS=Arabidopsis thaliana OX=3702 GN=At1g07660 PE=1 SV=1; Histone H4 OS=Arabidopsis thaliana OX=3702 GN=At1g07660 PE=1 SV=2; Histone H4 OS=Arabidopsis thaliana OX=3702 GN=AXX17_At3g39790 PE=3 SV=1	87520632	57	1.19451e-05	2	30.0035	30.11	10094	4105_Dvorackova_Lumos1_propionyl_105min-IS_HCD-OT_wt1.raw	A8MRV1; P59259; A0A178VER3	580.291	0.05	3e-05	HCD (High Energy Collision Dissociation)	MS2
AVTYTEHAR	N-Term(Propionyl)	Histone H4 OS=Arabidopsis thaliana OX=3702 GN=At1g07660 PE=1 SV=1; Histone H4 OS=Arabidopsis thaliana OX=3702 GN=At1g07660 PE=1 SV=2; Histone H4 OS=Arabidopsis thaliana OX=3702 GN=AXX17_At3g39790 PE=3 SV=1	599033152	50	3.19775e-05	2	23.8493	22.98	5594	4105_Dvorackova_Lumos1_propionyl_105min-IS_HCD-OT_nap6_2.raw	A8MRV1; P59259; A0A178VER3	552.277	-1.09	-0.0006	HCD (High Energy Collision Dissociation)	MS2
AVTYTEHAR	N-Term(Propionyl); Y4(Propionyl); T5(Propionyl)	Histone H4 OS=Arabidopsis thaliana OX=3702 GN=At1g07660 PE=1 SV=1; Histone H4 OS=Arabidopsis thaliana OX=3702 GN=At1g07660 PE=1 SV=2; Histone H4 OS=Arabidopsis thaliana OX=3702 GN=AXX17_At3g39790 PE=3 SV=1	8895238	39	0.00273476	2	35.0142	35.09	13589	4105_Dvorackova_Lumos1_propionyl_105min-IS_HCD-OT_wt4.raw	A8MRV1; P59259; A0A178VER3	608.305	1.47	0.0009	HCD (High Energy Collision Dissociation)	MS2
AVTYTEHAR	N-Term(Propionyl)	Histone H4 OS=Arabidopsis thaliana OX=3702 GN=At1g07660 PE=1 SV=1; Histone H4 OS=Arabidopsis thaliana OX=3702 GN=At1g07660 PE=1 SV=2; Histone H4 OS=Arabidopsis thaliana OX=3702 GN=AXX17_At3g39790 PE=3 SV=1	1084351360	62	1.44524e-06	2	23.7855	22.96	5840	4105_Dvorackova_Lumos1_propionyl_105min-IS_HCD-OT_wt6.raw	A8MRV1; P59259; A0A178VER3	552.278	0.46	0.00026	HCD (High Energy Collision Dissociation)	MS2
AVTYTEHAR	N-Term(Propionyl)	Histone H4 OS=Arabidopsis thaliana OX=3702 GN=At1g07660 PE=1 SV=1; Histone H4 OS=Arabidopsis thaliana OX=3702 GN=At1g07660 PE=1 SV=2; Histone H4 OS=Arabidopsis thaliana OX=3702 GN=AXX17_At3g39790 PE=3 SV=1		45	8.31649e-05	2	24.9654		6535	4105_Dvorackova_Lumos1_propionyl_105min-IS_HCD-OT_fas2.raw	A8MRV1; P59259; A0A178VER3	552.278	0.79	0.00044	HCD (High Energy Collision Dissociation)	MS2
AVTYTEHAR	N-Term(Propionyl); Y4(Propionyl); T5(Propionyl)	Histone H4 OS=Arabidopsis thaliana OX=3702 GN=At1g07660 PE=1 SV=1; Histone H4 OS=Arabidopsis thaliana OX=3702 GN=At1g07660 PE=1 SV=2; Histone H4 OS=Arabidopsis thaliana OX=3702 GN=AXX17_At3g39790 PE=3 SV=1	3.94317e+06	49	0.000220535	2	34.833	34.89	10887	4105_Dvorackova_Lumos1_propionyl_105min-IS_HCD-OT_fas2.raw	A8MRV1; P59259; A0A178VER3	608.304	0.67	0.00041	HCD (High Energy Collision Dissociation)	MS2
AVTYTEHAR	N-Term(Propionyl); Y4(Propionyl)	Histone H4 OS=Arabidopsis thaliana OX=3702 GN=At1g07660 PE=1 SV=1; Histone H4 OS=Arabidopsis thaliana OX=3702 GN=At1g07660 PE=1 SV=2; Histone H4 OS=Arabidopsis thaliana OX=3702 GN=AXX17_At3g39790 PE=3 SV=1	130902024	32	0.00380354	2	29.8145	30.04	9960	4105_Dvorackova_Lumos1_propionyl_105min-IS_HCD-OT_fasnap1.raw	A8MRV1; P59259; A0A178VER3	580.291	-0.27	-0.00016	HCD (High Energy Collision Dissociation)	MS2
AVTYTEHAR	N-Term(Propionyl)	Histone H4 OS=Arabidopsis thaliana OX=3702 GN=At1g07660 PE=1 SV=1; Histone H4 OS=Arabidopsis thaliana OX=3702 GN=At1g07660 PE=1 SV=2; Histone H4 OS=Arabidopsis thaliana OX=3702 GN=AXX17_At3g39790 PE=3 SV=1		51	2.4146e-05	2	100.466		30121	4105_Dvorackova_Lumos1_propionyl_105min-IS_HCD-OT_wt1.raw	A8MRV1; P59259; A0A178VER3	552.277	-0.86	-0.00048	HCD (High Energy Collision Dissociation)	MS2
AVTYTEHAR	N-Term(Propionyl)	Histone H4 OS=Arabidopsis thaliana OX=3702 GN=At1g07660 PE=1 SV=1; Histone H4 OS=Arabidopsis thaliana OX=3702 GN=At1g07660 PE=1 SV=2; Histone H4 OS=Arabidopsis thaliana OX=3702 GN=AXX17_At3g39790 PE=3 SV=1		40	0.000250576	2	25		6033	4105_Dvorackova_Lumos1_propionyl_105min-IS_HCD-OT_fas6.raw	A8MRV1; P59259; A0A178VER3	552.278	1.24	0.00068	HCD (High Energy Collision Dissociation)	MS2
AVTYTEHAR	N-Term(Propionyl); T5(Propionyl)	Histone H4 OS=Arabidopsis thaliana OX=3702 GN=At1g07660 PE=1 SV=1; Histone H4 OS=Arabidopsis thaliana OX=3702 GN=At1g07660 PE=1 SV=2; Histone H4 OS=Arabidopsis thaliana OX=3702 GN=AXX17_At3g39790 PE=3 SV=1	61633608	60	5.19025e-06	2	28.1174	28.2	8111	4105_Dvorackova_Lumos1_propionyl_105min-IS_HCD-OT_fasnap3.raw	A8MRV1; P59259; A0A178VER3	580.291	0.15	9e-05	HCD (High Energy Collision Dissociation)	MS2
AVTYTEHAR	N-Term(Propionyl); Y4(Propionyl)	Histone H4 OS=Arabidopsis thaliana OX=3702 GN=At1g07660 PE=1 SV=1; Histone H4 OS=Arabidopsis thaliana OX=3702 GN=At1g07660 PE=1 SV=2; Histone H4 OS=Arabidopsis thaliana OX=3702 GN=AXX17_At3g39790 PE=3 SV=1	44198524	59	7.47131e-06	2	30.0468	30.1	9021	4105_Dvorackova_Lumos1_propionyl_105min-IS_HCD-OT_fasnap3.raw	A8MRV1; P59259; A0A178VER3	580.291	0.47	0.00027	HCD (High Energy Collision Dissociation)	MS2
AVTYTEHAR	N-Term(Propionyl); T3(Propionyl)	Histone H4 OS=Arabidopsis thaliana OX=3702 GN=At1g07660 PE=1 SV=1; Histone H4 OS=Arabidopsis thaliana OX=3702 GN=At1g07660 PE=1 SV=2; Histone H4 OS=Arabidopsis thaliana OX=3702 GN=AXX17_At3g39790 PE=3 SV=1	12900650	65	1.79637e-06	2	26.7242	26.77	7459	4105_Dvorackova_Lumos1_propionyl_105min-IS_HCD-OT_fasnap3.raw	A8MRV1; P59259; A0A178VER3	580.291	0.78	0.00045	HCD (High Energy Collision Dissociation)	MS2
AVTYTEHAR	N-Term(Propionyl); T5(Propionyl)	Histone H4 OS=Arabidopsis thaliana OX=3702 GN=At1g07660 PE=1 SV=1; Histone H4 OS=Arabidopsis thaliana OX=3702 GN=At1g07660 PE=1 SV=2; Histone H4 OS=Arabidopsis thaliana OX=3702 GN=AXX17_At3g39790 PE=3 SV=1	114353728	60	5.07454e-06	2	28.0964	28.21	9040	4105_Dvorackova_Lumos1_propionyl_105min-IS_HCD-OT_wt1.raw	A8MRV1; P59259; A0A178VER3	580.291	0.78	0.00045	HCD (High Energy Collision Dissociation)	MS2
AVTYTEHAR	N-Term(Propionyl)	Histone H4 OS=Arabidopsis thaliana OX=3702 GN=At1g07660 PE=1 SV=1; Histone H4 OS=Arabidopsis thaliana OX=3702 GN=At1g07660 PE=1 SV=2; Histone H4 OS=Arabidopsis thaliana OX=3702 GN=AXX17_At3g39790 PE=3 SV=1	1918255104	54	9.88417e-06	2	23.7772	22.95	6640	4105_Dvorackova_Lumos1_propionyl_105min-IS_HCD-OT_fasnap1.raw	A8MRV1; P59259; A0A178VER3	552.278	0.46	0.00026	HCD (High Energy Collision Dissociation)	MS2
AVTYTEHAR	N-Term(Propionyl)	Histone H4 OS=Arabidopsis thaliana OX=3702 GN=At1g07660 PE=1 SV=1; Histone H4 OS=Arabidopsis thaliana OX=3702 GN=At1g07660 PE=1 SV=2; Histone H4 OS=Arabidopsis thaliana OX=3702 GN=AXX17_At3g39790 PE=3 SV=1	1918255104	52	1.45526e-05	2	25.1721	22.95	7366	4105_Dvorackova_Lumos1_propionyl_105min-IS_HCD-OT_fasnap1.raw	A8MRV1; P59259; A0A178VER3	552.278	1.02	0.00056	HCD (High Energy Collision Dissociation)	MS2
AVTYTEHAR	N-Term(Propionyl)	Histone H4 OS=Arabidopsis thaliana OX=3702 GN=At1g07660 PE=1 SV=1; Histone H4 OS=Arabidopsis thaliana OX=3702 GN=At1g07660 PE=1 SV=2; Histone H4 OS=Arabidopsis thaliana OX=3702 GN=AXX17_At3g39790 PE=3 SV=1	2972099840	47	5.44427e-05	2	22.8232	23.02	6229	4105_Dvorackova_Lumos1_propionyl_105min-IS_HCD-OT_wt1.raw	A8MRV1; P59259; A0A178VER3	552.278	0.46	0.00026	HCD (High Energy Collision Dissociation)	MS2
AVTYTEHAR	N-Term(Propionyl)	Histone H4 OS=Arabidopsis thaliana OX=3702 GN=At1g07660 PE=1 SV=1; Histone H4 OS=Arabidopsis thaliana OX=3702 GN=At1g07660 PE=1 SV=2; Histone H4 OS=Arabidopsis thaliana OX=3702 GN=AXX17_At3g39790 PE=3 SV=1		41	0.000207463	2	24.8778		6180	4105_Dvorackova_Lumos1_propionyl_105min-IS_HCD-OT_wt5.raw	A8MRV1; P59259; A0A178VER3	552.278	0.24	0.00013	HCD (High Energy Collision Dissociation)	MS2
AVTYTEHAR	N-Term(Propionyl)	Histone H4 OS=Arabidopsis thaliana OX=3702 GN=At1g07660 PE=1 SV=1; Histone H4 OS=Arabidopsis thaliana OX=3702 GN=At1g07660 PE=1 SV=2; Histone H4 OS=Arabidopsis thaliana OX=3702 GN=AXX17_At3g39790 PE=3 SV=1		34	0.000901447	2	103.594		27249	4105_Dvorackova_Lumos1_propionyl_105min-IS_HCD-OT_fasnap6.raw	A8MRV1; P59259; A0A178VER3	552.278	0.79	0.00044	HCD (High Energy Collision Dissociation)	MS2
AVTYTEHAR	N-Term(Propionyl)	Histone H4 OS=Arabidopsis thaliana OX=3702 GN=At1g07660 PE=1 SV=1; Histone H4 OS=Arabidopsis thaliana OX=3702 GN=At1g07660 PE=1 SV=2; Histone H4 OS=Arabidopsis thaliana OX=3702 GN=AXX17_At3g39790 PE=3 SV=1	273209312	44	0.00010788	2	25.0475	23.14	5760	4105_Dvorackova_Lumos1_propionyl_105min-IS_HCD-OT_fas5.raw	A8MRV1; P59259; A0A178VER3	552.279	1.79	0.00099	HCD (High Energy Collision Dissociation)	MS2
AVTYTEHAR	N-Term(Propionyl)	Histone H4 OS=Arabidopsis thaliana OX=3702 GN=At1g07660 PE=1 SV=1; Histone H4 OS=Arabidopsis thaliana OX=3702 GN=At1g07660 PE=1 SV=2; Histone H4 OS=Arabidopsis thaliana OX=3702 GN=AXX17_At3g39790 PE=3 SV=1		35	0.000777929	2	97.4115		26198	4105_Dvorackova_Lumos1_propionyl_105min-IS_HCD-OT_fasnap6.raw	A8MRV1; P59259; A0A178VER3	552.278	1.02	0.00056	HCD (High Energy Collision Dissociation)	MS2
AVTYTEHAR	N-Term(Propionyl); T3(Propionyl)	Histone H4 OS=Arabidopsis thaliana OX=3702 GN=At1g07660 PE=1 SV=1; Histone H4 OS=Arabidopsis thaliana OX=3702 GN=At1g07660 PE=1 SV=2; Histone H4 OS=Arabidopsis thaliana OX=3702 GN=AXX17_At3g39790 PE=3 SV=1	5413714	65	1.86289e-06	2	26.7296	26.79	7082	4105_Dvorackova_Lumos1_propionyl_105min-IS_HCD-OT_fasnap6.raw	A8MRV1; P59259; A0A178VER3	580.29	-0.8	-0.00046	HCD (High Energy Collision Dissociation)	MS2
AVTYTEHAR	N-Term(Propionyl); T5(Propionyl)	Histone H4 OS=Arabidopsis thaliana OX=3702 GN=At1g07660 PE=1 SV=1; Histone H4 OS=Arabidopsis thaliana OX=3702 GN=At1g07660 PE=1 SV=2; Histone H4 OS=Arabidopsis thaliana OX=3702 GN=AXX17_At3g39790 PE=3 SV=1	23349972	60	5.17831e-06	2	28.1473	28.23	7735	4105_Dvorackova_Lumos1_propionyl_105min-IS_HCD-OT_fasnap6.raw	A8MRV1; P59259; A0A178VER3	580.291	-0.27	-0.00016	HCD (High Energy Collision Dissociation)	MS2
AVTYTEHAR	N-Term(Propionyl); Y4(Propionyl)	Histone H4 OS=Arabidopsis thaliana OX=3702 GN=At1g07660 PE=1 SV=1; Histone H4 OS=Arabidopsis thaliana OX=3702 GN=At1g07660 PE=1 SV=2; Histone H4 OS=Arabidopsis thaliana OX=3702 GN=AXX17_At3g39790 PE=3 SV=1	130670320	33	0.00292682	2	29.894	30.13	8521	4105_Dvorackova_Lumos1_propionyl_105min-IS_HCD-OT_fasnap6.raw	A8MRV1; P59259; A0A178VER3	580.291	0.68	0.00039	HCD (High Energy Collision Dissociation)	MS2
AVTYTEHAR	N-Term(Propionyl); Y4(Propionyl); T5(Propionyl)	Histone H4 OS=Arabidopsis thaliana OX=3702 GN=At1g07660 PE=1 SV=1; Histone H4 OS=Arabidopsis thaliana OX=3702 GN=At1g07660 PE=1 SV=2; Histone H4 OS=Arabidopsis thaliana OX=3702 GN=AXX17_At3g39790 PE=3 SV=1	7.77913e+06	37	0.0036331	2	35.0763	34.96	10885	4105_Dvorackova_Lumos1_propionyl_105min-IS_HCD-OT_fasnap6.raw	A8MRV1; P59259; A0A178VER3	608.304	-0.23	-0.00014	HCD (High Energy Collision Dissociation)	MS2
AVTYTEHAR	N-Term(Propionyl); Y4(Propionyl)	Histone H4 OS=Arabidopsis thaliana OX=3702 GN=At1g07660 PE=1 SV=1; Histone H4 OS=Arabidopsis thaliana OX=3702 GN=At1g07660 PE=1 SV=2; Histone H4 OS=Arabidopsis thaliana OX=3702 GN=AXX17_At3g39790 PE=3 SV=1	65395436	59	7.53682e-06	2	30.0504	30.14	8319	4105_Dvorackova_Lumos1_propionyl_105min-IS_HCD-OT_fas3.raw	A8MRV1; P59259; A0A178VER3	580.291	-0.06	-3e-05	HCD (High Energy Collision Dissociation)	MS2
AVTYTEHAR	N-Term(Propionyl); T5(Propionyl)	Histone H4 OS=Arabidopsis thaliana OX=3702 GN=At1g07660 PE=1 SV=1; Histone H4 OS=Arabidopsis thaliana OX=3702 GN=At1g07660 PE=1 SV=2; Histone H4 OS=Arabidopsis thaliana OX=3702 GN=AXX17_At3g39790 PE=3 SV=1	33240162	55	1.68034e-05	2	28.1502	28.24	7524	4105_Dvorackova_Lumos1_propionyl_105min-IS_HCD-OT_fas3.raw	A8MRV1; P59259; A0A178VER3	580.291	1.2	0.0007	HCD (High Energy Collision Dissociation)	MS2
AVTYTEHAR	N-Term(Propionyl); T3(Propionyl)	Histone H4 OS=Arabidopsis thaliana OX=3702 GN=At1g07660 PE=1 SV=1; Histone H4 OS=Arabidopsis thaliana OX=3702 GN=At1g07660 PE=1 SV=2; Histone H4 OS=Arabidopsis thaliana OX=3702 GN=AXX17_At3g39790 PE=3 SV=1	5055604	64	2.52339e-06	2	26.7494	26.82	6947	4105_Dvorackova_Lumos1_propionyl_105min-IS_HCD-OT_fas3.raw	A8MRV1; P59259; A0A178VER3	580.293	3.31	0.00192	HCD (High Energy Collision Dissociation)	MS2
AVTYTEHAR	N-Term(Propionyl)	Histone H4 OS=Arabidopsis thaliana OX=3702 GN=At1g07660 PE=1 SV=1; Histone H4 OS=Arabidopsis thaliana OX=3702 GN=At1g07660 PE=1 SV=2; Histone H4 OS=Arabidopsis thaliana OX=3702 GN=AXX17_At3g39790 PE=3 SV=1	2725299712	44	0.000108878	2	22.8062	23.03	6683	4105_Dvorackova_Lumos1_propionyl_105min-IS_HCD-OT_nap4.raw	A8MRV1; P59259; A0A178VER3	552.278	0.35	0.00019	HCD (High Energy Collision Dissociation)	MS2
AVTYTEHAR	N-Term(Propionyl)	Histone H4 OS=Arabidopsis thaliana OX=3702 GN=At1g07660 PE=1 SV=1; Histone H4 OS=Arabidopsis thaliana OX=3702 GN=At1g07660 PE=1 SV=2; Histone H4 OS=Arabidopsis thaliana OX=3702 GN=AXX17_At3g39790 PE=3 SV=1	2725299712	60	2.64813e-06	2	23.8761	23.03	7309	4105_Dvorackova_Lumos1_propionyl_105min-IS_HCD-OT_nap4.raw	A8MRV1; P59259; A0A178VER3	552.278	0.35	0.00019	HCD (High Energy Collision Dissociation)	MS2
AVTYTEHAR	N-Term(Propionyl)	Histone H4 OS=Arabidopsis thaliana OX=3702 GN=At1g07660 PE=1 SV=1; Histone H4 OS=Arabidopsis thaliana OX=3702 GN=At1g07660 PE=1 SV=2; Histone H4 OS=Arabidopsis thaliana OX=3702 GN=AXX17_At3g39790 PE=3 SV=1	2725299712	32	0.00162159	2	24.9551	23.03	7973	4105_Dvorackova_Lumos1_propionyl_105min-IS_HCD-OT_nap4.raw	A8MRV1; P59259; A0A178VER3	552.278	0.02	1e-05	HCD (High Energy Collision Dissociation)	MS2
AVTYTEHAR	N-Term(Propionyl); T3(Propionyl)	Histone H4 OS=Arabidopsis thaliana OX=3702 GN=At1g07660 PE=1 SV=1; Histone H4 OS=Arabidopsis thaliana OX=3702 GN=At1g07660 PE=1 SV=2; Histone H4 OS=Arabidopsis thaliana OX=3702 GN=AXX17_At3g39790 PE=3 SV=1	5.39518e+06	64	3.08673e-06	2	26.7358	26.81	7121	4105_Dvorackova_Lumos1_propionyl_105min-IS_HCD-OT_wt6.raw	A8MRV1; P59259; A0A178VER3	580.293	4.15	0.00241	HCD (High Energy Collision Dissociation)	MS2
AVTYTEHAR	N-Term(Propionyl); Y4(Propionyl)	Histone H4 OS=Arabidopsis thaliana OX=3702 GN=At1g07660 PE=1 SV=1; Histone H4 OS=Arabidopsis thaliana OX=3702 GN=At1g07660 PE=1 SV=2; Histone H4 OS=Arabidopsis thaliana OX=3702 GN=AXX17_At3g39790 PE=3 SV=1	64139768	32	0.00373412	2	29.9501	30.18	8529	4105_Dvorackova_Lumos1_propionyl_105min-IS_HCD-OT_wt6.raw	A8MRV1; P59259; A0A178VER3	580.291	-0.17	-0.0001	HCD (High Energy Collision Dissociation)	MS2
AVTYTEHAR	N-Term(Propionyl); T5(Propionyl)	Histone H4 OS=Arabidopsis thaliana OX=3702 GN=At1g07660 PE=1 SV=1; Histone H4 OS=Arabidopsis thaliana OX=3702 GN=At1g07660 PE=1 SV=2; Histone H4 OS=Arabidopsis thaliana OX=3702 GN=AXX17_At3g39790 PE=3 SV=1	43097916	60	5.01645e-06	2	28.2957	28.39	7347	4105_Dvorackova_Lumos1_propionyl_105min-IS_HCD-OT_fas5.raw	A8MRV1; P59259; A0A178VER3	580.291	0.26	0.00015	HCD (High Energy Collision Dissociation)	MS2
AVTYTEHAR	N-Term(Propionyl); Y4(Propionyl)	Histone H4 OS=Arabidopsis thaliana OX=3702 GN=At1g07660 PE=1 SV=1; Histone H4 OS=Arabidopsis thaliana OX=3702 GN=At1g07660 PE=1 SV=2; Histone H4 OS=Arabidopsis thaliana OX=3702 GN=AXX17_At3g39790 PE=3 SV=1	228488320	47	0.000114255	2	30.0807	30.29	8175	4105_Dvorackova_Lumos1_propionyl_105min-IS_HCD-OT_fas5.raw	A8MRV1; P59259; A0A178VER3	580.292	1.83	0.00106	HCD (High Energy Collision Dissociation)	MS2
AVTYTEHAR	N-Term(Propionyl)	Histone H4 OS=Arabidopsis thaliana OX=3702 GN=At1g07660 PE=1 SV=1; Histone H4 OS=Arabidopsis thaliana OX=3702 GN=At1g07660 PE=1 SV=2; Histone H4 OS=Arabidopsis thaliana OX=3702 GN=AXX17_At3g39790 PE=3 SV=1	923453824	62	1.76173e-06	2	25.0435	22.92	6589	4105_Dvorackova_Lumos1_propionyl_105min-IS_HCD-OT_fas1.raw	A8MRV1; P59259; A0A178VER3	552.278	1.35	0.00074	HCD (High Energy Collision Dissociation)	MS2
AVTYTEHAR	N-Term(Propionyl); T3(Propionyl)	Histone H4 OS=Arabidopsis thaliana OX=3702 GN=At1g07660 PE=1 SV=1; Histone H4 OS=Arabidopsis thaliana OX=3702 GN=At1g07660 PE=1 SV=2; Histone H4 OS=Arabidopsis thaliana OX=3702 GN=AXX17_At3g39790 PE=3 SV=1	10884818	64	2.60007e-06	2	26.8683	26.94	6657	4105_Dvorackova_Lumos1_propionyl_105min-IS_HCD-OT_fas5.raw	A8MRV1; P59259; A0A178VER3	580.292	2.68	0.00155	HCD (High Energy Collision Dissociation)	MS2
AVTYTEHAR	N-Term(Propionyl); T3(Propionyl)	Histone H4 OS=Arabidopsis thaliana OX=3702 GN=At1g07660 PE=1 SV=1; Histone H4 OS=Arabidopsis thaliana OX=3702 GN=At1g07660 PE=1 SV=2; Histone H4 OS=Arabidopsis thaliana OX=3702 GN=AXX17_At3g39790 PE=3 SV=1	7108889	65	1.90281e-06	2	26.6549	26.72	7331	4105_Dvorackova_Lumos1_propionyl_105min-IS_HCD-OT_fas1.raw	A8MRV1; P59259; A0A178VER3	580.292	1.41	0.00082	HCD (High Energy Collision Dissociation)	MS2
AVTYTEHAR	N-Term(Propionyl); Y4(Propionyl)	Histone H4 OS=Arabidopsis thaliana OX=3702 GN=At1g07660 PE=1 SV=1; Histone H4 OS=Arabidopsis thaliana OX=3702 GN=At1g07660 PE=1 SV=2; Histone H4 OS=Arabidopsis thaliana OX=3702 GN=AXX17_At3g39790 PE=3 SV=1	7011315	67	1.42556e-06	2	26.9099	26.89	7902	4105_Dvorackova_Lumos1_propionyl_105min-IS_HCD-OT_fasnap4.raw	A8MRV1; P59259; A0A178VER3	580.293	3.73	0.00216	HCD (High Energy Collision Dissociation)	MS2
AVTYTEHAR	N-Term(Propionyl)	Histone H4 OS=Arabidopsis thaliana OX=3702 GN=At1g07660 PE=1 SV=1; Histone H4 OS=Arabidopsis thaliana OX=3702 GN=At1g07660 PE=1 SV=2; Histone H4 OS=Arabidopsis thaliana OX=3702 GN=AXX17_At3g39790 PE=3 SV=1		32	0.00163283	2	96.1977		29473	4105_Dvorackova_Lumos1_propionyl_105min-IS_HCD-OT_wt1.raw	A8MRV1; P59259; A0A178VER3	552.278	0.24	0.00013	HCD (High Energy Collision Dissociation)	MS2
AVTYTEHAR	N-Term(Propionyl)	Histone H4 OS=Arabidopsis thaliana OX=3702 GN=At1g07660 PE=1 SV=1; Histone H4 OS=Arabidopsis thaliana OX=3702 GN=At1g07660 PE=1 SV=2; Histone H4 OS=Arabidopsis thaliana OX=3702 GN=AXX17_At3g39790 PE=3 SV=1	923453824	58	5.02163e-06	2	22.7004	22.92	5578	4105_Dvorackova_Lumos1_propionyl_105min-IS_HCD-OT_fas1.raw	A8MRV1; P59259; A0A178VER3	552.277	-0.31	-0.00017	HCD (High Energy Collision Dissociation)	MS2
AVTYTEHAR	N-Term(Propionyl)	Histone H4 OS=Arabidopsis thaliana OX=3702 GN=At1g07660 PE=1 SV=1; Histone H4 OS=Arabidopsis thaliana OX=3702 GN=At1g07660 PE=1 SV=2; Histone H4 OS=Arabidopsis thaliana OX=3702 GN=AXX17_At3g39790 PE=3 SV=1	1314944000	58	3.67232e-06	2	22.7621	22.96	5984	4105_Dvorackova_Lumos1_propionyl_105min-IS_HCD-OT_wt3.raw	A8MRV1; P59259; A0A178VER3	552.278	-0.09	-5e-05	HCD (High Energy Collision Dissociation)	MS2
AVTYTEHAR	N-Term(Propionyl); Y4(Propionyl); T5(Propionyl)	Histone H4 OS=Arabidopsis thaliana OX=3702 GN=At1g07660 PE=1 SV=1; Histone H4 OS=Arabidopsis thaliana OX=3702 GN=At1g07660 PE=1 SV=2; Histone H4 OS=Arabidopsis thaliana OX=3702 GN=AXX17_At3g39790 PE=3 SV=1	4240408	35	0.0059085	2	34.8154	34.89	10213	4105_Dvorackova_Lumos1_propionyl_105min-IS_HCD-OT_fas3.raw	A8MRV1; P59259; A0A178VER3	608.304	1.07	0.00065	HCD (High Energy Collision Dissociation)	MS2
AVTYTEHAR	N-Term(Propionyl)	Histone H4 OS=Arabidopsis thaliana OX=3702 GN=At1g07660 PE=1 SV=1; Histone H4 OS=Arabidopsis thaliana OX=3702 GN=At1g07660 PE=1 SV=2; Histone H4 OS=Arabidopsis thaliana OX=3702 GN=AXX17_At3g39790 PE=3 SV=1		34	0.00105911	2	99.4455		26541	4105_Dvorackova_Lumos1_propionyl_105min-IS_HCD-OT_fasnap6.raw	A8MRV1; P59259; A0A178VER3	552.278	0.68	0.00038	HCD (High Energy Collision Dissociation)	MS2
AVTYTEHAR	N-Term(Propionyl)	Histone H4 OS=Arabidopsis thaliana OX=3702 GN=At1g07660 PE=1 SV=1; Histone H4 OS=Arabidopsis thaliana OX=3702 GN=At1g07660 PE=1 SV=2; Histone H4 OS=Arabidopsis thaliana OX=3702 GN=AXX17_At3g39790 PE=3 SV=1	503738944	35	0.000884799	2	23.873	23	5889	4105_Dvorackova_Lumos1_propionyl_105min-IS_HCD-OT_fasnap6.raw	A8MRV1; P59259; A0A178VER3	552.277	-0.31	-0.00017	HCD (High Energy Collision Dissociation)	MS2
AVTYTEHAR	N-Term(Propionyl); T5(Propionyl)	Histone H4 OS=Arabidopsis thaliana OX=3702 GN=At1g07660 PE=1 SV=1; Histone H4 OS=Arabidopsis thaliana OX=3702 GN=At1g07660 PE=1 SV=2; Histone H4 OS=Arabidopsis thaliana OX=3702 GN=AXX17_At3g39790 PE=3 SV=1	76852344	60	5.20221e-06	2	28.2047	28.3	10112	4105_Dvorackova_Lumos1_propionyl_105min-IS_HCD-OT_nap4.raw	A8MRV1; P59259; A0A178VER3	580.291	-0.27	-0.00016	HCD (High Energy Collision Dissociation)	MS2
[truncated: 10,549 more rows]

## Sheet: 3- Proteins_wt-wtZeo-fas-fasZeo
ID	Accession	Description	Coverage [%]	# Peptides	# PSMs	# Unique Peptides	# Protein Groups	# AAs	MW [kDa]	calc. pI	Score Mascot: Mascot	# Peptides (by Search Engine): Mascot
1	P59259	Histone H4 OS=Arabidopsis thaliana OX=3702 GN=At1g07660 PE=1 SV=2	82	52	1775	52	1	103	11.4	11.47	38171	52
[truncated: 35 more rows]

## Sheet: 4- PSMs_wt-wtZeo-fas-fasZeo
Sequence	Modifications	Protein Descriptions	Precursor Abundance	Ions Score	Expectation Value	Charge	RT [min]	Apex RT [min]	First Scan	Spectrum File	Protein Accessions	m/z [Da]	DeltaM [ppm]	Deltam/z [Da]	Activation Type	MS Order
[truncated: 9,194 more rows]
