# Supplementary material for: Histone Chaperone Deficiency in Arabidopsis Plants Triggers Adaptive Epigenetic Changes in Histone Variants and Modifications
Source: Mol Cell Proteomics. 2024 Jun 5;23(7):100795. doi: 10.1016/j.mcpro.2024.100795 (PMC11263794; doi:10.1016/j.mcpro.2024.100795)
Supplement: Supplemental Table S2 — The abundance of histone variants quantified in Skyline software. Sheet 1 shows absolute values of H2A.Z, H2A.X, and H2A.W variants in each replicate calculated from the abundance of unique peptides. Sheet 2 shows averaged relative abundance of histone variants in wt and mutant lines (data linked to Fig. 1) and results of statistical analysis (ANOVA followed by post hoc Tukey's HSD test). Sheet 3 shows averaged relative abundance of histone H2A and H3 variants in wt and mutant lines (data linked to Supplemental Fig. S3) and results of statistical analysis (ANOVA followed by post hoc Tukey's HSD test). [file mmc2.xlsx]

## Sheet: 1-H2A variants
		fas1						fas1 m123-2						m123-2						wt
Protein Name	Sequence identifier	Area MS1+fas1	Area MS1+fas2	Area MS1+fas3	Area MS1+fas4	Area MS1+fas5	Area MS1+fas6	Area MS1+fasnap1	Area MS1+fasnap2	Area MS1+fasnap3	Area MS1+fasnap4	Area MS1+fasnap5	Area MS1+fasnap6	Area MS1+nap1	Area MS1+nap2	Area MS1+nap3	Area MS1+nap4	Area MS1+nap5	Area MS1+nap6	Area MS1+wt1	Area MS1+wt2	Area MS1+wt3	Area MS1+wt4	Area MS1+wt5	Area MS1+wt6
sp|Q9SII0|H2A.Z.8_ARATH	sp|Q9SII0|H2AZ_H2AZ8	1.91656e+06	858386	1.0464e+06	2395794	2187325	4.84742e+06	8.00829e+06	1.46285e+07	4567242	2679856	7.7213e+06	5242369	1.95378e+07	4.85895e+06	26245903	15222715	8411260	826448	2.39646e+07	1.0713e+07	1.7961e+07	8422860	5344768	7.07763e+06
sp|Q9C944|H2A.Z.9_ARATH	sp|Q9C944|H2AZ_H2AZ9	6.47213e+07	5.09675e+07	4.67517e+07	7.70682e+07	7.1227e+07	4.99608e+07	128793376	1.51114e+08	71917175	44073926	7.70179e+07	4.03833e+07	7.94389e+07	4.90719e+07	1.97296e+08	138892680	7.69126e+07	2.90675e+07	1.34503e+08	1.12009e+08	140842726	1.34917e+08	1.09803e+08	68463013
sp|O23628|H2A.Z.11_ARATH	sp|O23628|H2AZ_H2AZ11	2.44948e+07	22689055	1.82516e+07	3.29015e+07	2.38048e+07	16067766	3.9105e+07	44812033	33593056	3.91149e+07	3.89091e+07	3.0772e+07	6.96055e+07	2.95323e+07	8.83704e+07	7.61243e+07	3.81023e+07	2.79623e+07	4.74714e+07	3.21145e+07	48579250	6.2423e+07	4.19553e+07	3.9261e+07
sp|Q9FJE8|H2A.W.6_ARATH	sp|Q9FJE8|H2AW_H2AW6	3.30745e+07	2.47221e+07	2.26636e+07	1.17155e+08	60986681	3.49986e+07	9.67529e+07	9.24989e+07	7.84584e+07	9.2069e+07	102065926	6.90067e+07	168628344	8.08063e+07	1.8286e+08	2.30278e+08	1.13799e+08	78393410	1.76047e+08	8.91127e+07	1.29048e+08	2.66262e+08	112480868	1.19029e+08
sp|Q94F49|H2A.W.7_ARATH	sp|Q94F49|H2AW_H2AW7	3.45299e+07	2.10435e+07	1.6702e+07	85634856	4.53429e+07	3.15311e+07	7.1586e+07	6.41508e+07	5.28557e+07	6.41856e+07	6.06011e+07	4.7014e+07	6.795e+07	2.59713e+07	6.87918e+07	7.9877e+07	3.9607e+07	1.70963e+07	6.70509e+07	3.06544e+07	5.66054e+07	6.57678e+07	2.2955e+07	3.08104e+07
	sp|Q9S9K7|H2AX_H2AX3	861635670	803525433	6.85863e+08	984949911	6.43198e+08	4.8044e+08	8.96084e+08	1.19252e+09	8.44292e+08	839806380	645329531	641240732	1331784073	6.53275e+08	1250916308	1.35439e+09	8.99767e+08	524773727	1.77157e+09	9.37258e+08	1.25692e+09	1.32946e+09	7.36472e+08	9.87527e+08
	sp|O04848|H2AX_H2AX5	258000000	246000000	185000000	380000000	144000000	168000000	386000000	439000000	299000000	394000000	209000000	253000000	544000000	276000000	518000000	520000000	386000000	184000000	546000000	320000000	309000000	466000000	179000000	319000000

## Sheet: 2-Percentages, p-values-Fig.1
		Relative Area (%) - Average						box plots
Histone	Variant	fas1	fas1 m123-2	m123-2	wt		Variant	fas1	fas1 m123-2	m123-2	wt
Q9S9K7	H2A.X.3	23.1485	27.9091	28.5971	23.0068		H2A.X.3	0.231485	0.279091	0.285971	0.230068
O04848	H2A.X.5	76.8515	72.0909	71.4029	76.9932		H2A.X.5	0.768515	0.720909	0.714029	0.769932
Q94F49	H2A.W.7	45.2749	40.4197	24.791	23.1605		H2A.W.7	0.452749	0.404197	0.24791	0.231605
Q9FJE8	H2A.W.6	54.7251	59.5803	75.209	76.8395		H2A.W.6	0.547251	0.595803	0.75209	0.768395
O23628	H2A.Z.11	26.9239	31.3057	36.3296	26.3013		H2A.Z.11	0.269239	0.313057	0.363296	0.263013
Q9C944	H2A.Z.9	70.824	63.4922	57.7948	67.3763		H2A.Z.9	0.70824	0.634922	0.577948	0.673763
Q9SII0	H2A.Z.8	2.25214	5.20204	5.8756	6.32236		H2A.Z.8	0.0225214	0.0520204	0.058756	0.0632236
Histone	Variant	Contrast	p-value	Statistic
Q9S9K7	H2A.X	all	0.00231991	ANOVA
Q9S9K7	H2A.X.3	fasnap-fas	0.0366674	TukeyHSD
Q9S9K7	H2A.X.3	nap-fas	0.015579	TukeyHSD
Q9S9K7	H2A.X.3	wt-fas	0.999694	TukeyHSD
Q9S9K7	H2A.X.3	nap-fasnap	0.977925	TukeyHSD
Q9S9K7	H2A.X.3	wt-fasnap	0.030093	TukeyHSD
Q9S9K7	H2A.X.3	wt-nap	0.0126736	TukeyHSD
O04848	H2A.X	all	0.00231991	ANOVA
O04848	H2A.X.5	fasnap-fas	0.0366674	TukeyHSD
O04848	H2A.X.5	nap-fas	0.015579	TukeyHSD
O04848	H2A.X.5	wt-fas	0.999694	TukeyHSD
O04848	H2A.X.5	nap-fasnap	0.977925	TukeyHSD
O04848	H2A.X.5	wt-fasnap	0.030093	TukeyHSD
O04848	H2A.X.5	wt-nap	0.0126736	TukeyHSD
Q94F49	H2A.W	all	1.48921e-08	ANOVA
Q94F49	H2A.W.7	fasnap-fas	0.336125	TukeyHSD
Q94F49	H2A.W.7	nap-fas	6.45206e-07	TukeyHSD
Q94F49	H2A.W.7	wt-fas	1.50063e-07	TukeyHSD
Q94F49	H2A.W.7	nap-fasnap	2.16769e-05	TukeyHSD
Q94F49	H2A.W.7	wt-fasnap	4.23753e-06	TukeyHSD
Q94F49	H2A.W.7	wt-nap	0.862982	TukeyHSD
Q9FJE8	H2A.W	all	1.48921e-08	ANOVA
Q9FJE8	H2A.W.6	fasnap-fas	0.336125	TukeyHSD
Q9FJE8	H2A.W.6	nap-fas	6.45206e-07	TukeyHSD
Q9FJE8	H2A.W.6	wt-fas	1.50063e-07	TukeyHSD
Q9FJE8	H2A.W.6	nap-fasnap	2.16769e-05	TukeyHSD
Q9FJE8	H2A.W.6	wt-fasnap	4.23753e-06	TukeyHSD
Q9FJE8	H2A.W.6	wt-nap	0.862982	TukeyHSD
O23628	H2A.Z.11	all	0.0664662	ANOVA
O23628	H2A.Z.11	fasnap-fas	0.640135	TukeyHSD
O23628	H2A.Z.11	nap-fas	0.117268	TukeyHSD
O23628	H2A.Z.11	wt-fas	0.997659	TukeyHSD
O23628	H2A.Z.11	nap-fasnap	0.650108	TukeyHSD
O23628	H2A.Z.11	wt-fasnap	0.52853	TukeyHSD
O23628	H2A.Z.11	wt-nap	0.0824579	TukeyHSD
Q9C944	H2A.Z.9	all	0.00762881	ANOVA
Q9C944	H2A.Z.9	fasnap-fas	0.17262	TukeyHSD
Q9C944	H2A.Z.9	nap-fas	0.00555633	TukeyHSD
Q9C944	H2A.Z.9	wt-fas	0.704785	TukeyHSD
Q9C944	H2A.Z.9	nap-fasnap	0.368168	TukeyHSD
Q9C944	H2A.Z.9	wt-fasnap	0.71336	TukeyHSD
Q9C944	H2A.Z.9	wt-nap	0.0575895	TukeyHSD
Q9SII0	H2A.Z.8	all	0.015278	ANOVA
Q9SII0	H2A.Z.8	fasnap-fas	0.0799959	TukeyHSD
Q9SII0	H2A.Z.8	nap-fas	0.034303	TukeyHSD
Q9SII0	H2A.Z.8	wt-fas	0.0201531	TukeyHSD
Q9SII0	H2A.Z.8	nap-fasnap	0.974941	TukeyHSD
Q9SII0	H2A.Z.8	wt-fasnap	0.90867	TukeyHSD
Q9SII0	H2A.Z.8	wt-nap	0.994404	TukeyHSD

## Sheet: 3-Percentages, p-values-Fig.S3
	Relative Area (%) - Average						box-plots
	fas1	fas1 m123-2	m123-2	wt		Variant	fas1	fas1 m123-2	m123-2	wt
H3.1_K27-R40	28.4495	35.3088	46.1508	51.7708		H3.1	0.284495	0.353088	0.461508	0.517708
H3.3_K27-R40	33.133	23.7649	17.4249	17.4551		H3.3	0.33133	0.237649	0.174249	0.174551
H2A.X_sum	32.8971	33.1326	29.4176	24.7979		H2A.X	0.328971	0.331326	0.294176	0.247979
H2A.W_sum	2.60236	4.26193	3.90647	3.08636		H2A.W	0.0260236	0.0426193	0.0390647	0.0308636
H2A.Z_sum	2.91802	3.53182	3.10022	2.8898		H2A.Z	0.0291802	0.0353182	0.0310022	0.028898
Histone variant	Contrast	p-value	Statistic
H3.1	all	4.10037e-07	ANOVA
H3.1	fasnap-fas	0.0704511	TukeyHSD
H3.1	nap-fas	2.64288e-05	TukeyHSD
H3.1	wt-fas	5.70966e-07	TukeyHSD
H3.1	nap-fasnap	0.00965845	TukeyHSD
H3.1	wt-fasnap	0.000135422	TukeyHSD
H3.1	wt-nap	0.26621	TukeyHSD
H3.3	all	4.93873e-11	ANOVA
H3.3	fasnap-fas	7.36471e-06	TukeyHSD
H3.3	nap-fas	2.08414e-10	TukeyHSD
H3.3	wt-fas	2.808e-10	TukeyHSD
H3.3	nap-fasnap	3.03584e-05	TukeyHSD
H3.3	wt-fasnap	4.82719e-05	TukeyHSD
H3.3	wt-nap	0.996451	TukeyHSD
H2A.X	all	0.0864666	ANOVA
H2A.X	fasnap-fas	0.999894	TukeyHSD
H2A.X	nap-fas	0.771635	TukeyHSD
H2A.X	wt-fas	0.121999	TukeyHSD
H2A.X	nap-fasnap	0.734935	TukeyHSD
H2A.X	wt-fasnap	0.107942	TukeyHSD
H2A.X	wt-nap	0.526532	TukeyHSD
H2A.W	all	0.0165981	ANOVA
H2A.W	fasnap-fas	0.0183295	TukeyHSD
H2A.W	nap-fas	0.0743102	TukeyHSD
H2A.W	wt-fas	0.677387	TukeyHSD
H2A.W	nap-fasnap	0.906481	TukeyHSD
H2A.W	wt-fasnap	0.173015	TukeyHSD
H2A.W	wt-nap	0.470789	TukeyHSD
H2A.Z	all	0.39836	ANOVA
H2A.Z	fasnap-fas	0.455334	TukeyHSD
H2A.Z	nap-fas	0.977277	TukeyHSD
H2A.Z	wt-fas	0.999968	TukeyHSD
H2A.Z	nap-fasnap	0.694604	TukeyHSD
H2A.Z	wt-fasnap	0.430781	TukeyHSD
H2A.Z	wt-nap	0.969477	TukeyHSD
