# Supplementary material for: Histone Chaperone Deficiency in Arabidopsis Plants Triggers Adaptive Epigenetic Changes in Histone Variants and Modifications
Source: Mol Cell Proteomics. 2024 Jun 5;23(7):100795. doi: 10.1016/j.mcpro.2024.100795 (PMC11263794; doi:10.1016/j.mcpro.2024.100795)
Supplement: Supplemental Table S3 — The abundance of histone H3.1, H3.3, and H4 post-translationally modified forms in wt, fas1, fas1 m123-2, and m123-2 plant lines as quantified in Skyline software. Sheet 1 shows absolute values of histone forms in each replicate. Sheet 2 shows percentage values and SD of histone forms and marks in each replicate (SDs represent error bars in Fig. 3, A and B). Sheet 3 shows averaged relative abundance of histone forms in wt and mutant lines (data linked to Fig. 3A are indicated in bold) and results of statistical analysis (ANOVA followed by post hoc Tukey's HSD test). Sheet 4 shows averaged relative abundance of K27 and K36 marks in H3K27–R40 sequences (histone marks of H3.1 and H3.3 were counted together; sum of histone marks equals 100%) in wt and mutant lines (data linked to Fig. 3B) and results of statistical analysis (ANOVA followed by post hoc Tukey's HSD test). Sheet 5 shows averaged relative abundance of global methylation in wt and mutant lines and results of statistical analysis (ANOVA followed by post hoc Tukey's HSD test). [file mmc3.xlsx]

## Sheet: 1- Absolute values_repl
Protein Name	Sequence identifier	Protein segment	WT_1	WT_2	WT_3	WT_4	WT_5	WT_6	fas1_1	fas1_2	fas1_3	fas1_4	fas1_5	fas1_6	fas1 m123-2_1	fas1 m123-2_2	fas1 m123-2_3	fas1 m123-2_4	fas1 m123-2_5	fas1 m123-2_6	m123-2_1	m123-2_2	m123-2_3	m123-2_4	m123-2_5	m123-2_6
sp|P59169|H33_ARATH	sp|P59169|H33_K27K36K37	sp|P59169|H33_K27-K37	502569952	353301184	451817792	497660976	180043936	229171112	427398128	301164408	224376944	650146128	448539840	211943968	277959136	313513872	204858144	262145392	251900992	197183592	383149792	154353768	458203376	573262960	152755960	60346916
sp|P59169|H33_ARATH	sp|P59169|H33_K27K36me1K37	sp|P59169|H33_K27-K37	131316152	86248368	110541040	117721424	66197280	71518944	82654288	53820740	34057072	110473776	67625136	50900848	50075488	73401448	54871728	68755344	55110376	52881980	125662120	41020456	113672392	133353048	48234908	16633128
sp|P59169|H33_ARATH	sp|P59169|H33_K27K36me2K37	sp|P59169|H33_K27-K37	317162692	147507600	255484682	262980024	72892208	152176716	175705874	115431216	85061369	267346184	184664521	79777358	161480767	206860584	117940902	70210827	60425780	115633055	259695726	93806433	258317484	318783136	100645368	44160140
sp|P59169|H33_ARATH	sp|P59169|H33_K27me1K36K37	sp|P59169|H33_K27-K37	281795232	194225408	232775840	280526912	156381552	145519200	248696208	159049840	121118704	482837152	245264784	141422272	313290368	331879968	212665648	296698368	221884032	210680528	301070848	97751264	282824768	391927200	123144272	38867476
sp|P59169|H33_ARATH	sp|P59169|H33_K27me2K36K37	sp|P59169|H33_K27-K37	354677856	185680288	348226400	446613440	105728536	154253216	321947648	182071744	143014208	667533312	135777536	187271984	326997152	292122336	194670368	284861024	164788288	163062736	300220448	118596848	437120832	497628608	171118464	44160140
sp|P59169|H33_ARATH	sp|P59169|H33_K27me3K36K37	sp|P59169|H33_K27-K37	179510992	88242488	145394800	185953920	43358920	75188640	155062048	95334616	72861584	327183040	56320360	89688080	114277328	134042568	79614424	125647712	59318608	62342188	12739709	39440664	142238208	178617920	60051632	66687984
sp|P59226|H31_ARATH	sp|P59226|H31_K18K23	sp|P59226|H31_K18-K23	4210549248	2181702656	4270567424	4658897920	2543271424	2031494144	2073069696	1856245376	1337826560	3209795072	2435013632	1071105600	1983348864	2270986240	1485280768	2014661888	1965108736	1319917184	4116836608	1452148864	4822554624	4782493696	1656303104	673168128
sp|P59226|H31_ARATH	sp|P59226|H31_K18acK23	sp|P59226|H31_K18-K23	1636179072	1190517632	1618501888	1715978112	1076282240	772380608	836755712	694849408	481479232	1356931072	830431040	444516128	986792320	986805504	586576512	794968896	722359168	506095296	1617783808	570335680	1804663552	1690341248	745918400	270102144
sp|P59226|H31_ARATH	sp|P59226|H31_K18acK23ac	sp|P59226|H31_K18-K23	489569216	363389536	434290720	459322304	314358848	217847296	239516320	189747712	132593968	513351264	288272736	145171152	335215040	294939840	194998304	257873056	237051712	184796480	375690880	168524608	508292224	507535392	322999680	79694376
sp|P59226|H31_ARATH	sp|P59226|H31_K27K36K37	sp|P59226|H31_K27-K37	241333824	189385800	233494424	220713848	101850398	79539160	65141046	50702148	28841802	69993900	65257978	27662750	58265038	74578448	46198984	53795604	50393535	47335706	142859964	55960800	243386680	236087108	47253586	27735664
sp|P59226|H31_ARATH	sp|P59226|H31_K27me1K36K37	sp|P59226|H31_K27-K38	2090686776	1438122536	2065371056	2258569712	1105453896	810878524	477997862	323693673	230977178	982606332	486477889	264835985	776313760	891832288	562752728	707148012	629094274	529886114	1441164460	625316460	2113145800	2532333208	718423600	318639440
sp|P59226|H31_ARATH	sp|P59226|H31_K27me1K36me2K37	sp|P59226|H31_K27-K39	62045312	51370072	71074800	66920432	23754142	39838612	19013712	13458345	8507075	13253984	16509732	9780747	24841476	28469374	16653554	22385760	17796572	14556026	45008092	20555024	58627120	79874192	21473814	7698147
sp|P59226|H31_ARATH	sp|P59226|H31_K27me2K36K37	sp|P59226|H31_K27-K40	1532429568	758362560	1393242368	1503937536	421992448	488139200	307199040	159516000	145498416	604489088	111270888	171924800	484679392	552080384	284076928	419617184	214710432	211284000	958750848	366634592	1606875136	1821803008	541909760	181827776
sp|P59226|H31_ARATH	sp|P59226|H31_K27me3K36K37	sp|P59226|H31_K27-K41	659195136	339708448	625562560	662935360	188957664	232196464	185367264	117060952	74112464	362388384	65885320	93701024	215147296	210538224	112164944	169562192	34083524	96469096	352274656	123159808	524514336	628182080	194878864	64510152
sp|P59226|H31_ARATH	sp|P59226|H31_K9S10K14	sp|P59226|H31_K27-K42	859933696	607503296	828039232	822029120	251175760	582140480	485474528	396623328	275838272	492969248	437678400	224474768	342710112	480548576	298194944	386800640	335688192	282767712	721509952	316968512	780580608	707784576	306469216	137987056
sp|P59226|H31_ARATH	sp|P59226|H31_K9S10K14ac	sp|P59226|H31_K27-K43	791926848	517879360	712918208	802414592	260509440	545617856	384634496	316039552	226370320	481091328	313271904	266763168	425548576	420755136	305094368	379961856	388757824	325593248	620438080	282882208	673379264	788169728	324602496	139126752
sp|P59226|H31_ARATH	sp|P59226|H31_K9me1S10K14	sp|P59226|H31_K27-K44	543419888	324844280	476785384	439075384	254682706	297489682	231564118	182786750	142297786	296789680	191473901	106685020	210508760	246963838	172518687	232736846	162027322	25497005	403520956	203060832	450176288	339391536	208644940	109545714
sp|P59226|H31_ARATH	sp|P59226|H31_K9me2S10K14	sp|P59226|H31_K27-K45	977343296	516482080	1066610560	1253522688	236141088	415928000	435580832	332942240	245488176	1014988480	131280672	170563344	391124224	524718304	296252416	425547872	100911928	179501696	739824640	224328560	1179820288	1128062464	346481760	110473720
sp|P59226|H31_ARATH	sp|P59226|H31_K9me2S10K14ac	sp|P59226|H31_K27-K46	34352112	1954119	2812202	69088104	9375634	1599819	16499518	6243108	4824898	34434040	5944197	9192209	31696856	30297846	9878454	27421936	139275	13595396	39450948	5065435	3645225	1284657	567588	5779301
sp|P59226|H31_ARATH	sp|P59226|H31_K9me3S10K14	sp|P59226|H31_K27-K47	60336112	30441826	75085104	75865584	16705233	24164100	25867008	18390766	13575216	64420880	15860132	7943802	23924254	29866534	12693422	20700180	5142583	7632572	45628096	13533690	48620800	66229284	22298410	5752857
sp|P59259|H4_ARATH	sp|P59259|H4_K5K8K12K16	sp|P59259|H4_K5-K16	7924291925	5516468835	5398597106	6056594933	5303741696	6168663872	3757056225	3520635767	3949460352	3959126400	3670001280	2072781456	3306561280	4993562596	3107786624	3300617408	3129449856	2363509792	5374291448	2463177380	7839504640	6428727808	4220538048	1653506528
sp|P59259|H4_ARATH	sp|P59259|H4_K5K8K12acK16/K5K8K12K16ac	sp|P59259|H4_K5-K16	2165630464	1550378240	1224114688	1692765184	1154488320	1586238720	1009590656	904310080	900411904	935094464	864445440	553065600	761500992	1327207040	672459456	646755968	748179776	615294464	1569166080	914811712	1660351488	1503812480	1114221568	401506336
sp|P59259|H4_ARATH	sp|P59259|H4_K5K8acK12K16	sp|P59259|H4_K5-K16	478466688	336129216	416778880	439351552	337281152	334327712	282030624	208398656	179886576	241673056	185901856	150236752	238022688	338888032	198291040	215422544	188813872	196782784	465167168	232022400	424461856	427474336	298894144	101584536
sp|P59259|H4_ARATH	sp|P59259|H4_K5acK8K12acK16/K5K8acK12K16ac/K5K8K12acK16ac	sp|P59259|H4_K5-K16	584351872	395464800	374144608	455861952	310692064	391696640	244898512	232177728	224246416	287835520	203316784	166580944	274296928	329181760	248053344	180379136	221133792	199426816	409914944	215552032	429075584	395327360	277959168	112932816
sp|P59259|H4_ARATH	sp|P59259|H4_K5acK8acK12K16ac/K5acK8K12acK16ac/K5K8acK12acK16ac	sp|P59259|H4_K5-K16	374097356	267986840	291449368	395160352	230138272	292131578	180085744	158229072	137816024	248691916	158881962	109394089	169546154	223699220	160997430	94970780	140726826	111788318	292541264	146493700	331796880	361084504	207476904	62598170
sp|P59259|H4_ARATH	sp|P59259|H4_K5acK8acK12K16	sp|P59259|H4_K5-K16	72371888	34405980	50043904	36898460	30149560	52788184	22192702	20392648	24440586	28530382	15934108	21720756	24046258	31427108	22861066	18533354	28004596	23052316	50393488	19209004	48762400	38165648	21882564	13583004
sp|P59259|H4_ARATH	sp|P59259|H4_K5acK8acK12acK16	sp|P59259|H4_K5-K16	6676531	7104394	7450542	11501560	5655764	5327494	4475039	5106997	4240389	5328679	5122817	4475931	5557617	2657208	2211377	0	0	3030600	8869439	4872245	8290705	7433763	7080229	1987673
sp|P59259|H4_ARATH	sp|P59259|H4_K5acK8acK12acK16ac	sp|P59259|H4_K5-K16	148945344	101166104	97535240	117137576	98051576	121878608	64373556	60119728	53732824	108788624	80854584	62404604	102937912	95396848	73948688	66045516	69973840	63166152	109353752	58216524	116844344	206077072	165250720	41327752

## Sheet: 2-Percentage-repl_error bars
Fig. 3A	Peptide modified form	wt1	wt2	wt3	wt4	wt5	wt6	SD
sp|P59169|H33_K27K36K37	K27K36K37	28.4415	33.4817	29.2583	27.7797	28.8254	27.6834	2.16137
sp|P59169|H33_K27K36me1K37	K27K36me1K37	7.43145	8.17361	7.15828	6.57127	10.5983	8.63935	1.42888
sp|P59169|H33_K27K36me2K37	K27K36me2K37	17.9489	13.979	16.5444	14.6797	11.6702	18.3827	2.57077
sp|P59169|H33_K27me1K36K37	K27me1K36K37	15.9474	18.4064	15.0738	15.6592	25.037	17.5784	3.6906
sp|P59169|H33_K27me2K36K37	K27me2K36K37	20.0719	17.5966	22.55	24.9302	16.9273	18.6335	3.09243
sp|P59169|H33_K27me3K36K37	K27me3K36K37	10.1589	8.36259	9.41529	10.38	6.94184	9.08264	1.26884
sp|P59226|H31_K27K36K37	K27K36K37	5.26276	6.81992	5.3203	4.68301	5.52931	4.81883	0.762854
sp|P59226|H31_K27me1K36K37	K27me1K36K37	45.5915	51.7879	47.0606	47.9213	60.0135	49.1265	5.22014
sp|P59226|H31_K27me1K36me2K37	K27me1K36me2K37	1.35302	1.84987	1.61948	1.41989	1.28958	2.4136	0.423005
sp|P59226|H31_K27me2K36K37	K27me2K36K37	33.4176	27.3092	31.7458	31.9099	22.9094	29.5736	3.85843
sp|P59226|H31_K27me3K36K37	K27me3K36K37	14.375	12.2332	14.2538	14.0659	10.2582	14.0675	1.64813
Fig. 3B
		wt1	wt2	wt3	wt4	wt5	wt6	SD		fas1	fas2	fas3	fas4	fas5	fas6	SD		fasnap1	fasnap2	fasnap3	fasnap4	fasnap5	fasnap6	SD		nap1	nap2	nap3	nap4	nap5	nap6	SD
P59169|H33_P59226|H31_K27	K27	9.38481	10.1306	8.86011	8.44854	8.53365	10.7408	0.923479		15.2239	16.5824	15.9333	12.0967	20.3358	13.9319	2.78059		9.77018	10.7476	11.2345	9.16846	11.8735	12.1387	1.17094		10.5419	9.9373	8.60388	8.53295	8.00246	8.54364	0.982852
P59169|H33_P59226|H31_K36	K36	45.9818	46.2798	46.3164	46.5592	46.699	44.6834	0.730533		44.3765	44.186	44.5386	45.6914	42.8647	44.7153	0.915368		45.7836	45.0354	44.9783	46.748	46.2111	44.6197	0.822557		45.0219	45.5263	46.5489	46.4014	46.0926	46.0694	0.572318
P59169|H33_P59226|H31_K27me1/me2/me3	K27me1/me2/me3	40.6152	39.8694	41.1399	41.5515	41.4664	39.2592	0.923479		34.7761	33.4176	34.0667	37.9033	29.6642	36.0681	2.78059		40.2298	39.2524	38.7655	40.8315	38.1265	37.8613	1.17094		39.4581	40.0627	41.3961	41.467	41.9975	41.4564	0.982852
P59169|H33_P59226|H31_K36me1/me2	K36me1/me2	4.01815	3.72018	3.68365	3.44085	3.30096	5.31658	0.730533		5.62355	5.81397	5.46143	4.30864	7.13528	5.28474	0.915368		4.21638	4.96461	5.02172	3.25198	3.78892	5.38028	0.822557		4.9781	4.47375	3.45105	3.59863	3.9074	3.93056	0.572318

## Sheet: 3- His forms_wt-fas-fasnap-nap
Fig. 3A	Percentage of modified form							Sequence	Modification	Contrast	p-value	Statistic
Identifier	Peptide modified form	wt	fas1	fas1 m132-2	m132-2			sp|P59169|H33_K27K36K37	sp|P59169|H33_K27K36K37	all	0.00601005	ANOVA
								sp|P59169|H33_K27K36K37	sp|P59169|H33_K27K36K37	fasnap-fas	0.00755381	TukeyHSD
sp|P59169|H33_K27K36K37	K27K36K37	29.4449	31.8271	24.8634	26.8521			sp|P59169|H33_K27K36K37	sp|P59169|H33_K27K36K37	nap-fas	0.0381492	TukeyHSD
sp|P59169|H33_K27K36me1K37	K27K36me1K37	8.06922	5.67905	5.87389	7.39923			sp|P59169|H33_K27K36K37	sp|P59169|H33_K27K36K37	wt-fas	0.661753	TukeyHSD
sp|P59169|H33_K27K36me2K37	K27K36me2K37	15.4863	12.5763	11.1909	16.905			sp|P59169|H33_K27K36K37	sp|P59169|H33_K27K36K37	nap-fasnap	0.878153	TukeyHSD
sp|P59169|H33_K27me1K36K37	K27me1K36K37	17.8343	18.978	26.0387	18.5598			sp|P59169|H33_K27K36K37	sp|P59169|H33_K27K36K37	wt-fasnap	0.0870512	TukeyHSD
sp|P59169|H33_K27me2K36K37	K27me2K36K37	20.1071	20.8795	22.9118	23.1319			sp|P59169|H33_K27K36K37	sp|P59169|H33_K27K36K37	wt-nap	0.313269	TukeyHSD
sp|P59169|H33_K27me3K36K37	K27me3K36K37	9.05814	10.06	9.12133	7.15193			sp|P59169|H33_K27K36K37	sp|P59169|H33_K27K36me1K37	all	0.0032355	ANOVA
	SUM	100	100	100	100			sp|P59169|H33_K27K36K37	sp|P59169|H33_K27K36me1K37	fasnap-fas	0.97666	TukeyHSD
								sp|P59169|H33_K27K36K37	sp|P59169|H33_K27K36me1K37	nap-fas	0.0803564	TukeyHSD
sp|P59169|H33_sp|P59226|H31_K18K23	K18K23	65.4775	66.4426	64.6987	66.1667			sp|P59169|H33_K27K36K37	sp|P59169|H33_K27K36me1K37	wt-fas	0.00604716	TukeyHSD
sp|P59169|H33_sp|P59226|H31_K18acK23	K18acK23	26.8575	25.5764	26.525	26.0087			sp|P59169|H33_K27K36K37	sp|P59169|H33_K27K36me1K37	nap-fasnap	0.170349	TukeyHSD
sp|P59169|H33_sp|P59226|H31_K18acK23ac	K18acK23ac	7.66509	7.98103	8.77623	7.8246			sp|P59169|H33_K27K36K37	sp|P59169|H33_K27K36me1K37	wt-fasnap	0.0149613	TukeyHSD
	SUM	100	100	100	100			sp|P59169|H33_K27K36K37	sp|P59169|H33_K27K36me1K37	wt-nap	0.627069	TukeyHSD
								sp|P59169|H33_K27K36K37	sp|P59169|H33_K27K36me2K37	all	0.0228072	ANOVA
sp|P59226|H31_K27K36K37	K27K36K37	5.3974	5.98482	4.52301	4.46324			sp|P59169|H33_K27K36K37	sp|P59169|H33_K27K36me2K37	fasnap-fas	0.845554	TukeyHSD
sp|P59226|H31_K27me1K36K37	K27me1K36K37	50.3482	50.8425	55.9038	49.3782			sp|P59169|H33_K27K36K37	sp|P59169|H33_K27K36me2K37	nap-fas	0.164902	TukeyHSD
sp|P59226|H31_K27me1K36me2K37	K27me1K36me2K37	1.62756	1.61567	1.68268	1.45282			sp|P59169|H33_K27K36K37	sp|P59169|H33_K27K36me2K37	wt-fas	0.35044	TukeyHSD
sp|P59226|H31_K27me2K36K37	K27me2K36K37	29.4313	26.0816	27.9906	33.1675			sp|P59169|H33_K27K36K37	sp|P59169|H33_K27K36me2K37	nap-fasnap	0.0335736	TukeyHSD
sp|P59226|H31_K27me3K36K37	K27me3K36K37	13.1956	15.4754	9.89991	11.5383			sp|P59169|H33_K27K36K37	sp|P59169|H33_K27K36me2K37	wt-fasnap	0.087775	TukeyHSD
	SUM	100	100	100	100			sp|P59169|H33_K27K36K37	sp|P59169|H33_K27K36me2K37	wt-nap	0.963738	TukeyHSD
								sp|P59169|H33_K27K36K37	sp|P59169|H33_K27me1K36K37	all	6.55366e-05	ANOVA
sp|P59169|H33_sp|P59226|H31_K9K14	K9K14	27.3019	30.6324	29.9442	26.855			sp|P59169|H33_K27K36K37	sp|P59169|H33_K27me1K36K37	fasnap-fas	0.000898135	TukeyHSD
sp|P59169|H33_sp|P59226|H31_K9K14ac	K9K14ac	25.3539	26.6137	31.8832	25.8057			sp|P59169|H33_K27K36K37	sp|P59169|H33_K27me1K36K37	nap-fas	0.941303	TukeyHSD
sp|P59169|H33_sp|P59226|H31_K9me1K14	K9me1K14	16.7774	15.0731	12.2911	16.4875			sp|P59169|H33_K27K36K37	sp|P59169|H33_K27me1K36K37	wt-fas	0.889928	TukeyHSD
sp|P59169|H33_sp|P59226|H31_K9me2K14	K9me2K14	28.4297	25.2616	23.9214	28.9895			sp|P59169|H33_K27K36K37	sp|P59169|H33_K27me1K36K37	nap-fasnap	0.000249226	TukeyHSD
sp|P59169|H33_sp|P59226|H31_K9me2K14ac	K9me2K14ac	0.34049	0.818341	0.762764	0.244854			sp|P59169|H33_K27K36K37	sp|P59169|H33_K27me1K36K37	wt-fasnap	0.000177846	TukeyHSD
sp|P59169|H33_sp|P59226|H31_K9me3K14	K9me3K14	1.79671	1.60091	1.19733	1.61747			sp|P59169|H33_K27K36K37	sp|P59169|H33_K27me1K36K37	wt-nap	0.998751	TukeyHSD
	SUM	100	100	100	100			sp|P59169|H33_K27K36K37	sp|P59169|H33_K27me2K36K37	all	0.594435	ANOVA
								sp|P59169|H33_K27K36K37	sp|P59169|H33_K27me2K36K37	fasnap-fas	0.828541	TukeyHSD
sp|P59259|H4_K5K8K12K16	K5K8K12K16	68.2504	69.0308	68.9713	67.2814			sp|P59169|H33_K27K36K37	sp|P59169|H33_K27me2K36K37	nap-fas	0.8865	TukeyHSD
sp|P59259|H4_K5K8K12acK16/K5K8K12K16ac	K5K8K12acK16/K5K8K12K16ac	17.3775	17.1311	16.0957	17.813			sp|P59169|H33_K27K36K37	sp|P59169|H33_K27me2K36K37	wt-fas	0.987427	TukeyHSD
sp|P59259|H4_K5K8acK12K16	K5K8acK12K16	4.39199	4.12241	4.716	4.77456			sp|P59169|H33_K27K36K37	sp|P59169|H33_K27me2K36K37	nap-fasnap	0.9992	TukeyHSD
sp|P59259|H4_K5acK8K12acK16/K5K8acK12K16ac/K5K8K12acK16ac	K5acK8K12acK16/K5K8acK12K16ac/K5K8K12acK16ac	4.66957	4.52187	4.98306	4.59181			sp|P59169|H33_K27K36K37	sp|P59169|H33_K27me2K36K37	wt-fasnap	0.645244	TukeyHSD
sp|P59259|H4_K5acK8acK12K16ac/K5acK8K12acK16ac/K5K8acK12acK16ac	K5acK8acK12K16ac/K5acK8K12acK16ac/K5K8acK12acK16ac	3.4471	3.24492	3.03655	3.31562			sp|P59169|H33_K27K36K37	sp|P59169|H33_K27me2K36K37	wt-nap	0.721678	TukeyHSD
sp|P59259|H4_K5acK8acK12K16	K5acK8acK12K16	0.501015	0.442544	0.510798	0.469191			sp|P59169|H33_K27K36K37	sp|P59169|H33_K27me3K36K37	all	0.774436	ANOVA
sp|P59259|H4_K5acK8acK12acK16	K5acK8acK12acK16	0.0801297	0.0966352	0.0645323	0.0952498			sp|P59169|H33_K27K36K37	sp|P59169|H33_K27me3K36K37	fasnap-fas	0.990534	TukeyHSD
sp|P59259|H4_K5acK8acK12acK16ac	K5acK8acK12acK16ac	1.28234	1.40978	1.62209	1.65912			sp|P59169|H33_K27K36K37	sp|P59169|H33_K27me3K36K37	nap-fas	0.742132	TukeyHSD
	SUM	100	100	100	100			sp|P59169|H33_K27K36K37	sp|P59169|H33_K27me3K36K37	wt-fas	0.989004	TukeyHSD
								sp|P59169|H33_K27K36K37	sp|P59169|H33_K27me3K36K37	nap-fasnap	0.888673	TukeyHSD
								sp|P59169|H33_K27K36K37	sp|P59169|H33_K27me3K36K37	wt-fasnap	0.999999	TukeyHSD
								sp|P59169|H33_K27K36K37	sp|P59169|H33_K27me3K36K37	wt-nap	0.894865	TukeyHSD
								sp|P59226|H32_K18K23	sp|P59226|H32_K18K23	all	0.723257	ANOVA
								sp|P59226|H32_K18K23	sp|P59226|H32_K18K23	fasnap-fas	0.711482	TukeyHSD
								sp|P59226|H32_K18K23	sp|P59226|H32_K18K23	nap-fas	0.99718	TukeyHSD
								sp|P59226|H32_K18K23	sp|P59226|H32_K18K23	wt-fas	0.934869	TukeyHSD
								sp|P59226|H32_K18K23	sp|P59226|H32_K18K23	nap-fasnap	0.819145	TukeyHSD
								sp|P59226|H32_K18K23	sp|P59226|H32_K18K23	wt-fasnap	0.962094	TukeyHSD
								sp|P59226|H32_K18K23	sp|P59226|H32_K18K23	wt-nap	0.979379	TukeyHSD
								sp|P59226|H32_K18K23	sp|P59226|H32_K18acK23	all	0.613229	ANOVA
								sp|P59226|H32_K18K23	sp|P59226|H32_K18acK23	fasnap-fas	0.784163	TukeyHSD
								sp|P59226|H32_K18K23	sp|P59226|H32_K18acK23	nap-fas	0.978599	TukeyHSD
								sp|P59226|H32_K18K23	sp|P59226|H32_K18acK23	wt-fas	0.608217	TukeyHSD
								sp|P59226|H32_K18K23	sp|P59226|H32_K18acK23	nap-fasnap	0.946798	TukeyHSD
								sp|P59226|H32_K18K23	sp|P59226|H32_K18acK23	wt-fasnap	0.990047	TukeyHSD
								sp|P59226|H32_K18K23	sp|P59226|H32_K18acK23	wt-nap	0.830961	TukeyHSD
								sp|P59226|H32_K18K23	sp|P59226|H32_K18acK23ac	all	0.466478	ANOVA
								sp|P59226|H32_K18K23	sp|P59226|H32_K18acK23ac	fasnap-fas	0.722929	TukeyHSD
								sp|P59226|H32_K18K23	sp|P59226|H32_K18acK23ac	nap-fas	0.99622	TukeyHSD
								sp|P59226|H32_K18K23	sp|P59226|H32_K18acK23ac	wt-fas	0.967088	TukeyHSD
								sp|P59226|H32_K18K23	sp|P59226|H32_K18acK23ac	nap-fasnap	0.593033	TukeyHSD
								sp|P59226|H32_K18K23	sp|P59226|H32_K18acK23ac	wt-fasnap	0.451158	TukeyHSD
								sp|P59226|H32_K18K23	sp|P59226|H32_K18acK23ac	wt-nap	0.99492	TukeyHSD
								sp|P59226|H32_K27K36K37	sp|P59226|H32_K27K36K37	all	0.0895872	ANOVA
								sp|P59226|H32_K27K36K37	sp|P59226|H32_K27K36K37	fasnap-fas	0.14999	TukeyHSD
								sp|P59226|H32_K27K36K37	sp|P59226|H32_K27K36K37	nap-fas	0.146856	TukeyHSD
								sp|P59226|H32_K27K36K37	sp|P59226|H32_K27K36K37	wt-fas	0.876829	TukeyHSD
								sp|P59226|H32_K27K36K37	sp|P59226|H32_K27K36K37	nap-fasnap	0.999999	TukeyHSD
								sp|P59226|H32_K27K36K37	sp|P59226|H32_K27K36K37	wt-fasnap	0.467257	TukeyHSD
								sp|P59226|H32_K27K36K37	sp|P59226|H32_K27K36K37	wt-nap	0.460513	TukeyHSD
								sp|P59226|H32_K27K36K37	sp|P59226|H32_K27me1K36K37	all	0.276752	ANOVA
								sp|P59226|H32_K27K36K37	sp|P59226|H32_K27me1K36K37	fasnap-fas	0.437557	TukeyHSD
								sp|P59226|H32_K27K36K37	sp|P59226|H32_K27me1K36K37	nap-fas	0.990268	TukeyHSD
								sp|P59226|H32_K27K36K37	sp|P59226|H32_K27me1K36K37	wt-fas	0.999995	TukeyHSD
								sp|P59226|H32_K27K36K37	sp|P59226|H32_K27me1K36K37	nap-fasnap	0.28759	TukeyHSD
								sp|P59226|H32_K27K36K37	sp|P59226|H32_K27me1K36K37	wt-fasnap	0.424847	TukeyHSD
								sp|P59226|H32_K27K36K37	sp|P59226|H32_K27me1K36K37	wt-nap	0.992296	TukeyHSD
								sp|P59226|H32_K27K36K37	sp|P59226|H32_K27me1K36me2K37	all	0.819337	ANOVA
								sp|P59226|H32_K27K36K37	sp|P59226|H32_K27me1K36me2K37	fasnap-fas	0.99028	TukeyHSD
								sp|P59226|H32_K27K36K37	sp|P59226|H32_K27me1K36me2K37	nap-fas	0.93056	TukeyHSD
								sp|P59226|H32_K27K36K37	sp|P59226|H32_K27me1K36me2K37	wt-fas	0.999139	TukeyHSD
								sp|P59226|H32_K27K36K37	sp|P59226|H32_K27me1K36me2K37	nap-fasnap	0.804198	TukeyHSD
								sp|P59226|H32_K27K36K37	sp|P59226|H32_K27me1K36me2K37	wt-fasnap	0.998257	TukeyHSD
								sp|P59226|H32_K27K36K37	sp|P59226|H32_K27me1K36me2K37	wt-nap	0.882476	TukeyHSD
								sp|P59226|H32_K27K36K37	sp|P59226|H32_K27me2K36K37	all	0.0881737	ANOVA
								sp|P59226|H32_K27K36K37	sp|P59226|H32_K27me2K36K37	fasnap-fas	0.889644	TukeyHSD
								sp|P59226|H32_K27K36K37	sp|P59226|H32_K27me2K36K37	nap-fas	0.0687389	TukeyHSD
								sp|P59226|H32_K27K36K37	sp|P59226|H32_K27me2K36K37	wt-fas	0.560621	TukeyHSD
								sp|P59226|H32_K27K36K37	sp|P59226|H32_K27me2K36K37	nap-fasnap	0.249525	TukeyHSD
								sp|P59226|H32_K27K36K37	sp|P59226|H32_K27me2K36K37	wt-fasnap	0.929104	TukeyHSD
								sp|P59226|H32_K27K36K37	sp|P59226|H32_K27me2K36K37	wt-nap	0.561782	TukeyHSD
								sp|P59226|H32_K27K36K37	sp|P59226|H32_K27me3K36K37	all	0.0792054	ANOVA
								sp|P59226|H32_K27K36K37	sp|P59226|H32_K27me3K36K37	fasnap-fas	0.0630421	TukeyHSD
								sp|P59226|H32_K27K36K37	sp|P59226|H32_K27me3K36K37	nap-fas	0.328941	TukeyHSD
								sp|P59226|H32_K27K36K37	sp|P59226|H32_K27me3K36K37	wt-fas	0.784679	TukeyHSD
								sp|P59226|H32_K27K36K37	sp|P59226|H32_K27me3K36K37	nap-fasnap	0.783147	TukeyHSD
								sp|P59226|H32_K27K36K37	sp|P59226|H32_K27me3K36K37	wt-fasnap	0.327579	TukeyHSD
								sp|P59226|H32_K27K36K37	sp|P59226|H32_K27me3K36K37	wt-nap	0.851676	TukeyHSD
								sp|P59226|H32_K9S10K14	sp|P59226|H32_K9S10K14	all	0.448974	ANOVA
								sp|P59226|H32_K9S10K14	sp|P59226|H32_K9S10K14	fasnap-fas	0.949169	TukeyHSD
								sp|P59226|H32_K9S10K14	sp|P59226|H32_K9S10K14	nap-fas	0.469358	TukeyHSD
								sp|P59226|H32_K9S10K14	sp|P59226|H32_K9S10K14	wt-fas	0.595634	TukeyHSD
								sp|P59226|H32_K9S10K14	sp|P59226|H32_K9S10K14	nap-fasnap	0.78377	TukeyHSD
								sp|P59226|H32_K9S10K14	sp|P59226|H32_K9S10K14	wt-fasnap	0.885059	TukeyHSD
								sp|P59226|H32_K9S10K14	sp|P59226|H32_K9S10K14	wt-nap	0.996463	TukeyHSD
								sp|P59226|H32_K9S10K14	sp|P59226|H32_K9S10K14ac	all	0.107357	ANOVA
								sp|P59226|H32_K9S10K14	sp|P59226|H32_K9S10K14ac	fasnap-fas	0.260311	TukeyHSD
								sp|P59226|H32_K9S10K14	sp|P59226|H32_K9S10K14ac	nap-fas	0.99464	TukeyHSD
								sp|P59226|H32_K9S10K14	sp|P59226|H32_K9S10K14ac	wt-fas	0.974017	TukeyHSD
								sp|P59226|H32_K9S10K14	sp|P59226|H32_K9S10K14ac	nap-fasnap	0.173707	TukeyHSD
								sp|P59226|H32_K9S10K14	sp|P59226|H32_K9S10K14ac	wt-fasnap	0.126774	TukeyHSD
								sp|P59226|H32_K9S10K14	sp|P59226|H32_K9S10K14ac	wt-nap	0.997967	TukeyHSD
								sp|P59226|H32_K9S10K14	sp|P59226|H32_K9me1S10K14	all	0.37668	ANOVA
								sp|P59226|H32_K9S10K14	sp|P59226|H32_K9me1S10K14	fasnap-fas	0.754435	TukeyHSD
								sp|P59226|H32_K9S10K14	sp|P59226|H32_K9me1S10K14	nap-fas	0.953265	TukeyHSD
								sp|P59226|H32_K9S10K14	sp|P59226|H32_K9me1S10K14	wt-fas	0.925772	TukeyHSD
								sp|P59226|H32_K9S10K14	sp|P59226|H32_K9me1S10K14	nap-fasnap	0.447997	TukeyHSD
								sp|P59226|H32_K9S10K14	sp|P59226|H32_K9me1S10K14	wt-fasnap	0.395697	TukeyHSD
								sp|P59226|H32_K9S10K14	sp|P59226|H32_K9me1S10K14	wt-nap	0.999673	TukeyHSD
								sp|P59226|H32_K9S10K14	sp|P59226|H32_K9me2S10K14	all	0.628376	ANOVA
								sp|P59226|H32_K9S10K14	sp|P59226|H32_K9me2S10K14	fasnap-fas	0.975893	TukeyHSD
								sp|P59226|H32_K9S10K14	sp|P59226|H32_K9me2S10K14	nap-fas	0.877528	TukeyHSD
								sp|P59226|H32_K9S10K14	sp|P59226|H32_K9me2S10K14	wt-fas	0.922681	TukeyHSD
								sp|P59226|H32_K9S10K14	sp|P59226|H32_K9me2S10K14	nap-fasnap	0.659937	TukeyHSD
								sp|P59226|H32_K9S10K14	sp|P59226|H32_K9me2S10K14	wt-fasnap	0.73036	TukeyHSD
								sp|P59226|H32_K9S10K14	sp|P59226|H32_K9me2S10K14	wt-nap	0.999361	TukeyHSD
								sp|P59226|H32_K9S10K14	sp|P59226|H32_K9me2S10K14ac	all	0.436255	ANOVA
								sp|P59226|H32_K9S10K14	sp|P59226|H32_K9me2S10K14ac	fasnap-fas	0.999661	TukeyHSD
								sp|P59226|H32_K9S10K14	sp|P59226|H32_K9me2S10K14ac	nap-fas	0.513016	TukeyHSD
								sp|P59226|H32_K9S10K14	sp|P59226|H32_K9me2S10K14ac	wt-fas	0.744288	TukeyHSD
								sp|P59226|H32_K9S10K14	sp|P59226|H32_K9me2S10K14ac	nap-fasnap	0.570894	TukeyHSD
								sp|P59226|H32_K9S10K14	sp|P59226|H32_K9me2S10K14ac	wt-fasnap	0.797064	TukeyHSD
								sp|P59226|H32_K9S10K14	sp|P59226|H32_K9me2S10K14ac	wt-nap	0.979425	TukeyHSD
								sp|P59226|H32_K9S10K14	sp|P59226|H32_K9me3S10K14	all	0.143288	ANOVA
								sp|P59226|H32_K9S10K14	sp|P59226|H32_K9me3S10K14	fasnap-fas	0.375263	TukeyHSD
								sp|P59226|H32_K9S10K14	sp|P59226|H32_K9me3S10K14	nap-fas	0.999399	TukeyHSD
								sp|P59226|H32_K9S10K14	sp|P59226|H32_K9me3S10K14	wt-fas	0.899849	TukeyHSD
								sp|P59226|H32_K9S10K14	sp|P59226|H32_K9me3S10K14	nap-fasnap	0.317651	TukeyHSD
								sp|P59226|H32_K9S10K14	sp|P59226|H32_K9me3S10K14	wt-fasnap	0.122548	TukeyHSD
								sp|P59226|H32_K9S10K14	sp|P59226|H32_K9me3S10K14	wt-nap	0.939262	TukeyHSD
								sp|P59259|H4_K5K8K12K16	sp|P59259|H4_K5K8K12K16	all	0.704222	ANOVA
								sp|P59259|H4_K5K8K12K16	sp|P59259|H4_K5K8K12K16	fasnap-fas	0.898482	TukeyHSD
								sp|P59259|H4_K5K8K12K16	sp|P59259|H4_K5K8K12K16	nap-fas	0.654072	TukeyHSD
								sp|P59259|H4_K5K8K12K16	sp|P59259|H4_K5K8K12K16	wt-fas	0.956333	TukeyHSD
								sp|P59259|H4_K5K8K12K16	sp|P59259|H4_K5K8K12K16	nap-fasnap	0.984619	TukeyHSD
								sp|P59259|H4_K5K8K12K16	sp|P59259|H4_K5K8K12K16	wt-fasnap	0.995005	TukeyHSD
								sp|P59259|H4_K5K8K12K16	sp|P59259|H4_K5K8K12K16	wt-nap	0.910494	TukeyHSD
								sp|P59259|H4_K5K8K12K16	sp|P59259|H4_K5K8K12acK16/K5K8K12K16ac	all	0.666489	ANOVA
								sp|P59259|H4_K5K8K12K16	sp|P59259|H4_K5K8K12acK16/K5K8K12K16ac	fasnap-fas	0.923428	TukeyHSD
								sp|P59259|H4_K5K8K12K16	sp|P59259|H4_K5K8K12acK16/K5K8K12K16ac	nap-fas	0.90255	TukeyHSD
								sp|P59259|H4_K5K8K12K16	sp|P59259|H4_K5K8K12acK16/K5K8K12K16ac	wt-fas	0.992668	TukeyHSD
								sp|P59259|H4_K5K8K12K16	sp|P59259|H4_K5K8K12acK16/K5K8K12K16ac	nap-fasnap	0.614924	TukeyHSD
								sp|P59259|H4_K5K8K12K16	sp|P59259|H4_K5K8K12acK16/K5K8K12K16ac	wt-fasnap	0.821813	TukeyHSD
								sp|P59259|H4_K5K8K12K16	sp|P59259|H4_K5K8K12acK16/K5K8K12K16ac	wt-nap	0.976117	TukeyHSD
								sp|P59259|H4_K5K8K12K16	sp|P59259|H4_K5K8acK12K16	all	0.242152	ANOVA
								sp|P59259|H4_K5K8K12K16	sp|P59259|H4_K5K8acK12K16	fasnap-fas	0.316044	TukeyHSD
								sp|P59259|H4_K5K8K12K16	sp|P59259|H4_K5K8acK12K16	nap-fas	0.315551	TukeyHSD
								sp|P59259|H4_K5K8K12K16	sp|P59259|H4_K5K8acK12K16	wt-fas	0.861282	TukeyHSD
								sp|P59259|H4_K5K8K12K16	sp|P59259|H4_K5K8acK12K16	nap-fasnap	0.997607	TukeyHSD
								sp|P59259|H4_K5K8K12K16	sp|P59259|H4_K5K8acK12K16	wt-fasnap	0.707744	TukeyHSD
								sp|P59259|H4_K5K8K12K16	sp|P59259|H4_K5K8acK12K16	wt-nap	0.754125	TukeyHSD
								sp|P59259|H4_K5K8K12K16	sp|P59259|H4_K5acK8K12acK16/K5K8acK12K16ac/K5K8K12acK16ac	all	0.118708	ANOVA
								sp|P59259|H4_K5K8K12K16	sp|P59259|H4_K5acK8K12acK16/K5K8acK12K16ac/K5K8K12acK16ac	fasnap-fas	0.112852	TukeyHSD
								sp|P59259|H4_K5K8K12K16	sp|P59259|H4_K5acK8K12acK16/K5K8acK12K16ac/K5K8K12acK16ac	nap-fas	0.995786	TukeyHSD
								sp|P59259|H4_K5K8K12K16	sp|P59259|H4_K5acK8K12acK16/K5K8acK12K16ac/K5K8K12acK16ac	wt-fas	0.943428	TukeyHSD
								sp|P59259|H4_K5K8K12K16	sp|P59259|H4_K5acK8K12acK16/K5K8acK12K16ac/K5K8K12acK16ac	nap-fasnap	0.161502	TukeyHSD
								sp|P59259|H4_K5K8K12K16	sp|P59259|H4_K5acK8K12acK16/K5K8acK12K16ac/K5K8K12acK16ac	wt-fasnap	0.262005	TukeyHSD
								sp|P59259|H4_K5K8K12K16	sp|P59259|H4_K5acK8K12acK16/K5K8acK12K16ac/K5K8K12acK16ac	wt-nap	0.98706	TukeyHSD
								sp|P59259|H4_K5K8K12K16	sp|P59259|H4_K5acK8acK12K16	all	0.704099	ANOVA
								sp|P59259|H4_K5K8K12K16	sp|P59259|H4_K5acK8acK12K16	fasnap-fas	0.737586	TukeyHSD
								sp|P59259|H4_K5K8K12K16	sp|P59259|H4_K5acK8acK12K16	nap-fas	0.972441	TukeyHSD
								sp|P59259|H4_K5K8K12K16	sp|P59259|H4_K5acK8acK12K16	wt-fas	0.77673	TukeyHSD
								sp|P59259|H4_K5K8K12K16	sp|P59259|H4_K5acK8acK12K16	nap-fasnap	0.917877	TukeyHSD
								sp|P59259|H4_K5K8K12K16	sp|P59259|H4_K5acK8acK12K16	wt-fasnap	0.998138	TukeyHSD
								sp|P59259|H4_K5K8K12K16	sp|P59259|H4_K5acK8acK12K16	wt-nap	0.952429	TukeyHSD
								sp|P59259|H4_K5K8K12K16	sp|P59259|H4_K5acK8acK12K16ac/K5acK8K12acK16ac/K5K8acK12acK16ac	all	0.89075	ANOVA
								sp|P59259|H4_K5K8K12K16	sp|P59259|H4_K5acK8acK12K16ac/K5acK8K12acK16ac/K5K8acK12acK16ac	fasnap-fas	0.996526	TukeyHSD
								sp|P59259|H4_K5K8K12K16	sp|P59259|H4_K5acK8acK12K16ac/K5acK8K12acK16ac/K5K8acK12acK16ac	nap-fas	0.994857	TukeyHSD
								sp|P59259|H4_K5K8K12K16	sp|P59259|H4_K5acK8acK12K16ac/K5acK8K12acK16ac/K5K8acK12acK16ac	wt-fas	0.869958	TukeyHSD
								sp|P59259|H4_K5K8K12K16	sp|P59259|H4_K5acK8acK12K16ac/K5acK8K12acK16ac/K5K8acK12acK16ac	nap-fasnap	1	TukeyHSD
								sp|P59259|H4_K5K8K12K16	sp|P59259|H4_K5acK8acK12K16ac/K5acK8K12acK16ac/K5K8acK12acK16ac	wt-fasnap	0.964538	TukeyHSD
								sp|P59259|H4_K5K8K12K16	sp|P59259|H4_K5acK8acK12K16ac/K5acK8K12acK16ac/K5K8acK12acK16ac	wt-nap	0.952867	TukeyHSD
								sp|P59259|H4_K5K8K12K16	sp|P59259|H4_K5acK8acK12acK16	all	0.187622	ANOVA
								sp|P59259|H4_K5K8K12K16	sp|P59259|H4_K5acK8acK12acK16	fasnap-fas	0.208178	TukeyHSD
								sp|P59259|H4_K5K8K12K16	sp|P59259|H4_K5acK8acK12acK16	nap-fas	0.999694	TukeyHSD
								sp|P59259|H4_K5K8K12K16	sp|P59259|H4_K5acK8acK12acK16	wt-fas	0.718164	TukeyHSD
								sp|P59259|H4_K5K8K12K16	sp|P59259|H4_K5acK8acK12acK16	nap-fasnap	0.238185	TukeyHSD
								sp|P59259|H4_K5K8K12K16	sp|P59259|H4_K5acK8acK12acK16	wt-fasnap	0.693942	TukeyHSD
								sp|P59259|H4_K5K8K12K16	sp|P59259|H4_K5acK8acK12acK16	wt-nap	0.770681	TukeyHSD
								sp|P59259|H4_K5K8K12K16	sp|P59259|H4_K5acK8acK12acK16ac	all	0.239069	ANOVA
								sp|P59259|H4_K5K8K12K16	sp|P59259|H4_K5acK8acK12acK16ac	fasnap-fas	0.683043	TukeyHSD
								sp|P59259|H4_K5K8K12K16	sp|P59259|H4_K5acK8acK12acK16ac	nap-fas	0.674027	TukeyHSD
								sp|P59259|H4_K5K8K12K16	sp|P59259|H4_K5acK8acK12acK16ac	wt-fas	0.909149	TukeyHSD
								sp|P59259|H4_K5K8K12K16	sp|P59259|H4_K5acK8acK12acK16ac	nap-fasnap	0.999576	TukeyHSD
								sp|P59259|H4_K5K8K12K16	sp|P59259|H4_K5acK8acK12acK16ac	wt-fasnap	0.346163	TukeyHSD
								sp|P59259|H4_K5K8K12K16	sp|P59259|H4_K5acK8acK12acK16ac	wt-nap	0.306288	TukeyHSD

## Sheet: 4- His marks_wt-fas-fasnap-nap
Fig. 3B - STATISTICS	Percentage of modified form						Histone	Modified form	Contrast	p-value	Statistic
Identifier	wt	fas1	fas1 m132-2	m132-2			H3	K36	all	0.00453884	ANOVA
P59169|H33_P59226|H31_K27	9.3221	15.5415	10.7833	8.99202			H3	K36	fasnap-fas	0.0707924	TukeyHSD
P59169|H33_P59226|H31_K36	46.1282	44.5503	45.6212	45.9809			H3	K36	nap-fas	0.0116182	TukeyHSD
P59169|H33_P59226|H31_K27me1/me2/me3	40.6824	34.3447	39.2189	40.9992			H3	K36	wt-fas	0.00567644	TukeyHSD
P59169|H33_P59226|H31_K36me1/me2	3.86728	5.56353	4.37663	4.02788			H3	K36	nap-fasnap	0.82767	TukeyHSD
SUM	100	100	100	100			H3	K36	wt-fasnap	0.649063	TukeyHSD
							H3	K36	wt-nap	0.988313	TukeyHSD
							H3	K36me1/2	all	0.00582625	ANOVA
							H3	K36me1/2	fasnap-fas	0.0956508	TukeyHSD
							H3	K36me1/2	nap-fas	0.0163372	TukeyHSD
							H3	K36me1/2	wt-fas	0.00645101	TukeyHSD
							H3	K36me1/2	nap-fasnap	0.827596	TukeyHSD
							H3	K36me1/2	wt-fasnap	0.589808	TukeyHSD
							H3	K36me1/2	wt-nap	0.974736	TukeyHSD
							H3	K27	all	1.02305e-06	ANOVA
							H3	K27	fasnap-fas	0.000345202	TukeyHSD
							H3	K27	nap-fas	1.9734e-06	TukeyHSD
							H3	K27	wt-fas	5.15015e-06	TukeyHSD
							H3	K27	nap-fasnap	0.107286	TukeyHSD
							H3	K27	wt-fasnap	0.244746	TukeyHSD
							H3	K27	wt-nap	0.964122	TukeyHSD
							H3	K27me1/2/3	all	3.21916e-06	ANOVA
							H3	K27me1/2/3	fasnap-fas	0.000344667	TukeyHSD
							H3	K27me1/2/3	nap-fas	7.07869e-06	TukeyHSD
							H3	K27me1/2/3	wt-fas	1.37915e-05	TukeyHSD
							H3	K27me1/2/3	nap-fasnap	0.310293	TukeyHSD
							H3	K27me1/2/3	wt-fasnap	0.476072	TukeyHSD
							H3	K27me1/2/3	wt-nap	0.988535	TukeyHSD

## Sheet: 5- H3 methyl_wt-fas-fasnap-nap
Histone	methylation	wt	fas1	fas1 m132-2	m132-2			Histone	methylation	Contrast	p-value	Statistic
K27K36_P59169|H33_P59226|H31	no	55.4368	60.0924	56.3868	54.9709			K27K36_P59169|H33_P59226|H31	no	all	5.30562e-07	ANOVA
K27K36_P59169|H33_P59226|H31	yes	44.5632	39.9076	43.6132	45.0291			K27K36_P59169|H33_P59226|H31	no	fasnap-fas	8.01595e-05	TukeyHSD
								K27K36_P59169|H33_P59226|H31	no	nap-fas	9.30225e-07	TukeyHSD
								K27K36_P59169|H33_P59226|H31	no	wt-fas	3.77119e-06	TukeyHSD
								K27K36_P59169|H33_P59226|H31	no	nap-fasnap	0.174944	TukeyHSD
								K27K36_P59169|H33_P59226|H31	no	wt-fasnap	0.492169	TukeyHSD
								K27K36_P59169|H33_P59226|H31	no	wt-nap	0.894902	TukeyHSD
								K27K36_P59169|H33_P59226|H31	yes	all	5.30562e-07	ANOVA
								K27K36_P59169|H33_P59226|H31	yes	fasnap-fas	8.01595e-05	TukeyHSD
								K27K36_P59169|H33_P59226|H31	yes	nap-fas	9.30225e-07	TukeyHSD
								K27K36_P59169|H33_P59226|H31	yes	wt-fas	3.77119e-06	TukeyHSD
								K27K36_P59169|H33_P59226|H31	yes	nap-fasnap	0.174944	TukeyHSD
								K27K36_P59169|H33_P59226|H31	yes	wt-fasnap	0.492169	TukeyHSD
								K27K36_P59169|H33_P59226|H32	yes	wt-nap	0.894902	TukeyHSD
