# Supplementary material for: Histone Chaperone Deficiency in Arabidopsis Plants Triggers Adaptive Epigenetic Changes in Histone Variants and Modifications
Source: Mol Cell Proteomics. 2024 Jun 5;23(7):100795. doi: 10.1016/j.mcpro.2024.100795 (PMC11263794; doi:10.1016/j.mcpro.2024.100795)
Supplement: Supplemental Table S4 — The abundance of histone H3.1, H3.3, and H4 post-translationally modified forms in wt and fas1 plant lines after zeocin treatment as quantified in Skyline software. Sheet 1 shows absolute values of histone forms in each replicate. Sheet 2 shows shows percentage values and SD of histone forms and marks in each replicate (SDs represent error bars in Fig. 4, A and B). Sheet 3 shows averaged relative abundance of histone forms in wt and fas1 with and without zeocin treatment (data linked to Fig. 4A are indicated in bold) and results of statistical analysis (Student t test). Sheet 4 shows averaged relative abundance of K27 and K36 marks in H3K27–R40 sequences (histone marks of H3.1 and H3.3 were counted together; sum of histone marks equals 100%) in wt and fas1 with and without zeocin treatment (data linked to Fig. 4B) and results of statistical analysis (Student t-test). Sheet 5 shows averaged relative abundance of acetylation in wt and fas1 with and without zeocin treatment (data linked to Fig. 5) and results of statistical analysis (Student t test). [file mmc4.xlsx]

## Sheet: 1- Absolute values_repl
Protein Name	Sequence identifier	Protein segment	WT_1	WT_2	WT_3	WT_4	WT_5	WT_6	WT-Zeocin_1	WT-Zeocin_2	WT-Zeocin_3	WT-Zeocin_4	WT-Zeocin_5	WT-Zeocin_6	fas1_1	fas1_2	fas1_3	fas1_4	fas1_5	fas1_6	fas1_Zeocin_1	fas1_Zeocin_2	fas1_Zeocin_3	fas1_Zeocin_4	fas1_Zeocin_5	fas1_Zeocin_6
sp|P59169|H33_ARATH	sp|P59169|H33_K27K36K37	sp|P59169|H33_K27-K37	120505912	111602468	173804424	109615356	158936080	108625584	102747712	87716552	125018780	130946816	114122308	68506812	53225176	100210452	162033592	80683280	96072500	53694460	135670452	49263874	69535192	95906788	38750118	49220110
sp|P59169|H33_ARATH	sp|P59169|H33_K27K36me1K37	sp|P59169|H33_K27-K37	25181164	21553892	39466684	26099672	33743952	22853676	17970350	19824830	26304568	23089522	22312988	13608156	6568632	13637628	32987516	12476646	12079376	7718085	19649736	6655875	7054465	14531158	4649437	5569302
sp|P59169|H33_ARATH	sp|P59169|H33_K27K36me2K37	sp|P59169|H33_K27-K37	57403220	61153260	99395280	59586400	76047496	63337456	41141164	49496976	60782428	47034684	42867612	36940416	19259758	36258176	56627304	20488430	29490640	12106429	42309328	987119	13236624	37705512	10225564	11485024
sp|P59169|H33_ARATH	sp|P59169|H33_K27me1K36K37	sp|P59169|H33_K27-K37	65609088	49521112	71808760	53774672	68163216	54250824	48264024	61394332	71407320	56214156	70567304	34549240	22783664	64507056	103020304	49028952	50449632	41903640	118499624	36262172	52395180	76222752	38207696	33911196
sp|P59169|H33_ARATH	sp|P59169|H33_K27me2K36K37	sp|P59169|H33_K27-K37	110868544	104823040	153118432	99247384	136647264	84153184	82399160	100378240	93545984	102591160	108438416	62790884	31569858	94070600	104066456	78929088	72145568	54473152	108126016	56374328	82758024	79804160	49772112	53376032
sp|P59169|H33_ARATH	sp|P59169|H33_K27me3K36K37	sp|P59169|H33_K27-K37	45550696	34520352	57985832	39575292	48553200	34283060	36889696	42924280	47249408	42035936	46527784	21148620	12632008	43947100	48567120	35296720	34163928	20895330	40202712	27893916	37306764	38594036	19178784	25867020
sp|P59226|H31_ARATH	sp|P59226|H31_K18K23	sp|P59226|H31_K18-K23	1624241920	1393549184	1980824576	1584093568	2175461632	1472816512	1403092224	1429496832	1657515904	1477901056	1783371392	1390383104	528917120	680476864	1276951296	543145216	815449856	406427392	1022326656	467674592	640136640	828602496	317582304	487366752
sp|P59226|H31_ARATH	sp|P59226|H31_K18acK23	sp|P59226|H31_K18-K24	586335232	557862784	712395776	573463936	735270464	547505152	675246720	636915904	630015040	609045440	720000768	533423424	181132304	289684096	421255968	239643008	267823024	191824656	314156896	190451392	296194240	316212032	151061824	162896816
sp|P59226|H31_ARATH	sp|P59226|H31_K18acK23ac	sp|P59226|H31_K18-K25	163560288	156687760	175184352	148286144	174879792	126124184	235958880	217955600	216518816	151672256	233149904	162582848	51366472	89668616	88347024	71891520	74636056	46391668	52363500	102663320	142523424	57778260	81792208	99130064
sp|P59226|H31_ARATH	sp|P59226|H31_K27K36K37	sp|P59226|H31_K27-K37	67542942	50365329	82297496	57314308	85185228	61073896	64822170	66123908	78014370	72082912	84356428	47707724	4860435	15834363	14485398	10908506	9978657	6644619	16659219	6021763	2772509	7361019	3096320	3426287
sp|P59226|H31_ARATH	sp|P59226|H31_K27me1K36K37	sp|P59226|H31_K27-K38	433975028	364783680	486383976	311109236	450515992	326016251	338325245	377511186	449736853	366502925	436319959	246975670	31434983	111867336	121160124	75666473	75204334	72790243	107898883	51280902	104011306	83488396	53265406	54574245
sp|P59226|H31_ARATH	sp|P59226|H31_K27me1K36me2K37	sp|P59226|H31_K27-K39	19019736	11165868	27027288	10136029	14884052	10854018	13046548	13535208	16087389	8609614	6363605	9408279	1101844	1116300	3369466	0	1716137	0	1820929	1721461	0	1480416	1138275	1665640
sp|P59226|H31_ARATH	sp|P59226|H31_K27me2K36K37	sp|P59226|H31_K27-K40	443733365	292178058	420395873	283592998	343253284	301827144	328959894	347013827	421752252	369814034	377360108	231141568	26703996	88645792	70938723	65933416	68454523	42502796	78075225	47971132	77317167	79296711	39673600	51465456
sp|P59226|H31_ARATH	sp|P59226|H31_K27me3K36K37	sp|P59226|H31_K27-K41	205885344	166503440	225083840	167435264	215266208	146849472	183434048	205442896	221755904	204343280	216568832	116052016	12406747	60542616	41783728	45186332	46098752	30517766	42538424	26687268	45027724	36415416	24399364	34717116
sp|P59226|H31_ARATH	sp|P59226|H31_K53K56	sp|P59226|H31_K53-K56	544440215	543503467	762955821	488192556	660177182	465535341	594172685	626531704	717731152	541398218	721017641	357972140	149014178	177159552	403690763	158763845	228621472	126069861	271052572	80057217	120535899	207465354	34236002	61278470
sp|P59226|H31_ARATH	sp|P59226|H31_K79	sp|P59226|H31_K79	700699008	816358592	1182167936	773360640	962404288	693693248	1051901760	925603712	1138634752	787206528	946221504	631709120	291781376	253705536	576374016	260590240	351984384	199612784	347071008	192949664	201292352	310396288	67474552	104393968
sp|P59226|H31_ARATH	sp|P59226|H31_K9K14	sp|P59226|H31_K9-K14	330571200	335147808	428058240	355628992	425578656	354992928	371894496	336164320	351975104	344012128	380289504	322142688	124634808	146771520	333775744	108820240	206623744	85475296	278326880	74380512	108595688	188177232	51746924	99877768
sp|P59226|H31_ARATH	sp|P59226|H31_K9K14ac	sp|P59226|H31_K9-K15	331576224	274439072	347145280	274838272	355719424	251953184	369201088	320140640	361820032	300427680	296517088	245991776	125164064	159717168	208978992	114923616	139492400	92421520	173222752	114625392	142106384	155020272	94290152	114747040
sp|P59226|H31_ARATH	sp|P59226|H31_K9me1K14	sp|P59226|H31_K9-K16	195569040	165795088	225347664	196114368	247937696	194094496	216916208	196973920	192650496	188969840	201744464	189167040	65905400	65136508	145063216	61864592	77059432	49688536	120620840	35340328	51733028	103116832	36354100	48785960
sp|P59226|H31_ARATH	sp|P59226|H31_K9me2K14	sp|P59226|H31_K9-K17	313844000	271099232	424072256	321656800	396311232	310267968	353941888	335886464	407280032	310268384	364629824	273529984	83376456	136461584	229030464	97580656	175752928	82893712	159703184	84243336	150904032	156176480	66252260	88678800
sp|P59226|H31_ARATH	sp|P59226|H31_K9me2K14ac	sp|P59226|H31_K9-K18	105792048	43312216	15506681	14072260	18426868	12369690	23943688	21199618	21911362	17308982	20804144	11932829	2525569	7051798	5727766	6028999	7139602	4922815	5170687	6241877	10490429	6230677	5530047	6244042
sp|P59226|H31_ARATH	sp|P59226|H31_K9me3K14	sp|P59226|H31_K9-K19	20373690	15841222	23290192	13694706	16322641	11464091	19719758	17236576	18130852	14340042	18209600	9624672	4390909	7287742	10599010	4795495	11200972	3423765	7159975	3116290	6619571	4954450	2458287	3685075
sp|P59259|H4_ARATH	sp|P59259|H4_K5K8K12K16	sp|P59259|H4_K5-K16	2946214397	3058480124	4376358382	4426399100	5439103628	4713824469	1383343345	1806422030	2505339425	2395882344	2584188092	2471321331	1312117920	1592820764	3996921151	1632886688	3085742195	1183682688	3614498921	67964733	511268760	2214694170	64783922	452274464
sp|P59259|H4_ARATH	sp|P59259|H4_K5K8K12K16ac	sp|P59259|H4_K5-K16	920454368	926353456	1226982848	1405599360	1689392128	1459473568	502886544	645589008	740579328	730277424	852604992	713193520	394681384	515233656	1007686240	520225816	978241328	382177792	1106656608	28492448	182037676	716390864	20204149	146559328
sp|P59259|H4_ARATH	sp|P59259|H4_K5K8acK12K16	sp|P59259|H4_K5-K16	201542000	176207168	252224288	260701744	324874912	261470560	89667192	122186432	144085968	148336144	152702832	130503824	83764096	127706584	254287568	108745784	201476048	70057640	200899264	4788924	39897220	128525264	3152513	27678682
sp|P59259|H4_ARATH	sp|P59259|H4_K5K8acK12K16ac/K5K8K12acK16ac	sp|P59259|H4_K5-K16	194352800	192579616	234402960	273561792	285450080	230632672	101284944	126947328	149414944	158213216	172086672	160070688	77273328	120464352	205370944	111603752	183943632	94947552	189460160	5768853	50903648	138837120	3458470	35964748
sp|P59259|H4_ARATH	sp|P59259|H4_K5acK8acK12K16	sp|P59259|H4_K5-K16	35960348	36149536	48339964	41537384	61993752	32109704	15277979	18710570	24110946	31117498	33124616	23534050	14295432	27137834	26468100	13918921	35515980	15846283	20659602	0	5332753	12433904	0	2432424
sp|P59259|H4_ARATH	sp|P59259|H4_K5acK8acK12K16ac/K5acK8K12acK16ac	sp|P59259|H4_K5-K16	88548752	89336288	124000824	100637104	137689920	105574280	48821656	67637928	84269080	92787000	90432032	71287464	16654372	38945616	52319492	31434982	69021472	27654850	45366076	351849	15660355	54391600	411245	9976515
sp|P59259|H4_ARATH	sp|P59259|H4_K5acK8acK12acK16	sp|P59259|H4_K5-K16	2012832	2430838	3175334	3558381	4150248	3756096	0	2181185	1778309	2668385	4063318	4250003	1240580	4298490	1864494	0	1791488	1490720	1269335	1	1	1	1	1
sp|P59259|H4_ARATH	sp|P59259|H4_K5acK8acK12acK16ac	sp|P59259|H4_K5-K16	39656264	40341176	50560944	43084136	42182632	40563656	31409534	34007900	49281488	39498280	45503492	37959880	16119028	32609320	35412048	36049040	39694360	29519562	24811100	961549	10088391	27301198	1464196	9889306

## Sheet: 2-Percentage_repl_error bars
Fig. 4A	Peptide modified form	wt1	wt2	wt3	wt4	wt5	wt6	SD		wt_Z1	wt_Z2	wt_Z3	wt_Z4	wt_Z5	wt_Z6	SD		fas1	fas2	fas3	fas4	fas5	fas6	SD		fas1_Z1	fas1_Z2	fas1_Z3	fas1_Z4	fas1_Z5	fas1_Z6	SD
sp|P59169|H33_K27K36K37	K27K36K37	28.3464	29.1258	29.1824	28.2588	30.4422	29.5577	0.80965		31.1912	24.2488	29.4641	32.5809	28.1897	28.8396	2.86537		36.4458	28.4179	31.9402	29.1377	32.6331	28.1431	3.20686		29.2105	27.7641	26.5112	27.9804	24.1008	27.4316	1.73758
sp|P59169|H33_K27K36me1K37	K27K36me1K37	5.92333	5.62509	6.6266	6.72847	6.46323	6.21862	0.427372		5.45528	5.48048	6.1994	5.74492	5.51161	5.72869	0.28098		4.49786	3.86739	6.50254	4.50578	4.10303	4.04531	0.972555		4.23068	3.75111	2.68961	4.2394	2.89173	3.10391	0.68203
sp|P59169|H33_K27K36me2K37	K27K36me2K37	13.5029	15.9597	16.6888	15.3613	14.5659	17.2345	1.37819		12.4893	13.6832	14.3251	11.7027	10.5889	15.551	1.81483		13.1881	10.2822	11.1624	7.39913	10.0171	6.34538	2.50144		9.1094	0.55632	5.04663	11.0004	6.35983	6.40089	3.59126
sp|P59169|H33_K27me1K36K37	K27me1K36K37	15.4331	12.9239	12.057	13.8631	13.0558	14.762	1.25484		14.6516	16.9722	16.8291	13.9867	17.4311	14.5443	1.50016		15.6011	18.2931	20.3075	17.7062	17.1363	21.9631	2.28895		25.5135	20.4366	19.9763	22.2377	23.7634	18.8995	2.50735
sp|P59169|H33_K27me2K36K37	K27me2K36K37	26.0794	27.3565	25.7092	25.5859	26.1731	22.8986	1.47962		25.014	27.7491	22.0467	25.5258	26.7857	26.4334	1.98462		21.6174	26.6768	20.5137	28.5042	24.5058	28.5512	3.44942		23.28	31.7714	31.5526	23.2825	30.9559	29.7478	4.05095
sp|P59169|H33_K27me3K36K37	K27me3K36K37	10.7148	9.00905	9.73604	10.2025	9.29975	9.32863	0.641529		11.1986	11.8662	11.1356	10.459	11.493	8.90303	1.05759		8.64974	12.4626	9.57361	12.747	11.6045	10.9519	1.6197		8.65584	15.7204	14.2237	11.2596	11.9283	14.4163	2.58518
Fig. 4B	Histone mark	wt1	wt2	wt3	wt4	wt5	wt6	SD		wt_Z1	wt_Z2	wt_Z3	wt_Z4	wt_Z5	wt_Z6	SD		fas1	fas2	fas3	fas4	fas5	fas6	SD		fas1_Z1	fas1_Z2	fas1_Z3	fas1_Z4	fas1_Z5	fas1_Z6	SD
K27K36||_K27nK36_P59169|H33_P59226|H31	K27	8.48234	9.64677	10.7516	10.3745	10.8483	10.5381	0.902627		9.00959	8.13652	9.00069	9.59603	8.64001	9.38105	0.522772		18.8531	13.1566	17.531	13.1224	14.8855	11.6773	2.79748		15.06	10.1132	9.42165	14.1161	10.0443	10.714	2.3858
K27K36||_K27K36n_P59169|H33_P59226|H31	K36	46.8155	46.2989	45.4842	46.0648	46.1784	46.0035	0.432973		47.132	46.979	46.7991	47.234	47.6555	46.6272	0.36092		43.9495	45.9555	43.8749	46.5271	45.6352	47.1122	1.33598		45.5176	48.495	47.9354	45.1238	47.1644	47.1225	1.32675
K27K36||_K27me1K36_P59169|H33_P59226|H31	K27me1/me2/me3	41.5177	40.3532	39.2484	39.6255	39.1517	39.4619	0.902627		40.9904	41.8635	40.9993	40.404	41.36	40.6189	0.522772		31.1469	36.8434	32.469	36.8776	35.1145	38.3227	2.79748		34.94	39.8868	40.5784	35.8839	39.9557	39.286	2.3858
K27K36||_K27K36me1_P59169|H33_P59226|H31	K36me1/me2	3.18453	3.70112	4.51579	3.93524	3.8216	3.99651	0.432973		2.86797	3.02097	3.20088	2.76596	2.34447	3.3728	0.36092		6.05046	4.04449	6.12513	3.47295	4.36481	2.8878	1.33598		4.48239	1.50496	2.06456	4.87622	2.83565	2.87754	1.32675
Fig. 5A and B	Global acetylation	wt1	wt2	wt3	wt4	wt5	wt6	SD		wt_Z1	wt_Z2	wt_Z3	wt_Z4	wt_Z5	wt_Z6	SD		fas1	fas2	fas3	fas4	fas5	fas6	SD		fas1_Z1	fas1_Z2	fas1_Z3	fas1_Z4	fas1_Z5	fas1_Z6	SD
P59169|H33_P59226|H31_K18K23_other	H3_K18K23_other	68.414	66.1045	69.0567	68.6991	70.5034	68.6165	1.42103		60.6271	62.5773	66.1934	66.0184	65.1693	66.6406	2.40378		69.4649	64.2063	71.4757	63.5496	70.4244	63.0468	3.82536		73.6097	61.4723	59.3349	68.9013	57.6965	65.0348	6.07665
P59169|H33_P59226|H31_K18K23_acetylation	H3_K18K23_acetylation	31.586	33.8955	30.9433	31.3009	29.4966	31.3835	1.42103		39.3729	37.4227	33.8066	33.9816	34.8307	33.3594	2.40378		30.5351	35.7937	28.5243	36.4504	29.5756	36.9532	3.82536		26.3903	38.5277	40.6651	31.0987	42.3035	34.9652	6.07665
P59259|H4_K5K8K12K16_other	H4_K5K8K12K16_other	66.5249	67.6374	69.2895	67.5263	68.1179	68.841	0.991507		63.6696	63.974	67.7328	66.5748	65.6768	68.4175	1.93994		68.4769	64.7694	71.6252	66.5164	67.1481	65.5643	2.45483		69.4612	62.7396	62.7178	67.2633	69.3065	66.0471	3.01733
P59259|H4_K5K8K12K16_acetylation	H4_K5K8K12K16_acetylation	33.4751	32.3626	30.7105	32.4737	31.8821	31.159	0.991507		36.3304	36.026	32.2672	33.4252	34.3232	31.5825	1.93994		31.5231	35.2306	28.3748	33.4836	32.8519	34.4357	2.45483		30.5388	37.2604	37.2822	32.7367	30.6935	33.9529	3.01733
Fig. 5A and B	Histone form	wt1	wt2	wt3	wt4	wt5	wt6	SD		wt_Z1	wt_Z2	wt_Z3	wt_Z4	wt_Z5	wt_Z6	SD		fas1	fas2	fas3	fas4	fas5	fas6	SD		fas_Z1	fas_Z2	fas_Z3	fas_Z4	fas_Z5	fas_Z6	SD
sp|P59226|H32_K18K23_sp|P59226|H32_K18K23	0ac	68.414	66.1045	69.0567	68.6991	70.5034	68.6165	1.42103		60.6271	62.5773	66.1934	66.0184	65.1693	66.6406	2.40378		69.4649	64.2063	71.4757	63.5496	70.4244	63.0468	3.82536		73.6097	61.4723	59.3349	68.9013	57.6965	65.0348	6.07665
sp|P59226|H32_K18K23_sp|P59226|H32_K18acK23	1ac	24.6968	26.4628	24.836	24.87	23.829	25.5075	0.882907		29.1772	27.8815	25.1598	27.2063	26.3108	25.5668	1.50955		23.7889	27.3331	23.5792	28.0389	23.1299	29.7567	2.79322		22.62	25.0334	27.4545	26.2942	27.444	21.7371	2.44654
sp|P59226|H32_K18K23_sp|P59226|H32_K18acK23ac	2ac	6.88925	7.43265	6.10738	6.43088	5.66759	5.87595	0.663833		10.1957	9.54118	8.64675	6.77526	8.51994	7.79255	1.21816		6.74618	8.46066	4.94511	8.41152	6.44576	7.19648	1.323		3.77029	13.4943	13.2106	4.80447	14.8595	13.228	4.9085
sp|P59259|H4_K5K8K12K16_sp|P59259|H4_K5K8K12K16	0ac	66.5249	67.6374	69.2895	67.5263	68.1179	68.841	0.991507		63.6696	63.974	67.7328	66.5748	65.6768	68.4175	1.93994		68.4769	64.7694	71.6252	66.5164	67.1481	65.5643	2.45483		69.4612	62.7396	62.7178	67.2633	69.3065	66.0471	3.01733
sp|P59259|H4_K5K8K12K16_sp|P59259|H4_K5K8acK12K16/K5K8K12acK16/K5K8K12K16ac	1ac	25.3344	24.3828	23.4198	25.42	25.2262	25.1328	0.779621		27.2728	27.1906	23.9172	24.4142	25.5498	23.3574	1.67316		24.9692	26.1441	22.6147	25.6214	25.6716	25.0494	1.25208		25.1278	30.7227	27.225	25.6613	24.9872	25.4445	2.20639
sp|P59259|H4_K5K8K12K16_sp|P59259|H4_K5acK8K12acK16/K5K8acK12K16ac/K5K8K12acK16ac	2ac	5.20042	5.05828	4.47658	4.80695	4.3513	3.83711	0.503904		5.36491	5.15844	4.69134	5.26097	5.21542	5.08302	0.23455		4.7788	6.002	4.15458	5.11322	4.77561	6.13688	0.770636		4.03795	5.32534	6.89857	4.59431	3.69991	5.60726	1.17091
sp|P59259|H4_K5K8K12K16_sp|P59259|H4_K5acK8acK12K16ac/K5acK8K12acK16ac/K5K8acK12acK16ac	3ac	2.04486	2.0294	2.01354	1.58954	1.77637	1.59667	0.216301		2.24706	2.47263	2.32632	2.65244	2.40159	2.09122	0.192822		0.933903	1.75845	0.970982	1.28052	1.54094	1.61438	0.344907		0.896211	0.3248	1.92107	1.65195	0.439955	1.4569	0.660747
sp|P59259|H4_K5K8K12K16_sp|P59259|H4_K5acK8acK12acK16ac	4ac	0.89543	0.892133	0.800516	0.657263	0.528284	0.592395	0.157168		1.44565	1.20438	1.33234	1.09755	1.15646	1.0509	0.149151		0.841221	1.326	0.634587	1.46847	0.86378	1.63509	0.40194		0.476805	0.887624	1.23755	0.829175	1.56641	1.44417	0.41414

## Sheet: 3-Histone forms_wt-wtZ-fas-fasZ
	Fig. 4A - STATISTICS	Percentage of modified form						p-values
row ID	Identifier	Peptide modified form	wt	wt-Zeocin	fas1	fas1-Zeocin
sp|P59169|H33__sp|P59169|H33_								Identifier	fas1.fas1_Z	wt.wt_Z
sp|P59169|H33_K27K36K37_sp|P59169|H33_K27K36K37	sp|P59169|H33_K27K36K37	K27K36K37	29.1942	29.0816	31.2721	27.7795		sp|P59169|H33_K27K36K37	0.0266702	0.917368
sp|P59169|H33_K27K36K37_sp|P59169|H33_K27K36me1K37	sp|P59169|H33_K27K36me1K37	K27K36me1K37	6.26284	5.70439	4.55549	3.51208		sp|P59169|H33_K27K36me1K37	0.0337687	0.0217396
sp|P59169|H33_K27K36K37_sp|P59169|H33_K27K36me2K37	sp|P59169|H33_K27K36me2K37	K27K36me2K37	15.5276	13.0035	9.53634	4.86345		sp|P59169|H33_K27K36me2K37	0.179973	0.0275451
sp|P59169|H33_K27K36K37_sp|P59169|H33_K27me1K36K37	sp|P59169|H33_K27me1K36K37	K27me1K36K37	13.6588	15.7402	18.5546	22.2152		sp|P59169|H33_K27me1K36K37	0.036439	0.0274682
sp|P59169|H33_K27K36K37_sp|P59169|H33_K27me2K36K37	sp|P59169|H33_K27me2K36K37	K27me2K36K37	25.6418	25.6297	25.0867	28.8629		sp|P59169|H33_K27me2K36K37	0.160913	0.953865
sp|P59169|H33_K27K36K37_sp|P59169|H33_K27me3K36K37	sp|P59169|H33_K27me3K36K37	K27me3K36K37	9.71486	10.8405	10.9947	12.7668		sp|P59169|H33_K27me3K36K37	0.241412	0.0609607
		SUM	100	100	100	100
sp|P59226|H31_K18K23_sp|P59226|H31_K18K23	sp|P59169|H33_sp|P59226|H31_K18K23	K18K23	68.5898	64.5946	67.1558	65.1677		sp|P59226|H31_K18K23	0.410357	0.00645724
sp|P59226|H31_K18K23_sp|P59226|H31_K18acK23	sp|P59169|H33_sp|P59226|H31_K18acK23	K18acK23	25.0341	26.8883	25.8982	25.4086		sp|P59226|H31_K18acK23	0.597353	0.0301426
sp|P59226|H31_K18K23_sp|P59226|H31_K18acK23ac	sp|P59169|H33_sp|P59226|H31_K18acK23ac	K18acK23ac	6.37604	8.51708	6.946	9.42374		sp|P59226|H31_K18acK23ac	0.287579	0.00334975
		SUM	100	100	100	100
sp|P59226|H31_K27K36K37_sp|P59226|H31_K27K36K37	sp|P59226|H31_K27K36K37	K27K36K37	6.62255	7.00009	5.41875	3.05131		sp|P59226|H31_K27K36K37	0.0838344	0.336544
sp|P59226|H31_K27K36K37_sp|P59226|H31_K27me1K36K37	sp|P59226|H31_K27me1K36K37	K27me1K36K37	39.0678	37.4338	42.0659	41.6098		sp|P59226|H31_K27me1K36K37	0.721074	0.078702
sp|P59226|H31_K27K36K37_sp|P59226|H31_K27me1K36me2K37	sp|P59226|H31_K27me1K36me2K37	K27me1K36me2K37	1.45526	1.10047	0.904205	0.942719		sp|P59226|H31_K27me1K36me2K37	0.909416	0.1599
sp|P59226|H31_K27K36K37_sp|P59226|H31_K27me2K36K37	sp|P59226|H31_K27me2K36K37	K27me2K36K37	34.2645	35.1424	31.6826	34.6884		sp|P59226|H31_K27me2K36K37	0.244211	0.430223
sp|P59226|H31_K27K36K37_sp|P59226|H31_K27me3K36K37	sp|P59226|H31_K27me3K36K37	K27me3K36K37	18.5899	19.3232	19.9286	19.7078		sp|P59226|H31_K27me3K36K37	0.84828	0.235689
		SUM	100	100	100	100
sp|P59226|H31_K9K14_sp|P59226|H31_K9K14	sp|P59169|H33_sp|P59226|H31_K9K14	sp|P59169|H33_sp|P59226|H31_K9K14	29.5191	28.4055	30.4596	26.8832		sp|P59226|H31_K9K14	0.255099	0.443848
sp|P59226|H31_K9K14_sp|P59226|H31_K9K14ac	sp|P59169|H33_sp|P59226|H31_K9K14ac	sp|P59169|H33_sp|P59226|H31_K9K14ac	24.2239	25.3513	27.3794	30.5754		sp|P59226|H31_K9K14ac	0.303193	0.153522
sp|P59226|H31_K9K14_sp|P59226|H31_K9me1K14	sp|P59169|H33_sp|P59226|H31_K9me1K14	sp|P59169|H33_sp|P59226|H31_K9me1K14	16.1746	16.0061	14.6876	13.8186		sp|P59226|H31_K9me1K14	0.463738	0.956969
sp|P59226|H31_K9K14_sp|P59226|H31_K9me2K14	sp|P59169|H33_sp|P59226|H31_K9me2K14	sp|P59169|H33_sp|P59226|H31_K9me2K14	26.8006	27.4138	25.1344	26.1751		sp|P59226|H31_K9me2K14	0.640482	0.430989
sp|P59226|H31_K9K14_sp|P59226|H31_K9me2K14ac	sp|P59169|H33_sp|P59226|H31_K9me2K14ac	sp|P59169|H33_sp|P59226|H31_K9me2K14ac	1.97407	1.5438	1.06646	1.52495		sp|P59226|H31_K9me2K14ac	0.209892	0.524301
sp|P59226|H31_K9K14_sp|P59226|H31_K9me3K14	sp|P59169|H33_sp|P59226|H31_K9me3K14	sp|P59169|H33_sp|P59226|H31_K9me3K14	1.30774	1.27948	1.27247	1.02274		sp|P59226|H31_K9me3K14	0.0694503	0.899509
		SUM	100	100	100	100
sp|P59259|H4_K5K8K12K16_sp|P59259|H4_K5K8K12K16	sp|P59259|H4_K5K8K12K16	sp|P59259|H4_K5K8K12K16	68.0386	66.0412	67.4789	66.4561		sp|P59259|H4_K5K8K12K16	0.557435	0.134502
sp|P59259|H4_K5K8K12K16_sp|P59259|H4_K5K8K12acK16/K5K8K12K16ac	sp|P59259|H4_K5K8K12acK16/K5K8K12K16ac	sp|P59259|H4_K5K8K12acK16/K5K8K12K16ac	20.7739	21.265	20.5595	22.4694		sp|P59259|H4_K5K8K12K16ac	0.111297	0.844423
sp|P59259|H4_K5K8K12K16_sp|P59259|H4_K5K8acK12K16	sp|P59259|H4_K5K8acK12K16	sp|P59259|H4_K5K8acK12K16	4.04756	3.9911	4.46389	4.07067		sp|P59259|H4_K5K8acK12K16	0.36869	0.610053
sp|P59259|H4_K5K8K12K16_sp|P59259|H4_K5acK8K12acK16/K5K8acK12K16ac/K5K8K12acK16ac	sp|P59259|H4_K5acK8K12acK16/K5K8acK12K16ac/K5K8K12acK16ac	sp|P59259|H4_K5acK8K12acK16/K5K8acK12K16ac/K5K8K12acK16ac	3.89698	4.3995	4.38003	4.65348		sp|P59259|H4_K5K8acK12K16ac/K5K8K12acK16ac	0.543711	0.0568949
sp|P59259|H4_K5K8K12K16_sp|P59259|H4_K5acK8acK12K16ac/K5acK8K12acK16ac/K5K8acK12acK16ac	sp|P59259|H4_K5acK8acK12K16ac/K5acK8K12acK16ac/K5K8acK12acK16ac	sp|P59259|H4_K5acK8acK12K16ac/K5acK8K12acK16ac/K5K8acK12acK16ac	0.697524	0.724652	0.730871	0.433716		sp|P59259|H4_K5acK8acK12K16	0.0231666	0.696204
sp|P59259|H4_K5K8K12K16_sp|P59259|H4_K5acK8acK12K16	sp|P59259|H4_K5acK8acK12K16	sp|P59259|H4_K5acK8acK12K16	1.78002	2.28986	1.25238	0.915709		sp|P59259|H4_K5acK8acK12K16ac/K5acK8K12acK16ac	0.566212	0.00414982
sp|P59259|H4_K5K8K12K16_sp|P59259|H4_K5acK8acK12acK16	sp|P59259|H4_K5acK8acK12acK16	sp|P59259|H4_K5acK8acK12acK16	0.0517034	0.0804043	0.0657859	1.54148e-06		sp|P59259|H4_K5acK8acK12acK16	0.0453032	0.0451972
sp|P59259|H4_K5K8K12K16_sp|P59259|H4_K5acK8acK12acK16ac	sp|P59259|H4_K5acK8acK12acK16ac	sp|P59259|H4_K5acK8acK12acK16ac	0.713719	1.2082	1.06871	1.00093		sp|P59259|H4_K5acK8acK12acK16ac	0.783409	0.00175255
		SUM	100	100	100	100

## Sheet: 4-Histone marks_wt-wtZ-fas-fasZ
Fig. 4B - STATISTICS		Percentage of modified form					p-values
Identifier		wt	wt-Zeocin	fas1	fas1-Zeocin		Identifier	fas1.fas1_Z	wt.wt_Z
P59169|H33_P59226|H31_K27		10.0778	8.95097	14.7299	11.4454		P59169|H33_P59226|H31_K27	0.0460333	0.0294701
P59169|H33_P59226|H31_K36		46.1699	47.0871	45.7159	47.1183		P59169|H33_P59226|H31_K36	0.102061	0.00251562
P59169|H33_P59226|H31_K27me1/me2/me3		39.9112	41.0515	35.2061	38.5556		P59169|H33_P59226|H31_K27me1/me2/me3	0.0552795	0.0272298
P59169|H33_P59226|H31_K36me1/me2		3.84111	2.91051	4.34803	2.88069		P59169|H33_P59226|H31_K36me1/me2	0.095011	0.0027082
SUM		100	100	100	100
Histone	methylation	wt	wt-Z	fas	fas-Z		p-values
K27K36_P59169|H33_P59226|H31	no	56.2485	56.0325	60.3887	58.4763		K27K36_P59169|H33_P59226|H31	fas1.fas1_Z	wt.wt_Z
K27K36_P59169|H33_P59226|H31	yes	43.7515	43.9675	39.6113	41.5237		K27K36_P59169|H33_P59226|H31	0.0424053	0.531539

## Sheet: 5- H3K18K23_ac_wt-wtZ-fas-fasZ
Fig. 5A and 5B - STATISTICS		Percentage of modified form					p-values
Identifier		wt	wt-Zeocin	fas1	fas1-Zeocin		Identifier	fas1.fas1_Z	wt.wt_Z
P59169|H33_P59226|H31_K18K23_other		68.5799	64.5668	67.1231	64.555		P59169|H33_P59226|H31_K18K23_globaltest	0.40687	0.00489635
P59169|H33_P59226|H31_K18K23_acetylation		31.4201	35.4332	32.8769	35.445		P59169|H33_P59226|H31_K9S10K14_globaltest	0.272197	0.898944
SUM		100	100	100	100		P59259|H4_K5K8K12K16_globaltest	0.600689	0.0240709
P59259|H4_K5K8K12K16_other		66.7713	64.4795	66.6335	65.7492
P59259|H4_K5K8K12K16_acetylation		33.2287	35.5205	33.3665	34.2508
SUM		100	100	100	100
							p-values
Histone	Histone form	wt	wt-Zeocin	fas1	fas1-Zeocin		Identifier	fas1.fas1_Z	wt.wt_Z
sp|P59169|H33_sp|P59226|H31_K18acK23	1ac	25.0341	26.8883	25.8982	25.4086		sp|P59169|H33_sp|P59226|H31_K18acK23	0.597353	0.0301426
sp|P59169|H33_sp|P59226|H31_K18acK23ac	2ac	6.37604	8.51708	6.946	9.42374		sp|P59169|H33_sp|P59226|H31_K18acK23ac	0.287579	0.00334975
sp|P59259|H4_K5acK8acK12acK16/K5acK8acK12K16ac/K5acK8K12acK16ac/K5K8acK12acK16ac	3ac	1.83212	2.36074	1.31389	0.921103		sp|P59259|H4_K5acK8acK12acK16/K5acK8acK12K16ac/K5acK8K12acK16ac/K5K8acK12acK16ac	0.305972	0.00210103
sp|P59259|H4_K5acK8acK12acK16ac	4ac	0.713607	1.20821	1.06836	1.00221		sp|P59259|H4_K5acK8acK12acK16ac	0.783662	0.00102082
